# Supplementary material for: 2-Meth­oxy-4-[1-(4-meth­oxy­phen­yl)-4,5-diphenyl-1H-imidazol-2-yl]phenol
Source: IUCrdata. 2026 Mar 27;11(Pt 3):x260316. doi: 10.1107/S2414314626003160 (PMC13055965; doi:10.1107/S2414314626003160)
Supplement: Supplementary file 1 [file x-11-x260316-sup1.cif]

##############################################################################
#                                                                            #
# This CIF contains the data for a data article accepted for                 #
# publication in IUCrData. It conforms to the requirements of                #
# Notes for Authors for IUCrData, and has been                               #
# peer reviewed under the auspices of IUCrData.                              #
#                                                                            #
# Full details of the Crystallographic Information File format               #
# are given in the paper "The Crystallographic Information File (CIF):       #
# a New Standard Archive File for Crystallography" by S. R. Hall, F. H.      #
# Allen and I. D. Brown [Acta Cryst. (1991), A47, 655-685].                  #
#                                                                            #
# The current version of the core CIF dictionary is obtainable from          #
# ftp://ftp.iucr.org/pub/cif_core.dic.                                       #
#                                                                            #
# Software is freely available for graphical display of the structure(s)     #
# in this CIF. For information consult the CIF software page                 #
# http://www.iucr.org/resources/cif/software.                                #
#                                                                            #
# This file may be used for bona fide research purposes within the           #
# scientific community so long as proper attribution is given to the data    # 
# article from which it was obtained.                                        #
#                                                                            #
##############################################################################
data_I
_audit_creation_method     'SHELXL-2019/3'
_journal_date_recd_electronic     2026-03-20
_journal_date_accepted     2026-03-24
_journal_name_full     'IUCrData'
_journal_year     2026
_journal_volume     11
_journal_issue      1
_journal_page_first     0
_journal_page_last     0
_journal_paper_category     HO
_journal_paper_doi     10.1107/S2414314626003160
_journal_coeditor_code     HB4560
_publ_contact_author_name     'Nagarajan Loganathan'
_publ_contact_author_address
;
School of Chemistry
Bharathidasan University
Tiruchirappalli 620 024
Tamilnadu, India
;
_publ_contact_author_email     'l.nagarajan@bdu.ac.in'
_publ_contact_author_fax     ?
_publ_contact_author_phone     '+91-9585016613'
_publ_section_title
;
2-Methoxy-4-[1-(4-methoxyphenyl)-4,5-diphenyl-1<i>H</i>-imidazol-2-yl]phenol
;
_publ_section_title_footnote     .
loop_
    _publ_author_name
    _publ_author_footnote
    _publ_author_address
    'Nagaraj, Seeralan' .
;
School of Chemistry
Bharathidasan University
Tiruchirappalli 620 024
Tamilnadu, India
;
    'Loganathan, Nagarajan' .
;
School of Chemistry
Bharathidasan University
Tiruchirappalli 620 024
Tamilnadu, India
UGC Faculty Recharge Programme, New Delhi, India
;
_publ_section_synopsis
;
In the title compound, which was synthesized <i>via</i> a four-component
Debus--Radziszewski reaction, the OH group of the vanillin substituent forms
both an intramolecular and an intermolecular hydrogen bond, the latter
generating [010] chains. The extended structure is consolidated by weak
C---H...O and C---H...\p interactions, generating a criss-cross motif.
;
_chemical_name_systematic     ?
_chemical_name_common
;
2-Methoxy-4-[1-(4-methoxyphenyl)-4,5-diphenyl-1<i>H</i>-imidazol-2-yl]phenol
;
_chemical_formula_moiety     'C29 H24 N2 O3'
_chemical_formula_sum     'C29 H24 N2 O3'
_chemical_formula_iupac     'C29 H24 N2 O3'
_chemical_formula_weight     448.50
_chemical_melting_point     ?
_chemical_absolute_configuration     ?
_space_group_crystal_system     orthorhombic
_space_group_name_H-M_alt     'P 21 21 21'
_space_group_name_Hall     'P 2ac 2ab'
loop_
    _space_group_symop_operation_xyz
    'x, y, z'
    '-x+1/2, -y, z+1/2'
    '-x, y+1/2, -z+1/2'
    'x+1/2, -y+1/2, -z'
_cell_length_a     9.9346(4)
_cell_length_b     9.9936(6)
_cell_length_c     23.9388(14)
_cell_angle_alpha     90
_cell_angle_beta     90
_cell_angle_gamma     90
_cell_volume     2376.7(2)
_cell_formula_units_Z     4
_cell_measurement_reflns_used     9869
_cell_measurement_theta_min     2.21
_cell_measurement_theta_max     26.96
_cell_measurement_temperature     300(2)
_exptl_crystal_description     'block'
_exptl_crystal_colour     'yellow'
_exptl_crystal_size_max     0.310
_exptl_crystal_size_mid     0.240
_exptl_crystal_size_min     0.170
_exptl_crystal_density_diffrn     1.253
_exptl_crystal_density_meas     ?
_exptl_crystal_density_method     ?
_exptl_crystal_F_000     944
_exptl_absorpt_coefficient_mu     0.082
_exptl_absorpt_correction_type     multi-scan
_exptl_absorpt_process_details
;
(SADABS; Krause <i>et al.</i>,  2015)
;
_exptl_absorpt_correction_T_min     0.613
_exptl_absorpt_correction_T_max     0.746
_diffrn_ambient_temperature     300(2)
_diffrn_source     'i-mu-s microfocus source'
_diffrn_radiation_type     MoK\a
_diffrn_radiation_wavelength     0.71073
_diffrn_measurement_device_type
                        'Bruker D8 QUEST diffractometer with PHOTON II detector'
_diffrn_measurement_method     '\f and \w scans'
_diffrn_detector_area_resol_mean     ?
_diffrn_reflns_number     30742
_diffrn_reflns_av_R_equivalents     0.0359
_diffrn_reflns_av_unetI/netI     0.0274
_diffrn_reflns_theta_min     2.208
_diffrn_reflns_theta_max     27.519
_diffrn_reflns_theta_full     25.242
_diffrn_measured_fraction_theta_max     0.991
_diffrn_measured_fraction_theta_full     0.989
_diffrn_reflns_limit_h_min     -12
_diffrn_reflns_limit_h_max     12
_diffrn_reflns_limit_k_min     -12
_diffrn_reflns_limit_k_max     12
_diffrn_reflns_limit_l_min     -31
_diffrn_reflns_limit_l_max     23
_diffrn_standards_number     5
_diffrn_standards_interval_count     18
_diffrn_standards_decay_%     0
_refine_special_details     ?
_reflns_number_total     5416
_reflns_number_gt     4699
_reflns_threshold_expression     'I > 2\s(I)'
_refine_ls_structure_factor_coef     Fsqd
_refine_ls_matrix_type     full
_refine_ls_R_factor_all     0.0548
_refine_ls_R_factor_gt     0.0458
_refine_ls_wR_factor_gt     0.0977
_refine_ls_wR_factor_ref     0.1018
_refine_ls_goodness_of_fit_ref     1.045
_refine_ls_restrained_S_all     1.045
_refine_ls_number_reflns     5416
_refine_ls_number_parameters     317
_refine_ls_number_restraints     0
_refine_ls_hydrogen_treatment     constr
_refine_ls_weighting_scheme     calc
_refine_ls_weighting_details
              'w=1/[\s^2^(Fo^2^)+(0.0408P)^2^+0.4588P] where P=(Fo^2^+2Fc^2^)/3'
_atom_sites_solution_hydrogens     geom
_atom_sites_solution_primary     direct
_atom_sites_solution_secondary     ?
_refine_ls_shift/su_max     0.000
_refine_ls_shift/su_mean     0.000
_refine_diff_density_max     0.175
_refine_diff_density_min     -0.157
_refine_ls_extinction_method     none
_refine_ls_extinction_coef     .
_refine_ls_abs_structure_details
;
Flack <i>x</i> determined using 1682 quotients
[(<i>I</i>^+^)-(<i>I</i>^-^)]/[(<i>I</i>^+^)+(<i>I</i>^-^)]
(Parsons <i>et al.</i>,  2013)
;
_refine_ls_abs_structure_Flack     0.3(3)
loop_
    _atom_type_symbol
    _atom_type_description
    _atom_type_scat_dispersion_real
    _atom_type_scat_dispersion_imag
    _atom_type_scat_source
    'C' 'C' 0.0033 0.0016
                         'International Tables Vol C Tables 4.2.6.8 and 6.1.1.4'
    'H' 'H' 0.0000 0.0000
                         'International Tables Vol C Tables 4.2.6.8 and 6.1.1.4'
    'N' 'N' 0.0061 0.0033
                         'International Tables Vol C Tables 4.2.6.8 and 6.1.1.4'
    'O' 'O' 0.0106 0.0060
                         'International Tables Vol C Tables 4.2.6.8 and 6.1.1.4'
_computing_data_collection
;
APEX4 (Bruker, 2012)
;
_computing_cell_refinement
;
SAINT (Bruker, 2012)
;
_computing_data_reduction
;
SAINT (Bruker, 2012)
;
_computing_structure_solution
;
<i>SHELXT</i> (Sheldrick, 2015a)
;
_computing_structure_refinement
;
<i>SHELXL2019/2</i> (Sheldrick, 2015b)
;
_computing_molecular_graphics
;
ORTEP-3 for Windows(Farrugia, 2012)
;
_computing_publication_material
;
PublCIF (Westrip, 2010)
;
loop_
    _atom_site_type_symbol
    _atom_site_label
    _atom_site_fract_x
    _atom_site_fract_y
    _atom_site_fract_z
    _atom_site_U_iso_or_equiv
    _atom_site_adp_type
    _atom_site_calc_flag
    _atom_site_occupancy
    _atom_site_disorder_assembly
    _atom_site_disorder_group
    O O1 0.5463(2) 0.1525(3) 0.22051(7) 0.0765(7) Uani d 1 . .
    O O2 0.31259(19) 0.0770(2) 0.27049(7) 0.0622(5) Uani d 1 . .
    H H2A 0.342641 0.057331 0.239659 0.093 Uiso calc 1 . .
    N N1 0.68501(19) 0.46222(18) 0.43096(7) 0.0394(4) Uani d 1 . .
    N N2 0.70617(19) 0.54653(18) 0.34589(8) 0.0407(4) Uani d 1 . .
    C C1 0.8642(3) 0.7350(2) 0.36209(10) 0.0461(6) Uani d 1 . .
    C C2 0.9950(3) 0.7539(3) 0.38112(12) 0.0618(7) Uani d 1 . .
    H H2 1.029536 0.697210 0.408376 0.074 Uiso calc 1 . .
    C C3 1.0743(4) 0.8552(4) 0.36031(16) 0.0822(10) Uani d 1 . .
    H H3 1.161184 0.866786 0.373913 0.099 Uiso calc 1 . .
    C C4 1.0269(5) 0.9378(4) 0.32036(16) 0.0920(12) Uani d 1 . .
    H H4 1.081394 1.005382 0.306137 0.110 Uiso calc 1 . .
    C C5 0.8989(5) 0.9220(4) 0.30086(16) 0.0981(13) Uani d 1 . .
    H H5 0.866330 0.979097 0.273332 0.118 Uiso calc 1 . .
    C C6 0.8161(4) 0.8204(3) 0.32197(12) 0.0731(9) Uani d 1 . .
    H H6 0.728567 0.810924 0.308770 0.088 Uiso calc 1 . .
    C C7 0.7808(2) 0.6230(2) 0.38271(9) 0.0392(5) Uani d 1 . .
    C C8 0.6503(2) 0.4513(2) 0.37591(9) 0.0387(5) Uani d 1 . .
    C C9 0.7683(2) 0.5741(2) 0.43559(9) 0.0386(5) Uani d 1 . .
    C C10 0.5643(2) 0.3459(2) 0.35161(9) 0.0386(5) Uani d 1 . .
    C C11 0.5991(2) 0.2961(2) 0.29921(9) 0.0440(5) Uani d 1 . .
    H H11 0.678318 0.324721 0.282301 0.053 Uiso calc 1 . .
    C C12 0.5180(2) 0.2053(3) 0.27206(9) 0.0460(5) Uani d 1 . .
    C C13 0.3980(2) 0.1630(2) 0.29622(9) 0.0437(5) Uani d 1 . .
    C C14 0.3660(2) 0.2086(3) 0.34894(10) 0.0464(6) Uani d 1 . .
    H H14 0.288074 0.177873 0.366230 0.056 Uiso calc 1 . .
    C C15 0.4473(2) 0.2990(2) 0.37655(9) 0.0443(5) Uani d 1 . .
    H H15 0.423533 0.328613 0.412033 0.053 Uiso calc 1 . .
    C C16 0.6526(2) 0.3704(2) 0.47513(9) 0.0393(5) Uani d 1 . .
    C C17 0.6976(3) 0.2397(2) 0.47171(10) 0.0504(6) Uani d 1 . .
    H H17 0.746010 0.211452 0.440637 0.061 Uiso calc 1 . .
    C C18 0.6704(3) 0.1517(3) 0.51445(12) 0.0618(7) Uani d 1 . .
    H H18 0.700261 0.063711 0.512093 0.074 Uiso calc 1 . .
    C C19 0.5997(3) 0.1931(3) 0.56047(11) 0.0614(8) Uani d 1 . .
    C C20 0.5545(3) 0.3230(3) 0.56423(10) 0.0564(7) Uani d 1 . .
    H H20 0.506366 0.350888 0.595458 0.068 Uiso calc 1 . .
    C C21 0.5812(2) 0.4127(3) 0.52098(9) 0.0470(5) Uani d 1 . .
    H H21 0.550776 0.500543 0.523172 0.056 Uiso calc 1 . .
    C C22 0.8280(2) 0.6210(2) 0.48858(9) 0.0409(5) Uani d 1 . .
    C C23 0.8182(3) 0.7555(3) 0.50256(11) 0.0554(6) Uani d 1 . .
    H H23 0.767663 0.812753 0.480217 0.067 Uiso calc 1 . .
    C C24 0.8824(3) 0.8051(3) 0.54922(11) 0.0654(8) Uani d 1 . .
    H H24 0.875209 0.895430 0.558020 0.078 Uiso calc 1 . .
    C C25 0.9568(3) 0.7223(3) 0.58266(11) 0.0638(8) Uani d 1 . .
    H H25 1.001936 0.756490 0.613547 0.077 Uiso calc 1 . .
    C C26 0.9643(3) 0.5877(3) 0.57027(11) 0.0592(7) Uani d 1 . .
    H H26 1.012596 0.530508 0.593452 0.071 Uiso calc 1 . .
    C C27 0.9002(2) 0.5375(3) 0.52356(10) 0.0489(6) Uani d 1 . .
    H H27 0.905754 0.446652 0.515529 0.059 Uiso calc 1 . .
    O O3 0.5793(3) 0.0972(2) 0.60051(10) 0.0965(9) Uani d 1 . .
    C C28 0.6814(8) 0.170(2) 0.2004(3) 0.072(3) Uani d 0.58(3) A 1
    H H28A 0.689965 0.129657 0.164219 0.108 Uiso calc 0.58(3) A 1
    H H28B 0.701082 0.264003 0.197712 0.108 Uiso calc 0.58(3) A 1
    H H28C 0.743336 0.128719 0.225846 0.108 Uiso calc 0.58(3) A 1
    C C28A 0.6531(17) 0.097(2) 0.2082(6) 0.077(4) Uani d 0.42(3) A 2
    H H28D 0.649827 0.068399 0.169996 0.115 Uiso calc 0.42(3) A 2
    H H28E 0.726058 0.159089 0.213058 0.115 Uiso calc 0.42(3) A 2
    H H28F 0.666519 0.021125 0.232053 0.115 Uiso calc 0.42(3) A 2
    C C29 0.5122(5) 0.1347(5) 0.65042(14) 0.1075(15) Uani d 1 B 2
    H H29A 0.504804 0.058414 0.674569 0.161 Uiso calc 1 B 2
    H H29B 0.562577 0.203758 0.668903 0.161 Uiso calc 1 B 2
    H H29C 0.423906 0.167462 0.641570 0.161 Uiso calc 1 B 2
loop_
    _atom_site_aniso_label
    _atom_site_aniso_U_11
    _atom_site_aniso_U_22
    _atom_site_aniso_U_33
    _atom_site_aniso_U_12
    _atom_site_aniso_U_13
    _atom_site_aniso_U_23
    O1 0.0651(12) 0.1163(17) 0.0480(11) -0.0288(13) 0.0180(9) -0.0358(12)
    O2 0.0643(11) 0.0801(12) 0.0422(9) -0.0337(10) 0.0078(8) -0.0151(9)
    N1 0.0474(10) 0.0396(10) 0.0312(9) -0.0035(8) -0.0033(8) -0.0003(8)
    N2 0.0426(10) 0.0429(10) 0.0365(9) -0.0005(9) -0.0034(8) 0.0012(8)
    C1 0.0550(14) 0.0435(13) 0.0398(12) -0.0069(11) 0.0031(10) -0.0009(10)
    C2 0.0537(15) 0.0620(16) 0.0697(18) -0.0084(13) 0.0029(14) -0.0045(15)
    C3 0.070(2) 0.082(2) 0.095(3) -0.0299(18) 0.0199(19) -0.017(2)
    C4 0.111(3) 0.080(2) 0.085(2) -0.048(2) 0.029(2) -0.002(2)
    C5 0.140(4) 0.080(2) 0.075(2) -0.029(2) -0.002(2) 0.032(2)
    C6 0.088(2) 0.0657(18) 0.0657(18) -0.0185(18) -0.0106(17) 0.0181(15)
    C7 0.0403(11) 0.0387(11) 0.0388(11) 0.0004(9) -0.0030(9) -0.0009(9)
    C8 0.0413(11) 0.0410(12) 0.0340(11) 0.0000(10) -0.0020(9) -0.0002(9)
    C9 0.0431(11) 0.0348(11) 0.0377(11) 0.0009(9) -0.0031(9) -0.0001(9)
    C10 0.0402(11) 0.0424(12) 0.0330(11) -0.0017(10) -0.0045(9) 0.0008(9)
    C11 0.0400(11) 0.0558(14) 0.0362(11) -0.0088(11) 0.0038(9) -0.0002(10)
    C12 0.0506(13) 0.0578(14) 0.0297(10) -0.0060(11) 0.0034(10) -0.0054(10)
    C13 0.0459(12) 0.0493(13) 0.0359(11) -0.0092(11) -0.0033(10) -0.0023(10)
    C14 0.0429(12) 0.0574(14) 0.0389(12) -0.0101(11) 0.0075(10) -0.0011(11)
    C15 0.0494(13) 0.0542(13) 0.0293(11) -0.0030(11) 0.0027(10) -0.0047(10)
    C16 0.0426(11) 0.0412(12) 0.0340(11) -0.0066(9) -0.0073(9) 0.0038(9)
    C17 0.0552(14) 0.0475(13) 0.0486(13) -0.0032(12) -0.0087(12) -0.0012(11)
    C18 0.0795(19) 0.0424(13) 0.0636(18) -0.0080(13) -0.0222(15) 0.0080(12)
    C19 0.0768(18) 0.0589(16) 0.0485(15) -0.0289(15) -0.0228(14) 0.0163(13)
    C20 0.0570(15) 0.0769(19) 0.0353(12) -0.0179(14) -0.0040(11) 0.0026(12)
    C21 0.0517(13) 0.0507(13) 0.0384(12) -0.0037(11) -0.0059(11) 0.0001(11)
    C22 0.0442(12) 0.0440(12) 0.0346(11) -0.0060(10) -0.0015(9) -0.0017(9)
    C23 0.0743(17) 0.0452(12) 0.0469(13) -0.0039(13) -0.0074(13) -0.0018(11)
    C24 0.091(2) 0.0526(15) 0.0528(16) -0.0132(15) -0.0064(15) -0.0130(13)
    C25 0.0635(17) 0.082(2) 0.0455(14) -0.0230(15) -0.0082(13) -0.0146(14)
    C26 0.0534(15) 0.0758(19) 0.0485(15) -0.0010(14) -0.0139(12) 0.0020(13)
    C27 0.0495(13) 0.0493(13) 0.0478(13) 0.0008(11) -0.0070(11) -0.0040(11)
    O3 0.142(2) 0.0828(15) 0.0649(14) -0.0480(16) -0.0225(15) 0.0333(12)
    C28 0.061(4) 0.113(8) 0.043(3) 0.003(5) 0.009(3) -0.017(4)
    C28A 0.074(7) 0.081(9) 0.075(6) 0.004(7) 0.005(5) -0.014(6)
    C29 0.130(3) 0.134(3) 0.058(2) -0.064(3) -0.010(2) 0.041(2)
_geom_special_details
;
 All esds (except the esd in the dihedral angle between two l.s. planes)
 are estimated using the full covariance matrix.  The cell esds are taken
 into account individually in the estimation of esds in distances, angles
 and torsion angles; correlations between esds in cell parameters are only
 used when they are defined by crystal symmetry.  An approximate (isotropic)
 treatment of cell esds is used for estimating esds involving l.s. planes.
;
loop_
    _geom_bond_atom_site_label_1
    _geom_bond_atom_site_label_2
    _geom_bond_site_symmetry_2
    _geom_bond_distance
    _geom_bond_publ_flag
    O1 C28A . 1.232(12) ?
    O1 C12 . 1.371(3) ?
    O1 C28 . 1.437(10) ?
    O2 C13 . 1.356(3) ?
    O2 H2A . 0.8200 ?
    N1 C8 . 1.367(3) ?
    N1 C9 . 1.395(3) ?
    N1 C16 . 1.437(3) ?
    N2 C8 . 1.315(3) ?
    N2 C7 . 1.382(3) ?
    C1 C6 . 1.371(4) ?
    C1 C2 . 1.390(4) ?
    C1 C7 . 1.477(3) ?
    C2 C3 . 1.376(4) ?
    C2 H2 . 0.9300 ?
    C3 C4 . 1.348(5) ?
    C3 H3 . 0.9300 ?
    C4 C5 . 1.364(6) ?
    C4 H4 . 0.9300 ?
    C5 C6 . 1.401(5) ?
    C5 H5 . 0.9300 ?
    C6 H6 . 0.9300 ?
    C7 C9 . 1.363(3) ?
    C8 C10 . 1.476(3) ?
    C9 C22 . 1.477(3) ?
    C10 C15 . 1.388(3) ?
    C10 C11 . 1.393(3) ?
    C11 C12 . 1.377(3) ?
    C11 H11 . 0.9300 ?
    C12 C13 . 1.391(3) ?
    C13 C14 . 1.379(3) ?
    C14 C15 . 1.380(3) ?
    C14 H14 . 0.9300 ?
    C15 H15 . 0.9300 ?
    C16 C21 . 1.374(3) ?
    C16 C17 . 1.383(3) ?
    C17 C18 . 1.376(4) ?
    C17 H17 . 0.9300 ?
    C18 C19 . 1.371(4) ?
    C18 H18 . 0.9300 ?
    C19 O3 . 1.370(3) ?
    C19 C20 . 1.377(4) ?
    C20 C21 . 1.394(3) ?
    C20 H20 . 0.9300 ?
    C21 H21 . 0.9300 ?
    C22 C27 . 1.383(3) ?
    C22 C23 . 1.389(4) ?
    C23 C24 . 1.379(4) ?
    C23 H23 . 0.9300 ?
    C24 C25 . 1.368(4) ?
    C24 H24 . 0.9300 ?
    C25 C26 . 1.380(4) ?
    C25 H25 . 0.9300 ?
    C26 C27 . 1.380(3) ?
    C26 H26 . 0.9300 ?
    C27 H27 . 0.9300 ?
    O3 C29 . 1.418(5) ?
    C28 H28A . 0.9600 ?
    C28 H28B . 0.9600 ?
    C28 H28C . 0.9600 ?
    C28A H28D . 0.9600 ?
    C28A H28E . 0.9600 ?
    C28A H28F . 0.9600 ?
    C29 H29A . 0.9600 ?
    C29 H29B . 0.9600 ?
    C29 H29C . 0.9600 ?
loop_
    _geom_angle_atom_site_label_1
    _geom_angle_atom_site_label_2
    _geom_angle_atom_site_label_3
    _geom_angle_site_symmetry_1
    _geom_angle_site_symmetry_3
    _geom_angle
    _geom_angle_publ_flag
    C28A O1 C12 . . 124.3(6) ?
    C12 O1 C28 . . 116.5(4) ?
    C13 O2 H2A . . 109.5 ?
    C8 N1 C9 . . 106.88(18) ?
    C8 N1 C16 . . 127.02(18) ?
    C9 N1 C16 . . 125.90(17) ?
    C8 N2 C7 . . 106.14(17) ?
    C6 C1 C2 . . 118.0(3) ?
    C6 C1 C7 . . 120.7(2) ?
    C2 C1 C7 . . 121.2(2) ?
    C3 C2 C1 . . 121.1(3) ?
    C3 C2 H2 . . 119.4 ?
    C1 C2 H2 . . 119.4 ?
    C4 C3 C2 . . 120.5(3) ?
    C4 C3 H3 . . 119.7 ?
    C2 C3 H3 . . 119.7 ?
    C3 C4 C5 . . 119.8(3) ?
    C3 C4 H4 . . 120.1 ?
    C5 C4 H4 . . 120.1 ?
    C4 C5 C6 . . 120.5(3) ?
    C4 C5 H5 . . 119.7 ?
    C6 C5 H5 . . 119.7 ?
    C1 C6 C5 . . 120.0(3) ?
    C1 C6 H6 . . 120.0 ?
    C5 C6 H6 . . 120.0 ?
    C9 C7 N2 . . 110.22(19) ?
    C9 C7 C1 . . 129.3(2) ?
    N2 C7 C1 . . 120.43(19) ?
    N2 C8 N1 . . 111.25(19) ?
    N2 C8 C10 . . 123.05(19) ?
    N1 C8 C10 . . 125.68(19) ?
    C7 C9 N1 . . 105.51(18) ?
    C7 C9 C22 . . 130.4(2) ?
    N1 C9 C22 . . 124.11(19) ?
    C15 C10 C11 . . 118.3(2) ?
    C15 C10 C8 . . 123.8(2) ?
    C11 C10 C8 . . 117.76(19) ?
    C12 C11 C10 . . 121.0(2) ?
    C12 C11 H11 . . 119.5 ?
    C10 C11 H11 . . 119.5 ?
    O1 C12 C11 . . 124.0(2) ?
    O1 C12 C13 . . 115.7(2) ?
    C11 C12 C13 . . 120.4(2) ?
    O2 C13 C14 . . 118.8(2) ?
    O2 C13 C12 . . 122.7(2) ?
    C14 C13 C12 . . 118.6(2) ?
    C13 C14 C15 . . 121.3(2) ?
    C13 C14 H14 . . 119.3 ?
    C15 C14 H14 . . 119.3 ?
    C14 C15 C10 . . 120.3(2) ?
    C14 C15 H15 . . 119.8 ?
    C10 C15 H15 . . 119.8 ?
    C21 C16 C17 . . 120.3(2) ?
    C21 C16 N1 . . 120.5(2) ?
    C17 C16 N1 . . 119.2(2) ?
    C18 C17 C16 . . 119.8(3) ?
    C18 C17 H17 . . 120.1 ?
    C16 C17 H17 . . 120.1 ?
    C19 C18 C17 . . 120.4(3) ?
    C19 C18 H18 . . 119.8 ?
    C17 C18 H18 . . 119.8 ?
    O3 C19 C18 . . 115.3(3) ?
    O3 C19 C20 . . 124.4(3) ?
    C18 C19 C20 . . 120.3(2) ?
    C19 C20 C21 . . 119.7(3) ?
    C19 C20 H20 . . 120.2 ?
    C21 C20 H20 . . 120.2 ?
    C16 C21 C20 . . 119.6(2) ?
    C16 C21 H21 . . 120.2 ?
    C20 C21 H21 . . 120.2 ?
    C27 C22 C23 . . 118.3(2) ?
    C27 C22 C9 . . 122.5(2) ?
    C23 C22 C9 . . 119.1(2) ?
    C24 C23 C22 . . 120.7(3) ?
    C24 C23 H23 . . 119.7 ?
    C22 C23 H23 . . 119.7 ?
    C25 C24 C23 . . 120.5(3) ?
    C25 C24 H24 . . 119.8 ?
    C23 C24 H24 . . 119.8 ?
    C24 C25 C26 . . 119.5(2) ?
    C24 C25 H25 . . 120.2 ?
    C26 C25 H25 . . 120.2 ?
    C25 C26 C27 . . 120.2(3) ?
    C25 C26 H26 . . 119.9 ?
    C27 C26 H26 . . 119.9 ?
    C26 C27 C22 . . 120.7(2) ?
    C26 C27 H27 . . 119.6 ?
    C22 C27 H27 . . 119.6 ?
    C19 O3 C29 . . 118.3(3) ?
    O1 C28 H28A . . 109.5 ?
    O1 C28 H28B . . 109.5 ?
    H28A C28 H28B . . 109.5 ?
    O1 C28 H28C . . 109.5 ?
    H28A C28 H28C . . 109.5 ?
    H28B C28 H28C . . 109.5 ?
    O1 C28A H28D . . 109.5 ?
    O1 C28A H28E . . 109.5 ?
    H28D C28A H28E . . 109.5 ?
    O1 C28A H28F . . 109.5 ?
    H28D C28A H28F . . 109.5 ?
    H28E C28A H28F . . 109.5 ?
    O3 C29 H29A . . 109.5 ?
    O3 C29 H29B . . 109.5 ?
    H29A C29 H29B . . 109.5 ?
    O3 C29 H29C . . 109.5 ?
    H29A C29 H29C . . 109.5 ?
    H29B C29 H29C . . 109.5 ?
loop_
    _geom_torsion_atom_site_label_1
    _geom_torsion_atom_site_label_2
    _geom_torsion_atom_site_label_3
    _geom_torsion_atom_site_label_4
    _geom_torsion_site_symmetry_1
    _geom_torsion_site_symmetry_2
    _geom_torsion_site_symmetry_3
    _geom_torsion_site_symmetry_4
    _geom_torsion
    _geom_torsion_publ_flag
    C6 C1 C2 C3 . . . . -0.1(4) ?
    C7 C1 C2 C3 . . . . 177.5(3) ?
    C1 C2 C3 C4 . . . . -0.7(5) ?
    C2 C3 C4 C5 . . . . 0.8(6) ?
    C3 C4 C5 C6 . . . . -0.1(6) ?
    C2 C1 C6 C5 . . . . 0.8(4) ?
    C7 C1 C6 C5 . . . . -176.8(3) ?
    C4 C5 C6 C1 . . . . -0.8(6) ?
    C8 N2 C7 C9 . . . . -0.7(2) ?
    C8 N2 C7 C1 . . . . 176.2(2) ?
    C6 C1 C7 C9 . . . . -141.3(3) ?
    C2 C1 C7 C9 . . . . 41.1(4) ?
    C6 C1 C7 N2 . . . . 42.4(3) ?
    C2 C1 C7 N2 . . . . -135.2(2) ?
    C7 N2 C8 N1 . . . . 0.1(2) ?
    C7 N2 C8 C10 . . . . -178.6(2) ?
    C9 N1 C8 N2 . . . . 0.6(3) ?
    C16 N1 C8 N2 . . . . -174.4(2) ?
    C9 N1 C8 C10 . . . . 179.2(2) ?
    C16 N1 C8 C10 . . . . 4.2(4) ?
    N2 C7 C9 N1 . . . . 1.1(2) ?
    C1 C7 C9 N1 . . . . -175.6(2) ?
    N2 C7 C9 C22 . . . . -180.0(2) ?
    C1 C7 C9 C22 . . . . 3.4(4) ?
    C8 N1 C9 C7 . . . . -1.0(2) ?
    C16 N1 C9 C7 . . . . 174.1(2) ?
    C8 N1 C9 C22 . . . . 180.0(2) ?
    C16 N1 C9 C22 . . . . -4.9(3) ?
    N2 C8 C10 C15 . . . . -139.4(2) ?
    N1 C8 C10 C15 . . . . 42.1(3) ?
    N2 C8 C10 C11 . . . . 37.0(3) ?
    N1 C8 C10 C11 . . . . -141.5(2) ?
    C15 C10 C11 C12 . . . . 1.6(3) ?
    C8 C10 C11 C12 . . . . -175.0(2) ?
    C28A O1 C12 C11 . . . . 53.2(16) ?
    C28 O1 C12 C11 . . . . 14.6(9) ?
    C28A O1 C12 C13 . . . . -127.9(16) ?
    C28 O1 C12 C13 . . . . -166.5(9) ?
    C10 C11 C12 O1 . . . . 180.0(2) ?
    C10 C11 C12 C13 . . . . 1.1(4) ?
    O1 C12 C13 O2 . . . . -1.0(4) ?
    C11 C12 C13 O2 . . . . 177.9(2) ?
    O1 C12 C13 C14 . . . . 177.7(2) ?
    C11 C12 C13 C14 . . . . -3.4(4) ?
    O2 C13 C14 C15 . . . . -178.3(2) ?
    C12 C13 C14 C15 . . . . 3.0(4) ?
    C13 C14 C15 C10 . . . . -0.2(4) ?
    C11 C10 C15 C14 . . . . -2.1(3) ?
    C8 C10 C15 C14 . . . . 174.3(2) ?
    C8 N1 C16 C21 . . . . -121.5(3) ?
    C9 N1 C16 C21 . . . . 64.4(3) ?
    C8 N1 C16 C17 . . . . 60.4(3) ?
    C9 N1 C16 C17 . . . . -113.7(3) ?
    C21 C16 C17 C18 . . . . 0.1(4) ?
    N1 C16 C17 C18 . . . . 178.2(2) ?
    C16 C17 C18 C19 . . . . -0.3(4) ?
    C17 C18 C19 O3 . . . . -179.6(2) ?
    C17 C18 C19 C20 . . . . 0.4(4) ?
    O3 C19 C20 C21 . . . . 179.9(2) ?
    C18 C19 C20 C21 . . . . -0.1(4) ?
    C17 C16 C21 C20 . . . . 0.2(3) ?
    N1 C16 C21 C20 . . . . -177.9(2) ?
    C19 C20 C21 C16 . . . . -0.1(4) ?
    C7 C9 C22 C27 . . . . -126.7(3) ?
    N1 C9 C22 C27 . . . . 52.1(3) ?
    C7 C9 C22 C23 . . . . 49.6(4) ?
    N1 C9 C22 C23 . . . . -131.6(2) ?
    C27 C22 C23 C24 . . . . 2.0(4) ?
    C9 C22 C23 C24 . . . . -174.4(2) ?
    C22 C23 C24 C25 . . . . -0.2(5) ?
    C23 C24 C25 C26 . . . . -1.7(5) ?
    C24 C25 C26 C27 . . . . 1.8(4) ?
    C25 C26 C27 C22 . . . . 0.1(4) ?
    C23 C22 C27 C26 . . . . -1.9(4) ?
    C9 C22 C27 C26 . . . . 174.4(2) ?
    C18 C19 O3 C29 . . . . 177.1(3) ?
    C20 C19 O3 C29 . . . . -2.9(4) ?
loop_
    _geom_hbond_atom_site_label_D
    _geom_hbond_atom_site_label_H
    _geom_hbond_atom_site_label_A
    _geom_hbond_site_symmetry_A
    _geom_hbond_distance_DH
    _geom_hbond_distance_HA
    _geom_hbond_distance_DA
    _geom_hbond_angle_DHA
    _geom_hbond_publ_flag
    O2 H2A O1 . 0.82 2.28 2.718(3) 114 yes
    O2 H2A N2 3_645 0.82 2.11 2.809(3) 143 yes
    C4 H4 O2 1_665 0.93 2.55 3.379(4) 148 yes
    C29 H29C Cg1 3_456 0.96 2.98 3.526(5) 118 yes
_shelx_space_group_comment
;
The symmetry employed for this shelxl refinement is uniquely defined
by the following loop, which should always be used as a source of
symmetry information in preference to the above space-group names.
They are only intended as comments.
;
_shelx_estimated_absorpt_T_min     0.975
_shelx_estimated_absorpt_T_max     0.986
_shelx_hkl_file
;
  -1   0   0    0.02    0.04
  -1   0   0    0.01    0.08
   1   0   0   -0.01    0.03
   1   0   0    0.03    0.11
  -3   0   0   -0.14    0.13
  -3   0   0   -0.36    0.34
   3   0   0    0.17    0.13
   3   0   0   -0.19    0.14
   3   0   0   -0.27    0.15
   3   0   0    0.05    0.36
  -3   0   0    0.33    0.15
   4   0   0  168.84    6.05
   4   0   0  165.34    3.52
  -4   0   0  173.27    3.55
  -4   0   0  163.67    6.06
   4   0   0  169.48    3.45
   4   0   0  165.17    3.56
   5   0   0   -0.03    0.21
  -5   0   0   -0.58    0.39
   5   0   0    0.85    0.62
  -5   0   0    0.34    0.23
   5   0   0    0.38    0.23
   5   0   0    0.43    0.25
   6   0   0   47.77    1.53
   6   0   0   49.90    1.41
  -6   0   0   46.37    1.50
   6   0   0   43.20    3.48
  -6   0   0   49.62    3.75
   6   0   0   47.27    1.46
   7   0   0    0.56    0.29
   7   0   0    0.32    0.29
  -7   0   0    0.60    0.76
  -7   0   0    0.17    0.32
   7   0   0    0.41    0.80
   7   0   0    0.69    0.35
   8   0   0  129.63    3.11
   8   0   0  130.49    3.23
   8   0   0  134.17    7.17
   8   0   0  130.67    3.39
  -8   0   0  130.72    7.22
  -8   0   0  123.79    3.34
   9   0   0   -0.56    1.06
   9   0   0    0.10    0.38
   9   0   0    0.20    0.43
  -9   0   0   -0.01    1.16
   9   0   0   -0.09    0.37
 -10   0   0    3.32    1.84
  10   0   0    5.18    0.75
  10   0   0    1.59    1.59
  10   0   0    4.41    0.75
  11   0   0    0.18    0.51
  11   0   0    0.08    0.51
 -11   0   0    2.23    1.77
  11   0   0   -1.04    1.52
  12   0   0   -0.98    0.49
  12   0   0   -1.43    0.56
   0   1   0    0.03    0.03
   0  -1   0   -0.05    0.04
   0   1   0    0.11    0.05
   0  -1   0    0.08    0.07
   3  -1   0    7.38    0.34
  -3   1   0    7.51    1.28
   3   1   0    6.69    0.43
  -3  -1   0    7.33    0.41
  -3   1   0    7.29    0.35
   3  -1   0    6.75    0.32
   3  -1   0    6.58    0.34
   3   1   0    6.75    0.39
  -3  -1   0    6.40    1.05
   3  -1   0    7.09    1.36
  -3  -1   0    6.65    0.43
   3   1   0    8.81    1.06
  -4  -1   0    9.56    1.56
  -4  -1   0    7.88    0.53
   4   1   0    7.82    1.46
   4  -1   0    7.91    0.42
   4  -1   0    8.15    0.46
   4  -1   0    8.79    1.65
   4   1   0    8.66    0.48
  -4   1   0    9.07    1.61
   4  -1   0    8.74    0.42
  -4   1   0    9.01    0.46
  -4  -1   0    8.89    0.51
   5  -1   0    0.40    0.22
   5  -1   0    0.34    0.24
  -5  -1   0    0.60    0.27
   5  -1   0    0.61    0.23
   5  -1   0    0.51    0.53
  -5  -1   0    0.59    0.29
  -5  -1   0    1.46    0.82
  -5   1   0    0.91    0.29
   5   1   0    0.30    0.55
  -5   1   0    0.17    0.73
   5   1   0    0.37    0.30
   5   1   0    0.71    0.27
   6   1   0  164.33    6.83
   6   1   0  154.32    3.68
   6  -1   0  153.41    3.37
  -6  -1   0  160.43    3.68
  -6  -1   0  143.23    3.58
  -6  -1   0  157.80    6.80
  -6   1   0  160.53    7.22
   6  -1   0  154.31    3.40
   6  -1   0  159.81    3.53
   6  -1   0  151.05    6.94
  -6   1   0  158.10    3.53
   6   1   0  155.19    3.48
   7  -1   0   17.42    0.91
  -7  -1   0   16.61    0.96
  -7  -1   0   16.88    2.78
  -7   1   0   17.16    0.89
   7  -1   0   18.88    0.83
   7   1   0   19.04    2.49
   7   1   0   17.51    0.94
   7   1   0   18.15    0.89
   7   1   0   17.57    0.99
   7  -1   0   14.99    2.72
  -7   1   0   12.93    2.50
   7  -1   0   17.07    0.81
   8   1   0   19.67    1.03
   8   1   0   20.45    1.17
  -8   1   0   27.08    3.42
   8  -1   0   18.29    0.91
  -8   1   0   17.64    1.03
   8  -1   0   18.33    1.02
  -8  -1   0   20.33    3.25
   8   1   0   20.68    1.09
   8  -1   0   20.22    0.95
   8   1   0   20.43    3.33
   8  -1   0   16.58    3.00
   9  -1   0   11.89    0.84
   9  -1   0    9.47    0.80
   9   1   0   10.39    0.84
   9   1   0    7.83    2.31
  -9   1   0   12.83    3.06
   9  -1   0   10.38    0.88
  -9  -1   0    7.89    2.34
   9   1   0   10.79    0.94
   9  -1   0    7.94    2.56
  10   1   0    0.56    0.52
 -10   1   0    1.30    1.93
  10  -1   0   -1.71    1.05
 -10  -1   0   -1.83    1.02
  10  -1   0    0.21    0.44
  10   1   0   -2.13    1.03
  10   1   0    0.30    0.48
  10  -1   0    0.85    0.49
  11  -1   0    0.00    0.51
  11   1   0   -3.07    1.31
  11   1   0   -0.30    0.48
  11   1   0    0.05    0.53
 -11   1   0   -2.82    1.61
 -11  -1   0   -1.07    1.66
  11  -1   0    0.02    0.52
  11  -1   0    3.04    2.25
  12   1   0    1.39    0.67
  12   1   0    0.30    0.67
  12  -1   0    0.09    0.58
  -3  -2   0   39.72    2.15
  -3  -2   0   42.20    1.27
   3  -2   0   39.95    0.92
  -3  -2   0   40.61    1.20
  -3   2   0   40.69    0.96
   3  -2   0   39.62    2.65
  -3   2   0   42.35    1.04
   3   2   0   37.33    1.22
   3   2   0   40.93    2.18
   3  -2   0   44.11    1.09
  -3   2   0   40.22    2.66
   3   2   0   41.20    1.19
  -4   2   0    0.51    0.18
   4  -2   0    0.28    0.16
  -4   2   0    1.32    0.74
  -4  -2   0    0.29    0.24
   4  -2   0   -0.13    0.56
   4  -2   0    0.43    0.14
   4   2   0    0.51    0.26
   4  -2   0    0.56    0.20
   4   2   0    0.36    0.25
  -4  -2   0    0.31    0.39
  -4  -2   0    0.26    0.24
   4   2   0    0.15    0.43
  -5  -2   0    0.20    0.30
   5   2   0    0.50    0.69
   5  -2   0    0.38    0.19
   5  -2   0    1.03    0.26
   5   2   0    0.02    0.30
  -5   2   0    0.93    0.71
  -5  -2   0    0.02    0.51
   5  -2   0   -0.35    0.63
  -5   2   0    0.73    0.24
   5  -2   0    0.61    0.24
   6  -2   0    3.24    1.31
  -6   2   0    2.91    0.41
  -6   2   0    1.14    0.98
  -6  -2   0    2.83    0.50
  -6  -2   0    2.64    0.50
   6   2   0    3.31    0.51
   6   2   0    2.87    0.52
  -6  -2   0    1.61    0.81
   6  -2   0    2.99    0.41
   6  -2   0    2.57    0.34
   6  -2   0    2.34    0.38
   6   2   0    2.41    1.01
   7   2   0    2.17    1.12
   7  -2   0    2.81    0.40
   7  -2   0    3.88    0.52
   7  -2   0    2.90    1.38
   7   2   0    2.75    0.50
   7   2   0    2.83    0.60
  -7   2   0    3.85    0.54
  -7  -2   0    1.78    1.13
  -7   2   0    1.25    1.29
   7   2   0    2.45    0.56
  -7  -2   0    3.82    0.63
  -7  -2   0    3.06    0.62
   7  -2   0    2.99    0.48
   8  -2   0    5.60    0.57
  -8  -2   0    6.32    1.88
   8   2   0    5.19    0.78
   8  -2   0    5.61    0.61
   8   2   0    6.50    0.76
   8  -2   0    6.43    0.63
   8   2   0    3.22    1.43
   8   2   0    5.03    0.78
   8  -2   0    3.61    1.78
  -8   2   0    4.22    0.60
  -8   2   0   10.39    2.74
  -9  -2   0   13.43    2.83
  -9   2   0    9.35    2.87
   9   2   0   12.24    2.82
   9   2   0    8.57    0.83
   9  -2   0    9.90    0.72
   9   2   0   11.08    1.00
   9  -2   0    5.56    2.15
   9  -2   0    9.87    0.82
 -10   2   0    0.10    1.52
  10  -2   0    0.52    0.53
  10   2   0   -0.17    0.44
  10  -2   0   -1.49    1.74
  10  -2   0    0.44    0.41
  10   2   0    4.94    1.93
  10   2   0   -0.93    0.48
  11   2   0   13.81    1.23
  11   2   0   12.65    1.14
  11  -2   0   10.72    1.01
  11   2   0   10.44    2.59
 -11  -2   0    6.46    2.29
  12   2   0    1.03    0.74
  12  -2   0    0.41    0.60
  12   2   0    1.42    0.74
   0  -3   0    0.07    0.15
   0  -3   0   -0.02    0.11
   0  -3   0    0.19    0.18
   0   3   0    0.10    0.12
   0  -3   0    0.34    0.22
   0   3   0   -0.02    0.14
   1   3   0  329.73    7.01
  -1   3   0  325.80    8.08
   1  -3   0  318.50    8.03
  -1  -3   0  332.92    7.08
   2   3   0  187.57    4.07
   2   3   0  200.85    4.11
  -2   3   0  190.99    6.12
   2   3   0  189.12    4.95
  -2  -3   0  197.61    4.85
   2  -3   0  194.26    3.98
   2  -3   0  193.59    3.74
  -2   3   0  193.00    3.68
  -2   3   0  193.58    3.90
   3   3   0   76.69    2.03
  -3   3   0   72.23    3.85
  -3   3   0   75.35    1.55
   3   3   0   75.45    1.99
   3  -3   0   75.15    3.88
  -3  -3   0   74.95    2.00
  -3  -3   0   77.59    2.97
  -3   3   0   77.16    1.76
   3   3   0   75.81    3.08
   3  -3   0   75.68    1.85
   3  -3   0   75.96    1.62
   3   3   0   76.22    1.94
  -4  -3   0   92.18    3.82
  -4   3   0   83.17    4.58
  -4   3   0   85.57    1.84
   4  -3   0   92.52    4.77
   4   3   0   85.76    2.32
   4   3   0   82.24    2.24
   4  -3   0   83.30    1.82
   4   3   0   82.37    3.70
  -4  -3   0   85.05    2.30
  -4   3   0   90.74    2.00
   4   3   0   84.21    2.19
   4  -3   0   84.11    2.06
   5  -3   0    1.74    0.34
   5  -3   0    1.57    0.28
  -5   3   0    1.36    0.29
  -5  -3   0    0.81    0.38
   5   3   0    0.48    0.33
  -5  -3   0    0.44    0.64
   5   3   0    1.93    0.90
  -5  -3   0    2.10    0.42
   5  -3   0    1.47    0.24
   5   3   0    1.20    0.37
   5  -3   0    2.01    1.06
   5   3   0    1.85    0.47
  -5   3   0    0.81    0.97
   6   3   0   26.92    1.29
  -6  -3   0   27.53    1.28
   6   3   0   28.04    1.16
  -6  -3   0   27.05    2.62
  -6   3   0   26.96    1.01
  -6  -3   0   26.31    1.21
   6  -3   0   28.17    3.17
  -6   3   0   28.75    3.16
   6  -3   0   25.06    0.94
   6  -3   0   28.19    0.87
   6  -3   0   28.84    1.06
   6   3   0   24.56    2.56
   7  -3   0   71.16    1.99
   7  -3   0   68.48    1.73
   7  -3   0   69.68    1.89
   7   3   0   79.01    4.76
  -7   3   0   68.07    1.96
   7   3   0   67.32    2.08
  -7  -3   0   68.53    2.24
  -7  -3   0   71.04    2.29
  -7   3   0   72.03    5.40
  -7  -3   0   64.09    4.36
   7  -3   0   75.11    5.39
   7   3   0   68.29    2.31
   8   3   0   -0.06    1.03
   8  -3   0    1.50    0.35
  -8  -3   0    0.90    0.57
   8   3   0    1.13    0.56
  -8   3   0   -0.68    1.30
  -8  -3   0    0.31    0.94
   8  -3   0    1.90    0.50
   8  -3   0   -0.68    1.01
   8   3   0    1.40    0.53
   9  -3   0    2.35    1.67
  -9  -3   0   -1.62    0.94
   9  -3   0    0.12    0.35
   9   3   0    0.10    0.44
   9   3   0   -0.76    1.06
  -9   3   0    2.32    1.84
   9  -3   0    0.02    0.43
   9   3   0    0.70    0.61
  10   3   0    0.18    0.51
  10  -3   0    0.36    0.53
  10   3   0    0.51    1.30
 -10  -3   0    1.84    1.18
  10   3   0   -0.78    0.61
  11  -3   0    4.59    0.86
  11   3   0    3.39    0.81
  11   3   0    3.90    0.94
  12   3   0   13.33    1.49
  12   3   0   15.46    1.23
  12  -3   0   16.35    1.34
   0  -4   0  279.71    6.77
   0   4   0  277.94    5.65
   0  -4   0  278.38    6.84
   1  -4   0   62.10    2.88
  -1  -4   0   62.81    2.28
   1  -4   0   60.80    1.66
   1   4   0   63.07    1.72
  -1  -4   0   63.85    1.71
   1   4   0   60.15    1.64
   1  -4   0   61.12    1.46
  -1   4   0   60.07    1.50
  -1   4   0   61.94    1.64
   1   4   0   63.80    2.14
  -1  -4   0   63.35    1.64
   2  -4   0   10.23    0.43
  -2   4   0   10.59    1.61
  -2  -4   0    9.58    0.85
   2   4   0   11.16    0.66
   2   4   0   10.38    0.65
   2  -4   0    9.71    0.59
   2  -4   0    9.51    1.52
  -2  -4   0   10.31    0.64
  -2   4   0   10.63    0.56
  -2   4   0   10.54    0.44
  -2  -4   0   11.02    0.64
   2   4   0   10.78    0.94
   3   4   0  143.27    3.38
  -3   4   0  141.44    3.07
   3  -4   0  130.94    5.64
  -3  -4   0  142.64    3.36
  -3  -4   0  140.62    4.27
   3  -4   0  140.05    2.87
  -3   4   0  146.48    5.89
  -3   4   0  141.12    2.76
   3   4   0  146.06    3.39
   3   4   0  144.86    4.54
   3   4   0  146.23    3.33
   3  -4   0  141.72    3.22
   4  -4   0    0.44    0.83
   4  -4   0    1.17    0.22
   4   4   0    1.14    0.62
  -4   4   0    0.25    0.85
   4  -4   0    1.40    0.35
  -4  -4   0    1.10    0.56
   4   4   0    1.33    0.36
   4   4   0    1.65    0.40
  -4   4   0    1.72    0.20
  -4   4   0    0.76    0.23
  -4  -4   0    1.34    0.43
   4   4   0    0.44    0.33
   5   4   0   -0.30    0.25
   5   4   0    0.28    0.31
   5  -4   0    0.07    0.15
  -5  -4   0    0.31    0.59
   5  -4   0    0.21    0.78
   5  -4   0   -0.07    0.26
   5  -4   0    0.34    0.20
  -5   4   0    0.41    0.82
   5   4   0   -0.53    0.49
  -5   4   0    0.51    0.23
  -5  -4   0   -0.07    0.34
   5   4   0    0.40    0.32
   6  -4   0   49.40    1.61
   6   4   0   47.98    3.38
   6   4   0   48.79    1.70
   6  -4   0   46.41    1.26
  -6   4   0   48.01    1.44
  -6   4   0   50.32    4.31
   6   4   0   47.79    1.78
  -6  -4   0   48.29    3.35
  -6  -4   0   50.10    1.83
   6  -4   0   47.29    1.30
   6  -4   0   48.68    4.24
   6   4   0   48.40    1.85
   7   4   0   33.43    3.10
   7  -4   0   36.39    4.00
   7  -4   0   36.37    1.16
  -7   4   0   33.63    3.86
   7   4   0   33.20    1.44
   7  -4   0   36.73    1.39
   7  -4   0   33.50    1.07
  -7  -4   0   36.23    1.62
  -7   4   0   33.66    1.27
   8   4   0   36.58    1.81
   8  -4   0   41.41    1.58
   8  -4   0   35.15    1.19
   8   4   0   38.83    1.62
  -8  -4   0   38.72    1.84
  -8   4   0   33.43    4.18
   8   4   0   33.80    3.42
   8  -4   0   40.93    4.52
  -8  -4   0   35.30    3.47
   9  -4   0   12.55    0.98
   9   4   0   14.13    1.08
   9   4   0   12.14    2.67
   9   4   0   11.90    1.18
  -9  -4   0    9.63    2.45
 -10  -4   0    9.35    2.44
  10   4   0    7.25    2.44
  10  -4   0   10.41    1.00
  10   4   0    8.21    1.00
  10   4   0    9.63    1.25
  11   4   0    2.24    0.87
  11  -4   0    1.32    0.69
  11   4   0    2.01    0.70
  12   4   0    0.18    0.71
  12  -4   0    1.88    0.73
  12   4   0    1.58    0.84
   0  -5   0    0.66    0.37
   0  -5   0    0.44    0.24
   0   5   0    0.61    0.28
   0  -5   0    1.23    0.52
   0   5   0    0.42    0.28
   0  -5   0    0.48    0.29
  -1  -5   0  168.93    3.74
  -1   5   0  167.25    3.78
  -1  -5   0  169.37    3.85
   1  -5   0  168.08    3.53
   1   5   0  166.74    3.85
   1  -5   0  170.34    3.83
  -1  -5   0  169.34    4.76
   1   5   0  168.92    3.78
   1  -5   0  177.53    5.72
  -1  -5   0  177.79    4.68
  -1   5   0  168.63    3.61
   1  -5   0  169.25    5.32
   2   5   0   38.34    1.72
   2   5   0   38.68    1.39
  -2  -5   0   37.03    1.72
  -2   5   0   36.64    1.05
  -2   5   0   38.57    2.76
  -2  -5   0   39.20    1.36
  -2   5   0   35.87    1.22
  -2  -5   0   39.21    1.35
   2   5   0   38.68    1.36
   2  -5   0   36.19    1.01
   2  -5   0   35.73    1.30
   2  -5   0   36.41    2.65
  -3  -5   0  122.60    3.09
   3   5   0  124.47    3.13
  -3   5   0  127.16    2.86
   3  -5   0  121.98    2.54
  -3   5   0  126.90    2.49
  -3  -5   0  123.54    3.05
   3  -5   0  122.30    3.01
   3   5   0  117.67    4.01
   3   5   0  119.50    3.10
  -3  -5   0  126.69    3.84
  -3   5   0  121.24    5.54
   3   5   0  121.12    3.05
   4  -5   0   13.84    0.84
  -4   5   0   13.19    0.67
  -4  -5   0   15.90    1.42
   4  -5   0   16.72    2.24
  -4   5   0   14.48    0.46
   4  -5   0   13.94    0.53
   4   5   0   14.14    0.86
  -4  -5   0   15.04    0.93
  -4   5   0   14.94    2.48
   4   5   0   14.70    0.90
   4   5   0   15.23    1.51
   4   5   0   13.49    0.89
  -5   5   0   22.08    2.74
   5   5   0   20.77    2.00
   5   5   0   19.44    1.12
   5  -5   0   19.12    2.50
   5   5   0   18.82    1.11
  -5  -5   0   19.29    1.13
  -5  -5   0   19.64    1.85
   5   5   0   21.32    1.07
  -5   5   0   19.76    0.86
   5  -5   0   20.81    0.71
   5  -5   0   19.62    1.01
  -6   5   0   65.41    4.93
   6  -5   0   60.92    1.47
  -6  -5   0   65.28    3.83
  -6   5   0   59.71    1.72
   6   5   0   57.75    2.18
   6   5   0   62.81    2.05
   6   5   0   54.06    2.08
  -6  -5   0   62.62    2.19
   6  -5   0   61.98    1.97
   6  -5   0   60.51    1.53
   6   5   0   63.66    3.88
   6  -5   0   62.01    4.93
  -7  -5   0   49.76    2.09
   7  -5   0   52.54    4.90
   7   5   0   54.65    3.87
  -7   5   0   49.50    5.62
  -7  -5   0   55.51    3.82
  -7   5   0   51.12    1.68
   7  -5   0   53.99    1.88
   7   5   0   53.28    1.95
   7  -5   0   53.72    1.51
   8   5   0   20.73    1.26
   8   5   0   22.50    2.88
   8  -5   0   21.01    1.23
  -8  -5   0   18.33    2.85
  -8  -5   0   21.26    1.48
   9   5   0    0.38    0.71
   9   5   0    0.35    0.52
  -9  -5   0   -0.52    0.85
   9   5   0   -0.44    1.30
   9  -5   0   -0.42    0.48
  10  -5   0   -0.29    0.55
  10   5   0   -0.01    0.55
  10   5   0   -0.05    0.79
  11   5   0   -0.60    0.52
  11  -5   0    0.90    0.68
  11   5   0    0.44    0.85
   0  -6   0   91.93    3.63
   0   6   0   84.34    2.34
   0   6   0   84.22    2.22
   0  -6   0   88.72    2.18
   0  -6   0   74.15    2.28
   0  -6   0   86.44    3.51
  -1  -6   0    7.07    0.57
   1  -6   0    7.35    0.65
   1  -6   0    4.79    1.09
   1  -6   0    6.50    1.20
  -1  -6   0    6.41    0.62
  -1   6   0    5.66    0.51
   1   6   0    6.97    0.63
  -1  -6   0    7.23    0.97
   1   6   0    6.11    0.59
  -1   6   0    7.35    0.60
   1  -6   0    6.15    0.48
  -1  -6   0    5.70    0.88
  -2   6   0   45.00    1.49
   2   6   0   42.22    1.58
  -2  -6   0   41.44    1.52
  -2  -6   0   47.41    2.01
   2  -6   0   43.80    3.07
  -2   6   0   45.51    1.30
  -2  -6   0   45.39    1.61
   2  -6   0   48.66    1.63
   2  -6   0   44.94    1.23
   2   6   0   45.65    1.59
   3   6   0   59.31    2.45
  -3   6   0   55.78    3.86
   3  -6   0   59.31    1.43
  -3   6   0   59.96    1.40
  -3  -6   0   57.12    2.31
  -3  -6   0   57.90    1.90
  -3   6   0   59.23    1.73
   3   6   0   57.07    1.94
   3  -6   0   57.29    1.88
   3  -6   0   63.90    4.06
   3   6   0   56.21    1.93
  -3  -6   0   60.15    1.94
  -4  -6   0   19.72    1.12
   4   6   0   16.42    1.02
  -4   6   0   18.50    0.54
  -4   6   0   18.41    0.85
   4  -6   0   19.03    1.06
   4  -6   0   17.70    0.60
   4   6   0   17.90    1.07
   4   6   0   18.75    1.59
  -4   6   0   16.09    2.64
   4   6   0   18.05    1.09
  -4  -6   0   18.02    1.47
  -5   6   0   52.06    4.32
   5   6   0   50.46    3.02
   5   6   0   54.46    1.92
   5   6   0   53.34    2.03
   5  -6   0   53.42    4.43
  -5  -6   0   55.43    2.03
  -5   6   0   52.25    1.61
  -5   6   0   52.71    1.20
   5  -6   0   51.44    1.24
   5  -6   0   51.97    1.86
   5   6   0   54.87    2.01
   6   6   0   14.98    1.08
   6  -6   0   14.32    1.09
  -6   6   0   11.06    0.74
   6   6   0   13.28    2.06
  -6  -6   0   13.53    1.14
  -6  -6   0   11.27    1.81
  -7  -6   0    7.62    1.70
  -7  -6   0   11.19    1.13
   7   6   0   10.63    0.99
   7  -6   0    9.62    0.97
   7   6   0    8.19    1.72
  -8  -6   0    0.93    1.08
   8   6   0    0.24    0.50
  -8  -6   0    0.40    0.66
   8   6   0    0.55    0.90
   8  -6   0   -0.43    0.49
   9   6   0    2.54    1.46
  -9  -6   0    4.30    1.81
   9  -6   0    7.27    0.97
   9   6   0    5.06    0.88
   9   6   0    7.37    1.14
  -9  -6   0    3.70    0.93
  10   6   0   -0.92    0.64
  10  -6   0    0.90    0.71
  10   6   0   -0.29    0.60
  11   6   0   -0.12    0.67
  11  -6   0    2.19    0.78
  11   6   0   -0.77    0.74
   0  -7   0    0.40    0.61
   0  -7   0    1.60    0.38
   0   7   0    1.08    0.37
   0  -7   0    2.32    0.49
   0  -7   0    2.00    0.68
   0   7   0    1.17    0.40
   1   7   0    8.52    0.72
  -1   7   0    8.74    0.69
  -1  -7   0    7.12    1.14
  -1   7   0    8.60    0.65
  -1  -7   0    7.81    1.02
  -1  -7   0    7.69    0.73
   1  -7   0    5.65    1.33
  -1  -7   0    6.46    0.65
   1   7   0    7.35    0.71
   1  -7   0    7.80    0.57
   1  -7   0   10.57    1.59
   1  -7   0    8.52    0.78
  -2  -7   0   11.10    0.84
   2  -7   0   10.67    1.74
   2  -7   0   12.12    0.89
   2   7   0   11.10    0.80
  -2  -7   0    9.93    0.81
  -2   7   0   11.22    0.79
  -2  -7   0   10.27    0.99
  -2  -7   0   11.28    0.98
  -2   7   0   11.56    0.67
   2  -7   0   11.74    0.61
   2  -7   0    8.14    1.60
   2   7   0   11.15    0.87
  -3   7   0   16.01    0.65
   3  -7   0   15.70    1.05
   3   7   0   17.23    1.07
  -3  -7   0   16.87    1.15
   3   7   0   16.36    1.05
  -3  -7   0   16.96    1.04
   3  -7   0   16.23    0.66
  -3   7   0   16.70    0.88
  -3  -7   0   15.83    1.02
   3  -7   0   18.69    2.26
  -4  -7   0    1.77    0.58
   4   7   0    2.49    0.65
   4   7   0    2.03    0.54
   4  -7   0    1.79    0.54
   4  -7   0    1.73    0.27
   4  -7   0    1.93    1.27
   4   7   0    1.70    0.58
  -4   7   0    2.48    0.50
  -4   7   0    3.48    1.56
  -4  -7   0    1.22    0.53
   4   7   0    1.52    0.56
   5   7   0    3.04    0.73
  -5  -7   0    1.61    0.72
  -5   7   0    2.15    0.49
  -5  -7   0    2.08    0.66
   5   7   0    3.22    0.92
   5  -7   0    3.14    0.75
   6   7   0    7.50    0.96
   6  -7   0    7.94    1.02
   6   7   0    7.04    1.45
  -6  -7   0    8.83    1.09
  -6  -7   0    7.74    1.39
   7  -7   0    2.36    0.71
  -7  -7   0    1.38    0.86
   7   7   0    1.87    1.12
  -7  -7   0    2.87    0.81
   7   7   0    2.21    0.67
  -8  -7   0    0.23    0.69
   8  -7   0    1.43    0.75
  -8  -7   0   -1.34    0.88
   8   7   0    1.90    1.20
   8   7   0   -0.73    0.52
   9   7   0    4.46    1.05
   9   7   0    3.64    0.89
   9  -7   0    3.92    0.93
  -9  -7   0    3.78    0.99
  10  -7   0    3.59    0.91
  10   7   0    1.43    0.76
  10   7   0    0.69    0.84
   0   8   0   52.91    1.93
   0  -8   0   59.10    2.03
   0   8   0   54.09    1.85
   0  -8   0   52.80    3.09
   0  -8   0   50.86    1.71
   0  -8   0   55.96    3.07
  -1   8   0    0.28    0.40
   1  -8   0   -0.41    0.36
  -1  -8   0    0.53    0.44
  -1  -8   0    0.46    0.38
   1  -8   0   -0.06    0.27
  -1   8   0    0.49    0.37
  -1  -8   0    0.06    0.49
   1  -8   0   -0.79    0.49
   1   8   0    0.08    0.35
  -1  -8   0    0.01    0.46
   1   8   0   -0.18    0.37
   1  -8   0   -0.30    0.69
   2  -8   0    4.52    0.51
   2  -8   0    4.69    0.75
  -2   8   0    4.07    0.64
  -2  -8   0    2.96    0.62
  -2  -8   0    5.55    0.79
   2  -8   0    5.11    1.53
   2   8   0    4.47    0.72
   2   8   0    3.44    0.67
  -2  -8   0    3.63    0.70
  -2  -8   0    4.53    0.75
   2  -8   0    3.63    1.10
  -3  -8   0    3.88    0.74
  -3  -8   0    4.43    0.79
   3   8   0    4.32    0.74
  -3  -8   0    4.29    0.57
  -3  -8   0    5.94    0.66
  -3   8   0    4.41    0.64
   3  -8   0    4.60    0.45
   3  -8   0    3.53    1.31
   3  -8   0    5.79    0.90
   4   8   0   10.31    1.00
  -4  -8   0    8.85    0.96
   4  -8   0    9.07    1.06
  -4  -8   0    8.51    0.84
   5  -8   0    0.47    0.52
   5   8   0   -0.31    0.38
  -5  -8   0   -0.41    0.55
  -5  -8   0   -0.61    0.46
   5   8   0    0.06    0.53
  -6  -8   0   20.91    1.48
  -6  -8   0   15.51    1.63
   6   8   0   19.06    1.75
   6  -8   0   20.04    1.41
   6   8   0   19.49    1.34
   7   8   0    0.81    0.82
   7   8   0    0.47    0.56
   7  -8   0    0.38    0.65
  -7  -8   0    0.58    0.65
  -7  -8   0   -0.50    0.82
  -8  -8   0    2.45    0.88
   8  -8   0    2.08    0.80
   8   8   0    2.63    0.83
   9   8   0    4.25    1.15
  -9  -8   0    2.45    0.95
   9  -8   0    2.22    0.88
   9   8   0    4.24    1.00
  10  -8   0    2.48    0.87
  10   8   0    0.89    0.74
  10   8   0    0.76    0.89
   0  -9   0   -0.65    0.43
   0  -9   0    0.49    0.64
   0  -9   0   -1.11    0.59
   0  -9   0   -0.20    0.36
   1   9   0    2.32    0.64
   1  -9   0    0.94    1.01
   1  -9   0    4.01    0.77
  -1  -9   0    2.34    0.76
  -1  -9   0    1.84    0.63
  -1  -9   0    2.94    0.72
  -1  -9   0    1.82    0.56
   1  -9   0    2.99    0.54
   1  -9   0    2.71    1.25
  -2  -9   0    8.88    0.95
   2  -9   0    7.79    1.75
  -2  -9   0    9.61    0.76
  -2  -9   0   10.54    1.18
  -2  -9   0    7.87    0.80
   2  -9   0    8.77    0.96
   2  -9   0    8.36    0.73
   2   9   0    7.86    1.01
  -3  -9   0    3.58    0.78
   3  -9   0    1.75    1.09
   3  -9   0    2.82    0.77
  -3  -9   0    2.57    0.71
  -4  -9   0   64.55    2.45
   4  -9   0   65.33    4.53
   4   9   0   65.05    2.50
   4  -9   0   63.12    2.40
   5  -9   0   20.43    2.66
   5  -9   0   20.10    1.46
  -5  -9   0   20.10    1.43
   5   9   0   20.75    1.44
   6   9   0    6.04    1.01
  -6  -9   0    6.96    1.11
  -6  -9   0    5.60    0.57
   6  -9   0    8.17    1.18
  -7  -9   0    0.91    0.72
   7   9   0    2.69    0.80
  -7  -9   0    1.24    0.79
   7  -9   0    2.15    0.76
   7   9   0   -0.37    0.52
  -8  -9   0   16.20    1.57
   8  -9   0   22.34    1.69
   8   9   0   19.76    1.64
   8   9   0   17.90    1.51
   9   9   0    4.83    1.30
   9   9   0    5.05    1.15
   9  -9   0    6.20    1.18
   0 -10   0   25.02    2.30
   0 -10   0   20.91    1.18
   0 -10   0   21.47    1.44
   1 -10   0   11.09    1.94
  -1 -10   0    9.01    1.14
  -1 -10   0    8.60    1.21
  -1 -10   0    8.78    1.15
   1 -10   0    9.47    1.23
  -1 -10   0    9.24    0.92
  -2 -10   0   17.38    1.34
   2 -10   0   17.39    1.34
  -2 -10   0   19.84    1.28
   2 -10   0   17.92    2.36
  -3 -10   0   49.49    2.11
   3 -10   0   45.58    3.78
   3 -10   0   52.28    2.25
  -3 -10   0   53.07    2.23
   4 -10   0    1.91    1.15
   4 -10   0   -0.36    0.57
  -4 -10   0    0.14    0.57
   4  10   0    0.04    0.61
  -5 -10   0    2.04    0.79
   5 -10   0    1.19    0.75
   5  10   0    1.22    0.69
   6  10   0   19.28    1.48
   6 -10   0   18.92    1.50
  -6 -10   0   19.65    1.63
   7 -10   0    6.33    1.22
   7  10   0    5.46    1.07
  -7 -10   0    5.01    1.10
   8  10   0    3.40    1.02
  -8 -10   0    2.06    0.98
   8 -10   0    4.82    1.08
   8  10   0    2.84    0.92
   0 -11   0   -0.86    0.82
   0 -11   0   -0.50    0.60
  -1 -11   0   23.32    1.42
   1 -11   0   18.11    3.66
  -1 -11   0   24.80    1.63
   1 -11   0   27.90    1.73
  -2 -11   0    0.91    0.60
   2 -11   0    1.02    0.77
  -2 -11   0    0.22    0.56
   3 -11   0    4.79    0.97
  -3 -11   0    2.34    0.72
  -3 -11   0    2.00    0.78
   4 -11   0    0.21    0.72
   4  11   0    0.89    0.71
  -4 -11   0    1.49    0.74
  -5 -11   0   10.73    1.37
   5 -11   0   13.00    1.44
   5  11   0   11.63    1.27
  -6 -11   0    0.73    0.75
   6 -11   0    1.66    0.83
   6  11   0    1.61    0.77
   0 -12   0    4.16    1.03
  -1 -12   0    0.79    0.71
   1 -12   0    0.12    0.72
  -2 -12   0    1.48    0.77
   2 -12   0    0.63    0.71
  -3 -12   0    1.00    0.82
   3  12   0    1.58    0.79
   3 -12   0    0.52    0.72
   4  12   0    0.99    0.72
   4 -12   0    3.08    0.99
  -4 -12   0    0.12    0.69
  -2   0  -1   57.11    1.29
  -2   0   1   58.18    1.30
  -2   0  -1   57.80    1.27
   2   0  -1   55.59    2.41
   2   0   1   57.95    2.42
  -2   0  -1   57.20    2.44
  -2   0   1   58.27    2.43
   2   0   1   57.13    1.25
   2   0  -1   56.22    1.24
   2   0   1   56.54    1.28
  -2   0   1   57.69    1.27
   2   0  -1   57.12    1.30
   2   0  -1   56.11    1.28
   3   0  -1  577.68   13.67
  -3   0   1  593.30   13.75
   3   0   1  596.55   13.73
  -3   0  -1  609.06   13.87
   4   0  -1   17.97    1.85
   4   0  -1   16.91    0.68
   4   0  -1   17.20    0.71
   4   0   1   16.40    0.63
   4   0   1   15.71    1.72
  -4   0  -1   18.16    0.70
  -4   0  -1   17.08    0.68
  -4   0   1   17.46    1.82
   4   0  -1   16.64    0.63
  -4   0  -1   18.56    1.90
  -4   0   1   17.28    0.69
   4   0   1   16.80    0.69
  -5   0  -1   35.99    1.14
   5   0  -1   30.69    1.07
   5   0   1   32.90    2.76
  -5   0  -1   33.03    1.11
   5   0   1   30.15    1.11
   5   0  -1   33.69    1.04
  -5   0  -1   30.86    2.74
  -5   0   1   34.75    1.14
   5   0  -1   31.30    2.71
   5   0   1   33.49    1.03
  -5   0   1   30.02    2.64
   5   0  -1   33.18    1.15
   6   0   1    7.43    0.52
  -6   0   1    6.42    1.59
   6   0   1    7.66    0.59
   6   0  -1    7.45    0.58
  -6   0   1    5.84    0.54
   6   0   1    5.97    1.57
   6   0  -1    4.73    1.42
   6   0  -1    6.99    0.60
   6   0   1    7.14    0.58
   6   0  -1    7.67    0.53
  -6   0  -1    7.94    1.77
   7   0   1    5.75    1.62
   7   0  -1    5.94    0.54
   7   0   1    7.61    0.63
  -7   0   1    6.78    0.62
   7   0   1    6.34    0.60
   7   0  -1    9.35    2.15
  -7   0   1    4.26    1.58
  -7   0  -1    6.48    0.60
   7   0   1    7.04    0.56
  -7   0  -1    5.47    1.69
   7   0  -1    6.17    0.63
   7   0  -1    7.59    0.63
   8   0   1    1.36    0.46
   8   0  -1    2.10    0.45
  -8   0  -1    1.73    0.48
   8   0   1    1.92    0.50
   8   0  -1    1.68    1.27
   8   0   1    1.86    0.43
  -8   0   1    0.55    1.18
   8   0  -1    1.44    0.44
   8   0  -1    1.43    0.48
   8   0   1    2.24    1.34
  -8   0  -1   -0.11    0.85
   9   0  -1   10.71    2.68
   9   0  -1   12.13    0.93
   9   0   1   11.68    2.86
  -9   0  -1   14.10    3.03
   9   0   1   12.38    0.90
   9   0   1   12.33    0.85
   9   0  -1   11.39    0.91
   9   0   1   12.71    0.99
   9   0  -1   12.60    0.87
  10   0   1   37.92    4.33
  10   0   1   36.26    1.55
 -10   0   1   39.80    4.56
 -10   0  -1   35.89    4.44
  10   0   1   39.07    1.53
  10   0  -1   38.81    1.57
  10   0  -1   38.46    1.63
  10   0  -1   35.72    4.15
  11   0  -1    0.06    0.51
  11   0   1   -0.67    0.46
  11   0  -1   -0.77    1.56
  11   0   1   -0.85    0.42
 -11   0  -1   -0.68    1.73
 -11   0   1    0.89    1.69
  11   0   1   -0.66    1.39
  11   0  -1   -0.24    0.47
  12   0   1   -0.67    0.60
  12   0  -1    0.03    0.56
  12   0  -1   -0.54    0.50
   0  -1   1   28.47    0.64
   0  -1  -1   28.53    0.69
   0   1  -1   28.52    0.62
   0  -1  -1   29.04    0.72
   0  -1   1   29.97    0.62
   0   1  -1   27.59    0.63
   0   1   1   28.19    0.69
   0   1   1   27.97    0.68
  -1  -1  -1  292.37    6.45
   1   1  -1  306.16    6.06
  -1   1   1  302.30    6.87
   1  -1  -1  295.49    6.86
  -1   1  -1  304.54    6.79
  -1  -1   1  292.45    6.04
   1   1   1  288.21    6.49
   3   1  -1  150.78    3.25
  -3  -1  -1  149.52    3.18
  -3   1   1  148.79    3.07
   3  -1   1  147.16    5.26
  -3  -1  -1  146.50    3.22
   3   1  -1  154.18    4.91
   3  -1   1  149.87    3.02
  -3   1   1  158.92    3.08
  -3   1   1  150.83    5.36
   3  -1   1  151.57    3.05
  -3  -1  -1  152.75    4.99
  -3  -1   1  155.65    4.95
  -3   1  -1  150.39    3.05
  -3  -1   1  152.36    3.19
   3  -1  -1  148.74    3.02
   3   1   1  154.16    5.03
   3  -1  -1  154.56    5.44
  -3  -1   1  151.85    3.22
   3   1   1  152.18    3.25
  -3   1  -1  161.86    5.50
  -4   1   1  340.00    9.94
   4  -1   1  323.11    9.71
  -4  -1  -1  337.43    9.50
   4   1  -1  345.41    9.37
   4   1   1  339.95    9.45
  -4  -1   1  331.33    9.31
  -4   1  -1  341.49   10.03
   4  -1  -1  346.53   10.04
  -5   1   1  104.58    2.41
   5  -1   1   98.71    2.28
   5  -1   1   96.23    2.36
   5   1  -1  100.14    2.56
   5  -1   1  112.79    5.34
   5   1  -1  101.72    2.51
   5  -1   1  101.36    2.32
   5   1  -1  101.30    2.41
  -5   1   1   98.17    5.09
  -5  -1  -1  101.97    2.53
   5   1  -1  105.21    4.85
  -5  -1  -1  104.29    2.53
  -5  -1  -1  104.18    4.97
   5  -1  -1  106.31    5.30
   5  -1  -1  100.52    2.31
  -5   1  -1  102.71    2.40
   5   1   1  102.24    2.42
   5  -1  -1  103.39    2.33
   5  -1  -1  100.63    2.41
   5   1   1   96.79    4.73
  -5  -1   1  103.71    2.51
  -5  -1   1  104.03    4.88
  -5   1  -1  104.36    5.27
   5   1   1  102.35    2.57
  -6  -1  -1   46.82    1.54
  -6   1   1   45.47    3.71
  -6  -1  -1   47.45    1.54
  -6   1   1   44.86    1.44
   6   1  -1   48.22    1.53
   6   1  -1   48.80    3.56
   6  -1   1   42.31    3.55
   6   1  -1   46.77    1.42
   6   1  -1   47.01    1.59
   6  -1   1   45.52    1.31
   6  -1   1   42.63    1.33
   6  -1   1   45.51    1.42
  -6  -1  -1   47.89    3.60
   6  -1  -1   45.24    1.35
  -6  -1   1   47.03    3.55
   6  -1  -1   46.67    1.35
   6  -1  -1   42.86    3.62
   6   1   1   44.85    3.46
  -6   1  -1   44.54    3.64
  -6  -1   1   45.01    1.52
   6  -1  -1   46.54    1.47
   6   1   1   46.45    1.43
  -6   1  -1   45.44    1.44
   6   1   1   43.70    1.56
   7  -1   1   28.56    1.07
   7  -1   1   26.95    3.10
  -7  -1  -1   30.13    3.15
   7  -1   1   28.16    1.15
  -7   1   1   29.33    1.19
   7   1  -1   28.91    1.12
   7   1  -1   27.17    1.27
  -7   1   1   27.62    3.14
  -7  -1  -1   28.49    1.22
   7  -1   1   27.70    1.03
   7   1  -1   27.57    2.87
  -7  -1  -1   29.30    1.25
   7   1  -1   29.48    1.24
   7  -1  -1   28.53    3.19
   7   1   1   27.02    1.24
  -7  -1   1   29.02    1.25
   7   1   1   27.23    2.96
  -7  -1   1   29.44    3.00
  -7   1  -1   30.07    1.21
   7  -1  -1   26.45    1.13
   7   1   1   27.13    1.20
   7   1   1   28.82    1.12
   7  -1  -1   30.68    1.10
  -7   1  -1   26.16    3.13
   7  -1  -1   28.36    1.06
  -8   1   1   15.44    3.02
   8   1  -1   15.88    1.02
   8  -1   1   15.42    0.83
   8  -1   1   16.30    0.87
  -8  -1  -1   14.14    1.12
   8   1  -1   14.75    2.77
   8   1  -1   16.45    0.99
   8   1  -1   15.00    0.88
   8  -1   1   15.73    0.93
  -8  -1  -1   16.45    3.03
   8  -1   1   19.49    3.41
  -8   1   1   14.76    1.13
   8  -1  -1   17.17    0.87
   8   1   1   13.75    2.80
   8   1   1   14.66    0.96
   8  -1  -1   16.70    3.07
  -8   1  -1   14.85    0.95
   8  -1  -1   15.85    0.96
  -8   1  -1   15.10    2.96
  -8  -1   1   17.77    3.15
   8  -1  -1   14.72    0.85
   8   1   1   15.76    0.90
   8   1   1   14.38    0.98
  -9   1   1   25.06    4.09
   9   1  -1   26.08    1.35
   9  -1   1   23.55    1.12
   9   1  -1   23.15    3.79
   9  -1   1   25.13    1.28
   9   1  -1   26.07    1.24
  -9  -1  -1   22.77    3.73
   9  -1   1   25.47    1.17
   9  -1   1   24.10    3.92
  -9   1  -1   20.85    3.77
   9   1   1   24.35    1.34
   9  -1  -1   27.77    1.24
   9  -1  -1   27.41    4.38
   9   1   1   30.65    3.73
   9   1   1   24.76    1.18
  -9  -1   1   22.32    3.80
   9  -1  -1   24.76    1.28
   9  -1  -1   23.87    1.15
 -10   1   1    2.50    1.99
 -10  -1  -1    3.49    1.82
  10   1  -1    1.98    1.77
  10  -1   1    3.78    0.69
  10   1  -1    4.80    0.83
  10   1  -1    4.50    0.70
  10  -1   1    3.78    0.65
  10  -1   1    3.61    2.06
 -10  -1   1    3.46    1.99
  10   1   1    3.36    0.72
  10   1   1    3.92    1.95
  10   1   1    4.35    0.71
  10  -1  -1    2.90    1.75
  10  -1  -1    4.27    0.67
 -10   1  -1    2.95    1.93
  10  -1  -1    3.37    0.68
  11   1  -1    1.48    0.63
  11  -1   1    0.61    0.58
  11   1  -1   -2.69    1.39
 -11  -1  -1   -1.66    1.24
  11   1  -1   -0.18    0.57
  11  -1   1   -0.26    0.49
 -11   1   1   -2.77    1.31
 -11  -1   1    1.45    1.83
  11   1   1    1.01    1.78
  11   1   1    1.18    0.59
  11  -1  -1    0.18    1.82
  11  -1  -1   -0.34    0.49
  11  -1  -1    0.02    0.49
  11   1   1    0.73    0.57
  12  -1   1    2.22    0.72
  12   1  -1    1.98    0.78
  12   1  -1    2.22    0.72
  12   1   1    2.65    0.77
  12   1   1    2.18    0.75
  12  -1  -1    2.90    0.78
   0  -2  -1   12.53    0.46
   0   2   1   11.92    0.81
   0   2  -1   12.97    0.42
   0   2   1   12.17    0.47
   0  -2  -1   13.25    0.89
   0  -2   1   13.45    0.48
   0  -2  -1   12.54    0.50
   0   2  -1   13.82    0.47
   0   2   1   11.80    0.49
   0   2  -1   12.62    0.69
   0  -2   1   13.33    0.42
   0  -2   1   13.30    0.71
   1  -2   1  412.23    9.08
  -1  -2  -1  417.34    8.67
  -1   2   1  398.10    9.28
   1   2  -1  405.44    7.79
  -1   2  -1  393.92    9.03
   1   2   1  402.10    8.68
  -1  -2   1  402.76    7.72
   3   2  -1  449.79   10.25
  -3   2   1  438.22   11.54
   3  -2   1  435.12   11.43
  -3  -2  -1  460.56   10.59
   3   2   1  435.24   10.58
   3  -2  -1  435.55   11.54
  -3   2  -1  441.53   11.53
  -3  -2   1  447.02   10.32
  -4   2   1  103.21    2.28
  -4   2   1  103.99    2.25
   4   2  -1  104.97    4.20
  -4   2   1   98.56    4.85
   4   2  -1  102.24    2.42
   4  -2   1  102.12    2.13
  -4  -2  -1  101.68    4.28
   4  -2   1  101.95    2.21
  -4  -2  -1  104.58    2.57
   4  -2   1   99.15    4.80
   4  -2   1  103.39    2.27
  -4  -2  -1  103.10    2.50
   4   2  -1  104.08    2.57
   4   2   1  106.02    4.38
  -4  -2   1  102.51    2.53
   4  -2  -1  100.88    2.18
  -4  -2   1  107.09    4.29
   4  -2  -1  107.02    5.03
  -4   2  -1  106.97    4.99
   4   2   1  105.96    2.58
  -4   2  -1  105.82    2.27
  -4  -2   1  103.37    2.49
   4   2   1  100.31    2.43
   4  -2  -1  105.88    2.33
  -5  -2  -1  213.50    4.70
   5  -2   1  208.22    4.31
  -5  -2  -1  209.32    4.62
   5  -2   1  208.67    4.33
  -5   2   1  214.59    4.40
   5   2  -1  212.25    7.20
   5  -2   1  211.56    8.06
   5  -2   1  210.85    4.21
  -5   2   1  217.20    8.27
  -5  -2  -1  220.60    7.52
   5   2  -1  210.15    4.70
   5   2  -1  221.07    4.55
  -5  -2   1  209.15    4.65
   5  -2  -1  208.14    4.24
  -5   2  -1  202.55    8.04
   5   2   1  219.58    7.46
   5   2   1  212.44    4.53
   5  -2  -1  207.51    4.35
   5  -2  -1  212.55    4.39
   5   2   1  210.55    4.70
  -5   2  -1  215.36    4.38
   5  -2  -1  212.03    8.17
  -5  -2   1  211.11    4.63
  -5  -2   1  220.60    7.39
   6   2  -1   16.45    0.92
   6   2  -1   15.72    0.92
   6  -2   1   18.83    2.48
   6   2  -1   19.18    2.16
   6  -2   1   16.93    0.74
  -6   2   1   16.70    2.80
   6  -2   1   16.23    0.75
  -6  -2  -1   17.83    2.19
   6  -2   1   17.19    0.67
   6   2  -1   16.68    0.84
  -6   2   1   15.92    0.77
  -6  -2  -1   16.73    0.91
  -6  -2  -1   18.10    0.96
   6  -2  -1   15.37    0.75
  -6  -2   1   16.87    0.94
  -6   2  -1   16.61    0.77
   6  -2  -1   15.57    0.75
   6   2   1   15.89    2.10
  -6  -2   1   16.22    0.89
   6  -2  -1   15.51    0.67
   6   2   1   16.05    0.93
  -6   2  -1   15.30    2.65
  -6  -2   1   13.89    2.29
   6   2   1   16.62    0.84
   6  -2  -1   20.03    2.58
   7   2  -1    4.89    0.62
   7  -2   1    5.93    0.57
  -7  -2  -1    5.83    0.66
   7  -2   1    5.85    0.55
  -7   2   1    5.33    1.96
   7   2  -1    6.12    0.75
  -7   2   1    6.33    0.60
   7  -2   1    5.74    0.47
  -7  -2  -1    5.77    1.69
   7  -2   1    7.22    2.11
   7   2  -1    6.67    0.72
  -7  -2  -1    6.34    0.80
   7   2  -1    3.67    1.36
  -7   2  -1    4.54    1.65
  -7  -2   1    2.58    1.10
   7  -2  -1    5.37    0.54
  -7   2  -1    5.20    0.61
   7   2   1    5.71    0.66
   7  -2  -1    5.20    0.48
   7  -2  -1    2.77    1.25
   7   2   1    4.86    1.51
   7  -2  -1    6.19    0.57
   7   2   1    5.32    0.71
  -7  -2   1    5.52    0.72
   8   2  -1   29.95    3.27
   8  -2   1   31.94    3.79
  -8  -2  -1   41.72    3.91
  -8  -2  -1   35.16    1.54
   8   2  -1   34.64    1.54
   8  -2   1   32.11    1.29
   8  -2   1   34.83    1.27
   8   2  -1   33.98    1.36
   8   2  -1   32.22    1.56
   8  -2   1   32.27    1.17
  -8   2   1   33.35    3.87
  -8   2  -1   30.98    3.61
  -8   2  -1   30.41    1.35
   8  -2  -1   34.57    3.85
   8  -2  -1   32.61    1.17
   8   2   1   35.61    3.56
   8  -2  -1   33.59    1.31
   8   2   1   34.48    1.53
   8  -2  -1   32.97    1.34
   8   2   1   30.81    1.48
  -8  -2   1   27.04    3.19
   8   2   1   33.04    1.35
   9   2  -1    0.86    0.57
  -9   2   1    0.46    1.37
   9  -2   1    2.26    0.55
   9   2  -1    0.45    1.19
   9   2  -1    1.29    0.51
   9  -2   1    4.41    1.96
  -9  -2  -1    0.05    0.83
   9  -2   1    1.72    0.45
   9   2   1    1.88    0.57
   9  -2  -1   -0.33    1.08
   9   2   1    1.02    1.21
  -9   2  -1    1.13    1.24
  -9  -2   1    1.67    1.02
   9  -2  -1    2.07    0.47
   9   2   1    2.33    0.69
   9  -2  -1    2.48    0.58
  10  -2   1    2.85    0.57
  10  -2   1    2.75    0.62
  10   2  -1    2.78    0.64
  10   2  -1    4.43    0.85
  10  -2   1    3.07    2.31
 -10   2  -1    0.49    1.20
  10   2   1    2.88    2.14
 -10  -2   1    2.17    1.70
  10   2   1    4.31    0.89
  10  -2  -1    3.26    0.67
  10  -2  -1    2.93    1.64
  10  -2  -1    3.71    0.62
  10   2   1    3.68    0.71
  11   2  -1    5.84    0.96
  11   2  -1    6.34    0.92
  11   2  -1    2.68    2.11
  11  -2   1    5.65    0.85
  11  -2  -1    5.44    0.86
 -11  -2   1    5.14    2.10
  11   2   1    5.55    0.94
  11   2   1    4.87    0.81
  11   2   1    1.59    2.05
  12   2  -1    4.25    0.87
  12   2  -1    4.18    0.96
  12  -2   1    4.83    0.87
  12  -2  -1    3.97    0.85
  12   2   1    5.52    0.93
  12   2   1    4.03    1.00
   0  -3   1   25.22    0.80
   0   3  -1   23.96    0.72
   0  -3   1   25.68    0.72
   0  -3  -1   23.61    1.38
   0  -3  -1   23.59    0.82
   0   3   1   23.23    0.81
   0   3   1   23.42    0.77
   0   3  -1   25.08    0.80
   0  -3  -1   23.76    0.76
   0  -3   1   24.47    1.19
  -1   3   1  153.86    3.23
  -1  -3  -1  151.13    3.25
   1   3  -1  157.49    3.32
  -1   3   1  151.54    3.13
   1   3  -1  151.43    3.22
   1  -3   1  154.50    3.21
  -1  -3  -1  154.63    3.30
   1  -3   1  152.86    4.60
  -1  -3  -1  156.52    4.23
  -1   3  -1  152.85    3.01
  -1  -3   1  159.11    3.41
   1  -3  -1  151.58    4.79
  -1   3  -1  158.66    4.67
  -1  -3   1  155.23    3.25
  -1   3  -1  155.23    3.19
   1  -3  -1  152.99    3.11
   1   3   1  150.92    4.17
   1  -3  -1  155.15    3.27
  -1  -3   1  153.16    3.22
   1   3   1  150.34    3.26
   1   3   1  148.40    3.28
  -2  -3  -1  137.92    3.04
  -2  -3  -1  137.57    4.06
   2   3  -1  138.91    3.59
  -2   3   1  136.01    4.98
  -2  -3  -1  135.81    3.05
  -2   3   1  136.61    2.72
   2   3  -1  129.38    2.96
   2   3  -1  136.23    3.04
  -2   3   1  134.68    2.89
   2   3  -1  137.77    3.04
   2  -3   1  134.31    2.91
  -2   3  -1  135.89    4.90
  -2   3  -1  135.29    2.84
  -2   3  -1  134.50    2.58
  -2  -3   1  140.78    3.49
  -2  -3   1  132.60    2.97
   2  -3  -1  137.33    2.97
   2   3   1  137.83    3.06
   2  -3  -1  135.35    2.79
  -2  -3   1  136.49    3.03
   2   3   1  147.67    3.12
   2   3   1  139.58    4.16
  -3   3   1  241.09    4.79
   3   3  -1  239.63    5.07
   3  -3   1  240.61    4.54
   3  -3   1  241.07    4.84
   3   3  -1  239.44    6.28
  -3   3   1  237.16    4.58
   3   3  -1  238.05    5.02
  -3   3   1  244.53    7.85
   3  -3   1  245.02    7.79
  -3  -3  -1  238.16    6.50
   3  -3  -1  246.23    4.92
  -3  -3   1  246.83    6.29
   3   3   1  239.10    5.00
   3  -3  -1  246.58    7.89
   3  -3  -1  238.43    4.68
   3   3   1  243.31    6.80
   3   3   1  237.74    5.08
  -3   3  -1  240.40    7.78
   3   3   1  240.09    5.05
   4   3  -1  126.30    4.56
  -4   3   1  126.31    5.77
   4  -3   1  122.98    2.48
  -4  -3  -1  125.65    4.70
   4   3  -1  123.80    2.91
  -4   3   1  124.35    2.71
   4  -3   1  123.40    2.76
   4   3  -1  127.97    3.07
   4  -3   1  129.95    5.76
   4  -3   1  122.82    2.52
  -4  -3  -1  123.15    3.05
   4   3  -1  124.60    2.99
  -4   3   1  126.55    2.59
  -4   3  -1  140.32    5.93
   4  -3  -1  129.02    2.84
   4   3   1  123.75    3.06
   4  -3  -1  120.61    5.63
  -4  -3   1  122.92    2.97
  -4  -3   1  122.79    3.02
  -4  -3   1  120.00    4.47
   4   3   1  130.03    4.91
   4   3   1  126.95    3.02
   4   3   1  118.97    2.90
  -4   3  -1  124.72    2.67
   4  -3  -1  123.92    2.59
  -5  -3  -1  174.63    4.02
  -5   3   1  162.80    7.26
  -5  -3  -1  172.98    6.37
   5  -3   1  168.42    3.46
  -5   3   1  168.41    3.62
   5  -3   1  164.02    3.36
   5   3  -1  169.72    3.85
   5   3  -1  182.65    6.29
   5   3  -1  166.46    4.01
   5  -3   1  172.85    3.68
   5  -3  -1  171.57    7.44
   5   3   1  168.17    4.02
  -5  -3   1  172.51    6.21
   5   3   1  177.74    6.52
  -5  -3   1  171.34    3.96
   5  -3  -1  148.99    3.64
   5  -3  -1  170.52    3.53
   5   3   1  172.27    3.88
   5  -3  -1  169.07    3.47
  -5   3  -1  170.91    3.60
  -5  -3   1  171.99    4.00
  -5   3  -1  178.65    7.49
   5   3   1  176.53    4.01
   6  -3   1  130.47    2.86
   6   3  -1  125.43    3.37
  -6   3   1  143.25    7.11
  -6   3   1  131.09    3.00
   6   3  -1  127.47    3.16
   6   3  -1  126.68    5.72
  -6  -3  -1  124.08    5.81
   6  -3   1  131.16    3.01
   6  -3   1  123.71    6.51
  -6  -3  -1  134.43    3.36
  -6  -3  -1  137.61    3.42
   6  -3   1  127.82    2.73
   6   3   1  132.82    3.21
   6  -3  -1  131.12    2.93
   6  -3  -1  129.00    3.04
  -6  -3   1  129.41    3.33
  -6   3  -1  128.50    6.75
   6   3   1  128.87    3.39
   6  -3  -1  137.09    6.94
   6  -3  -1  129.99    2.81
  -6  -3   1  125.97    3.29
   6   3   1  138.56    6.12
  -6   3  -1  129.32    2.98
  -6  -3   1  134.34    5.87
   6   3   1  124.47    3.31
  -7   3   1   14.72    0.82
   7  -3   1   15.08    0.76
  -7   3   1   15.72    3.05
  -7  -3  -1   13.62    0.94
  -7  -3  -1   14.21    2.46
   7  -3   1   14.85    0.82
   7   3  -1   14.11    1.06
   7   3  -1   20.25    2.50
   7  -3   1   18.73    3.17
  -7  -3  -1   15.21    1.04
   7   3  -1   13.47    0.89
   7  -3   1   13.59    0.64
   7   3  -1   12.97    1.00
  -7  -3   1   14.69    1.03
  -7   3  -1   19.27    3.30
  -7  -3   1   17.42    2.30
   7  -3  -1   14.93    3.07
   7   3   1   16.16    1.06
   7  -3  -1   16.58    0.91
   7   3   1   14.68    0.92
  -7  -3   1   12.30    0.93
   7   3   1   12.24    2.41
  -7   3  -1   13.68    0.79
   7  -3  -1   13.81    0.76
   7  -3  -1   14.49    0.70
   8   3  -1   10.71    2.32
  -8   3   1   12.26    2.87
   8  -3   1   15.53    0.74
   8  -3   1   14.42    3.04
   8   3  -1   15.19    1.11
  -8  -3  -1   18.29    3.03
   8  -3   1   15.15    0.94
  -8  -3  -1   13.87    1.08
   8   3  -1   12.63    0.94
   8  -3  -1   14.60    0.91
  -8  -3   1   11.10    2.34
   8   3   1   16.75    3.01
   8  -3  -1   14.82    3.10
   8   3   1   14.01    0.99
   8  -3  -1   15.15    0.96
  -8   3  -1   10.02    2.77
   8  -3  -1   13.34    0.74
  -8   3  -1   13.67    1.02
  -9  -3  -1   23.79    3.18
   9   3  -1   33.04    3.70
   9  -3   1   35.10    4.43
   9  -3   1   32.14    1.40
  -9   3   1   29.25    3.86
   9   3  -1   29.35    1.57
   9   3  -1   30.62    1.45
   9  -3   1   28.79    1.11
   9  -3  -1   29.64    1.18
   9  -3  -1   33.59    4.44
  -9  -3   1   26.99    3.36
   9   3   1   31.92    1.44
   9   3   1   30.69    1.63
   9  -3  -1   30.44    1.37
   9   3   1   28.12    3.52
  -9   3  -1   31.30    4.88
  10   3  -1    1.01    0.55
  10   3  -1    0.89    1.57
  10  -3   1    0.79    0.54
  10   3  -1    1.05    0.72
 -10  -3  -1    1.88    1.75
  10   3   1    1.52    1.67
  10   3   1    0.98    0.76
  10  -3  -1    1.05    0.56
  10   3   1    0.78    0.51
 -10  -3   1   -0.55    1.10
  11   3  -1   11.52    1.06
  11  -3   1   10.01    1.02
  11   3  -1   13.23    1.39
  11   3   1   10.74    1.38
  11   3   1   12.38    1.16
  11  -3  -1    9.66    1.06
  12   3  -1    4.35    1.06
  12   3  -1    6.30    1.00
  12  -3   1    5.38    0.91
  12   3   1    5.42    1.14
  12   3   1    4.43    0.87
  12  -3  -1    3.73    0.85
   0   4   1   10.25    0.54
   0  -4  -1   10.64    0.54
   0  -4   1   11.81    0.96
   0   4  -1   11.68    0.61
   0  -4  -1   10.33    1.04
   0  -4   1   11.61    0.52
   0  -4  -1   12.42    1.14
   0   4  -1   11.11    0.53
   0   4   1   10.75    0.62
   0  -4  -1   11.53    0.63
   0  -4   1   10.94    0.87
   0  -4   1   11.49    0.61
   1  -4   1   53.71    1.50
  -1  -4  -1   56.37    1.59
   1   4  -1   55.36    1.51
  -1   4   1   54.55    1.54
  -1  -4  -1   55.96    1.53
  -1   4   1   56.95    1.45
   1   4  -1   53.31    1.54
   1  -4   1   52.99    1.29
   1  -4   1   52.62    2.58
  -1  -4  -1   54.71    2.37
   1  -4  -1   51.78    2.72
  -1  -4   1   56.83    1.50
   1  -4  -1   53.53    1.55
  -1   4  -1   56.57    2.69
   1  -4  -1   56.03    2.63
  -1  -4   1   55.51    1.75
  -1   4  -1   52.45    1.32
  -1  -4   1   56.91    1.56
   1   4   1   57.06    1.61
  -1   4  -1   56.13    1.50
  -1  -4   1   54.86    1.80
   1   4   1   58.27    2.28
   1  -4  -1   55.01    1.38
   1   4   1   55.81    1.54
   2   4  -1  487.68    9.95
  -2  -4  -1  480.01   10.74
   2  -4   1  465.14   12.00
  -2   4   1  477.89   12.38
  -2   4  -1  486.12   12.17
   2  -4  -1  537.20   14.32
   2   4   1  475.67   10.86
  -2  -4   1  473.21    9.74
   3   4  -1    3.42    0.48
   3  -4   1    2.66    0.41
   3   4  -1    1.74    0.57
  -3   4   1    2.68    0.23
  -3   4   1    2.81    0.37
   3   4  -1    2.50    0.43
  -3  -4  -1    2.70    0.45
   3  -4   1    2.63    0.19
  -3  -4  -1    2.78    0.67
   3   4  -1    3.02    0.50
  -3  -4  -1    2.54    0.47
  -3   4   1    2.18    0.92
  -3   4  -1    0.90    0.75
   3  -4  -1    2.42    0.41
   3   4   1    2.58    0.44
   3  -4  -1    2.02    1.00
  -3  -4   1    1.71    0.55
   3   4   1    2.52    0.50
  -3   4  -1    2.54    0.16
   3   4   1    3.42    0.87
   3  -4  -1    2.53    0.31
   3   4   1    3.01    0.47
  -3  -4   1    1.80    0.43
  -3   4  -1    2.72    0.35
   4  -4   1  193.85    3.78
   4  -4   1  200.54    4.28
   4   4  -1  191.68    4.36
  -4   4   1  197.28    3.88
  -4  -4  -1  204.14    6.24
   4   4  -1  198.00    4.53
   4  -4   1  198.79    3.84
  -4   4   1  197.19    4.13
   4  -4   1  193.74    7.61
   4   4  -1  206.05    6.12
  -4  -4  -1  198.21    4.53
   4   4  -1  203.63    4.51
  -4   4   1  193.82    7.67
   4   4   1  203.13    6.49
   4  -4  -1  198.71    7.81
  -4   4  -1  205.21    7.85
   4   4   1  192.90    4.40
  -4   4  -1  201.08    4.10
  -4  -4   1  199.77    4.51
   4   4   1  196.59    4.54
   4  -4  -1  195.32    4.01
   4  -4  -1  198.73    4.33
   4   4   1  196.44    4.51
  -4  -4   1  204.33    5.98
  -5   4   1   51.78    1.28
   5  -4   1   47.49    3.78
   5   4  -1   53.32    3.09
   5   4  -1   47.65    1.74
  -5   4   1   53.18    4.01
  -5   4   1   48.19    1.41
   5  -4   1   51.50    1.54
   5  -4   1   51.19    1.20
   5  -4   1   48.80    1.18
  -5  -4  -1   49.64    3.11
   5   4  -1   48.94    1.62
   5   4  -1   51.26    1.73
  -5  -4  -1   51.51    1.78
  -5   4  -1   47.61    3.89
  -5  -4   1   48.10    2.92
   5  -4  -1   49.30    1.31
   5   4   1   48.62    1.65
   5   4   1   46.18    3.08
  -5   4  -1   50.16    1.39
   5   4   1   49.89    1.78
  -5  -4   1   49.98    1.74
   5   4   1   50.84    1.75
   5  -4  -1   47.37    1.55
   5  -4  -1   49.63    3.96
   6   4  -1   42.56    3.09
  -6  -4  -1   39.63    1.65
   6  -4   1   42.48    1.13
   6   4  -1   37.93    1.63
  -6   4   1   39.17    1.29
   6  -4   1   45.60    4.00
   6   4  -1   42.74    1.54
   6  -4   1   42.43    1.43
  -6  -4  -1   40.94    3.14
   6  -4   1   40.11    1.08
  -6   4   1   44.09    3.98
   6   4  -1   41.85    1.63
  -6   4  -1   35.84    3.59
   6   4   1   40.34    1.68
   6   4   1   39.91    1.62
  -6  -4   1   39.56    3.00
   6  -4  -1   39.88    1.19
  -6   4  -1   42.64    1.33
   6   4   1   42.63    3.28
   6  -4  -1   40.40    1.18
   6  -4  -1   40.10    1.44
   6  -4  -1   44.57    4.13
   6   4   1   42.89    1.58
  -6  -4   1   39.01    1.61
   7  -4   1   10.67    2.64
  -7   4   1   18.68    3.29
   7  -4   1   13.31    0.60
  -7  -4  -1    8.01    1.88
   7  -4   1   12.54    0.65
  -7   4   1   11.34    0.74
   7   4  -1   14.35    2.42
   7   4  -1   12.04    1.02
  -7  -4  -1   13.36    1.04
   7  -4   1   11.62    0.86
   7   4  -1   11.75    0.90
   7   4   1   12.10    0.92
  -7   4  -1   13.36    2.94
   7  -4  -1   11.59    0.68
  -7   4  -1   11.74    0.77
   7  -4  -1   12.17    2.67
  -7  -4   1   14.28    1.07
   7  -4  -1   12.95    0.92
   7   4   1   15.62    2.55
   7  -4  -1   12.04    0.65
   8   4  -1   45.77    1.96
   8   4  -1   48.44    1.80
   8   4  -1   49.72    4.10
  -8   4   1   47.10    4.84
  -8  -4  -1   48.67    2.02
   8  -4   1   46.58    1.67
   8  -4   1   45.01    1.34
  -8  -4  -1   44.55    4.01
   8  -4   1   49.28    4.93
   8  -4  -1   46.16    4.71
   8   4   1   45.64    4.02
   8  -4  -1   48.59    1.74
  -8  -4   1   38.96    3.57
   8  -4  -1   43.32    1.38
   8   4   1   44.24    1.78
  -8   4  -1   43.24    5.00
  -9  -4  -1    4.21    1.43
   9   4  -1    4.99    0.80
   9   4  -1    5.58    0.94
   9   4  -1    2.60    1.47
   9  -4   1    5.93    0.83
  -9  -4  -1    4.90    0.97
   9   4   1    5.02    0.95
   9  -4  -1    5.16    0.81
  -9  -4   1    4.82    1.65
   9   4   1    5.03    0.82
   9   4   1    4.53    1.72
  10   4  -1    4.51    0.79
  10   4  -1    5.70    1.03
 -10  -4  -1    6.01    1.76
  10   4  -1    4.77    1.83
  10  -4   1    5.65    0.89
  10   4   1    2.82    1.61
  10  -4  -1    5.04    0.85
 -10  -4   1    1.56    1.47
  10   4   1    4.35    0.80
  10   4   1    4.50    1.01
  11   4  -1    3.48    0.92
  11   4  -1    2.43    0.73
  11   4   1    3.87    1.02
  11   4   1    2.57    0.75
  11  -4  -1    2.16    0.75
  12  -4   1    2.92    0.84
  12   4  -1    3.18    0.98
  12   4  -1    3.33    0.83
  12   4   1    2.94    0.95
  12   4   1    2.53    0.87
  12  -4  -1    2.64    0.84
   0  -5  -1  243.56    6.83
   0  -5   1  253.38    6.29
   0  -5   1  244.66    4.98
   0  -5  -1  259.70    6.92
   0  -5   1  244.08    6.35
   0   5   1  246.26    5.22
   0   5   1  216.24    5.04
   0  -5  -1  249.30    5.25
   0  -5   1  253.04    5.20
   0   5  -1  240.04    5.00
   0  -5  -1  246.03    5.05
   0   5  -1  246.41    5.17
  -1  -5  -1   63.90    1.84
   1  -5   1   60.57    1.74
   1  -5   1   60.82    2.98
  -1  -5  -1   63.95    2.75
   1   5  -1   60.49    1.78
   1   5  -1   59.93    1.71
   1  -5   1   59.48    1.49
  -1  -5  -1   62.59    1.76
  -1   5   1   61.26    1.76
  -1   5   1   60.54    1.65
  -1  -5   1   59.21    1.76
   1  -5  -1   61.63    1.58
   1   5   1   60.93    1.82
  -1  -5   1   60.01    1.68
  -1  -5   1   60.21    2.17
   1   5   1   66.83    2.61
   1  -5  -1   59.42    2.92
  -1   5  -1   59.51    1.55
   1   5   1   62.29    1.77
  -1  -5   1   61.49    2.10
  -1   5  -1   58.79    1.70
   1  -5  -1   62.63    3.20
   1  -5  -1   60.87    1.80
  -2  -5  -1  148.90    4.50
  -2   5   1  145.54    3.10
   2   5  -1  147.13    3.51
   2   5  -1  141.40    3.42
   2  -5   1  145.99    5.56
  -2   5   1  143.23    3.30
  -2  -5  -1  149.81    3.47
  -2  -5  -1  148.63    3.43
   2  -5   1  141.01    2.92
   2   5  -1  144.75    3.40
   2  -5   1  144.88    3.35
   2  -5  -1  148.26    3.42
   2   5   1  147.40    4.47
  -2   5  -1  144.62    3.25
  -2  -5   1  144.34    3.39
  -2  -5   1  139.86    3.35
  -2   5  -1  143.97    2.98
  -2  -5   1  146.35    3.54
   2   5   1  142.41    3.43
   2   5   1  143.79    3.47
  -2   5  -1  143.88    5.55
   2  -5  -1  140.44    5.64
   2  -5  -1  142.79    3.06
   3  -5   1    9.26    0.35
  -3   5   1    8.92    0.42
   3   5  -1    8.07    0.66
  -3   5   1    8.30    0.57
  -3  -5  -1   10.11    1.10
   3   5  -1   10.19    0.97
   3  -5   1    9.58    0.65
  -3   5   1   10.09    1.87
   3   5  -1    8.94    0.69
   3  -5   1   10.05    1.83
  -3  -5  -1    9.62    0.69
   3   5  -1    9.95    0.72
  -3  -5  -1    9.49    0.72
  -3   5  -1    9.39    0.56
   3  -5  -1    9.09    0.48
   3   5   1    9.86    1.18
  -3  -5   1    9.60    0.89
   3   5   1    8.96    0.71
  -3   5  -1    8.83    0.32
   3  -5  -1    8.49    0.66
  -3   5  -1    9.24    1.73
   3   5   1    9.90    0.73
   4   5  -1   19.30    1.04
   4   5  -1   24.23    1.75
  -4   5   1   20.62    0.62
   4  -5   1   20.61    0.55
  -4   5   1   27.38    2.77
  -4  -5  -1   19.12    1.66
   4  -5   1   18.22    2.27
   4   5  -1   21.28    1.10
  -4   5   1   20.67    0.86
   4  -5   1   19.34    0.95
  -4  -5  -1   22.62    1.14
   4   5  -1   20.21    1.01
  -4   5  -1   21.48    0.85
   4  -5  -1   20.96    1.04
   4   5   1   20.40    1.09
   4   5   1   21.29    1.10
   4   5   1   20.54    1.82
  -4  -5   1   19.70    1.53
   4  -5  -1   21.47    0.76
   4  -5  -1   20.97    2.52
   4   5   1   21.12    1.05
  -4  -5   1   18.79    1.05
  -4   5  -1   21.13    0.52
  -4   5  -1   19.49    2.35
  -5   5   1   49.66    1.24
   5   5  -1   51.34    1.88
   5  -5   1   49.55    1.15
   5  -5   1   52.12    4.13
  -5  -5  -1   48.65    1.84
   5   5  -1   47.29    1.79
   5  -5   1   50.20    1.67
   5   5  -1   49.27    2.93
  -5   5   1   50.59    1.50
  -5   5   1   49.98    4.10
   5  -5   1   48.06    1.10
   5   5  -1   51.57    1.75
  -5  -5  -1   49.78    3.05
   5   5   1   53.09    1.88
  -5   5  -1   51.97    4.11
   5   5   1   52.45    3.26
  -5  -5   1   53.10    1.86
   5  -5  -1   53.20    4.24
  -5  -5   1   48.24    2.82
   5   5   1   48.52    1.87
   5  -5  -1   49.37    1.36
   5   5   1   48.94    1.74
   5  -5  -1   53.27    1.74
  -5   5  -1   49.80    1.45
  -6   5   1   22.55    2.97
   6   5  -1   17.19    1.17
  -6  -5  -1   22.21    1.33
  -6   5   1   19.53    0.90
   6   5  -1   19.34    1.17
   6  -5   1   20.86    0.65
   6   5  -1   19.40    2.15
   6  -5   1   19.96    0.68
  -6  -5  -1   19.56    2.19
   6  -5   1   19.78    1.09
   6  -5   1   21.52    3.50
   6   5  -1   21.01    1.16
   6   5   1   18.57    1.22
  -6  -5   1   21.65    1.26
   6   5   1   23.13    2.36
   6   5   1   18.07    1.17
   6  -5  -1   21.86    0.84
   6  -5  -1   21.26    1.12
  -6  -5   1   22.11    2.22
   6  -5  -1   18.96    3.15
   6  -5  -1   19.71    0.74
   6   5   1   21.42    1.20
  -6   5  -1   22.97    3.66
  -6   5  -1   19.42    0.87
  -7  -5  -1   22.98    2.60
   7  -5   1   22.26    1.22
   7  -5   1   16.13    3.64
  -7  -5  -1   19.93    1.34
   7   5  -1   20.48    1.20
  -7   5   1   13.43    3.47
   7   5  -1   20.98    2.43
   7   5   1   19.00    1.20
   7  -5  -1   19.23    1.16
   7   5   1   17.33    2.72
   7  -5  -1   16.59    0.84
  -7  -5   1   13.32    2.23
  -7   5  -1   17.78    0.95
   7  -5  -1   15.94    3.38
  -7  -5   1   20.42    1.35
   8   5  -1   18.71    1.37
   8  -5   1   17.68    1.16
  -8  -5  -1   15.27    2.68
   8   5  -1   19.61    1.27
  -8  -5  -1   17.50    1.33
   8   5  -1   20.02    2.61
   8   5   1   15.53    2.75
   8  -5  -1   17.34    1.15
   8   5   1   16.76    1.18
  -8  -5   1   17.73    1.34
   9   5  -1    3.36    1.49
   9   5  -1    1.35    0.63
   9  -5   1    3.00    0.74
  -9  -5  -1    1.96    1.42
  -9  -5  -1    2.54    0.78
   9   5  -1    3.24    0.88
   9  -5  -1    3.81    0.78
   9   5   1    3.19    0.74
  -9  -5   1    2.68    1.42
   9   5   1    3.64    0.91
  10   5  -1    0.48    0.56
  10   5  -1    0.12    0.78
  10  -5   1   -0.01    0.53
  10   5   1    1.45    0.88
  10   5   1   -0.11    0.60
  10  -5  -1    1.30    0.72
  11   5  -1    3.60    1.07
  11  -5   1    1.96    0.73
  11   5  -1    2.12    0.77
  11   5   1    3.81    1.08
  11  -5  -1    2.23    0.74
  11   5   1    2.13    0.72
   0   6  -1    3.00    0.44
   0   6   1    2.47    0.49
   0  -6   1    3.05    0.54
   0  -6   1    2.71    0.74
   0  -6   1    3.39    0.46
   0  -6  -1    2.71    0.50
   0  -6  -1    2.10    0.75
   0  -6   1    2.51    0.70
   0   6   1    2.82    0.47
   0  -6  -1    1.60    0.69
   0  -6  -1    2.91    0.44
   0   6  -1    3.21    0.49
   1  -6   1  126.73    2.76
   1  -6   1  121.51    3.07
  -1  -6  -1  123.56    4.19
   1   6  -1  122.07    2.99
  -1  -6  -1  123.62    4.36
   1  -6   1  117.70    4.65
   1   6  -1  125.07    3.12
  -1   6   1  125.92    2.94
  -1  -6  -1  122.81    3.13
  -1  -6  -1  122.16    3.00
   1  -6   1  119.50    4.41
  -1   6   1  125.11    3.08
   1  -6  -1  128.89    5.06
   1  -6  -1  126.42    3.15
  -1   6  -1  121.28    2.82
   1   6   1  122.75    3.07
  -1  -6   1  120.62    3.56
  -1  -6   1  123.62    2.97
  -1  -6   1  124.23    3.10
   1  -6  -1  120.83    4.74
   1  -6  -1  122.73    2.82
  -1   6  -1  119.80    3.00
  -1  -6   1  124.40    3.70
   1   6   1  120.95    3.13
  -2  -6  -1   21.08    1.06
  -2  -6  -1   21.72    1.06
   2   6  -1   20.11    1.03
   2   6  -1   21.37    1.02
  -2   6   1   22.47    0.99
   2  -6   1   21.28    0.73
  -2   6   1   20.85    0.84
  -2  -6  -1   21.72    1.56
   2  -6   1   20.51    1.00
   2  -6   1   21.03    2.08
   2   6   1   20.72    1.05
   2  -6  -1   20.34    1.97
  -2  -6   1   23.00    1.08
   2   6   1   22.52    1.47
   2  -6  -1   19.11    1.04
  -2  -6   1   19.80    0.98
  -2   6  -1   21.54    0.79
   2   6   1   21.78    1.09
   2  -6  -1   18.25    2.05
  -2  -6   1   21.77    1.02
   2  -6  -1   21.12    0.81
  -2   6  -1   22.29    2.17
  -2  -6   1   21.91    1.03
  -2   6  -1   21.29    0.95
  -3   6   1   39.82    1.36
   3  -6   1   36.78    3.04
   3   6  -1   40.26    1.58
   3   6  -1   41.36    1.55
  -3  -6  -1   39.20    2.11
  -3  -6  -1   39.64    1.53
   3  -6   1   39.52    1.46
   3  -6   1   39.17    0.99
   3   6  -1   40.55    1.58
   3   6  -1   38.94    1.50
  -3   6   1   39.92    1.10
  -3  -6  -1   38.98    1.51
  -3  -6   1   40.30    1.61
   3  -6  -1   39.17    1.52
  -3  -6   1   38.43    1.48
  -3   6  -1   38.66    3.12
   3  -6  -1   39.21    1.14
   3  -6  -1   40.69    3.26
   3   6   1   40.03    2.25
  -3   6  -1   39.82    1.32
   3   6   1   39.92    1.56
  -3   6  -1   40.40    0.97
   3   6   1   38.22    1.53
  -3  -6   1   41.18    1.51
   4  -6   1    3.97    0.22
   4   6  -1    4.66    0.87
  -4   6   1    4.20    0.54
  -4  -6  -1    4.99    0.73
   4   6  -1    4.48    0.68
   4   6  -1    4.29    0.71
  -4   6   1    3.81    0.29
   4   6  -1    3.80    0.63
   4  -6   1    4.22    0.64
  -4   6   1    3.07    1.34
  -4  -6  -1    2.83    0.84
  -4  -6   1    5.43    0.76
   4   6   1    5.25    0.77
   4   6   1    4.10    1.03
   4   6   1    4.16    0.67
   4  -6  -1    4.30    0.66
  -4   6  -1    3.24    1.27
   4   6   1    3.92    0.66
  -4  -6   1    4.09    0.78
   4  -6  -1    3.62    0.37
  -4   6  -1    4.22    0.20
  -4   6  -1    4.20    0.50
  -5   6   1   64.33    1.50
   5   6  -1   62.89    2.24
   5   6  -1   63.38    2.28
  -5  -6  -1   68.47    3.51
  -5   6   1   65.42    1.88
   5   6  -1   66.69    3.27
  -5  -6  -1   65.27    2.28
  -5   6   1   64.38    4.87
   5  -6   1   66.89    2.12
   5   6  -1   65.34    2.15
   5  -6   1   65.40    4.85
   5  -6  -1   63.13    1.61
   5  -6  -1   70.10    2.23
   5   6   1   70.40    2.27
   5   6   1   65.10    2.28
  -5   6  -1   64.86    1.83
   5   6   1   66.34    2.33
  -5   6  -1   64.82    4.79
   5  -6  -1   66.19    4.98
   5   6   1   63.20    3.58
  -5  -6   1   62.53    2.21
  -5  -6   1   76.67    3.28
   6  -6   1    8.95    0.95
   6   6  -1   11.37    1.03
  -6  -6  -1    8.85    1.71
   6   6  -1    8.51    1.57
  -6  -6  -1   11.69    1.15
  -6   6   1    9.62    0.71
   6   6   1    9.90    1.87
   6  -6  -1    9.94    1.01
   6  -6  -1    9.60    0.63
   6   6   1   12.30    1.04
  -6   6  -1    9.96    0.69
  -6  -6   1   12.49    1.09
  -6  -6   1    7.02    1.40
   7   6  -1   10.26    1.96
   7  -6   1    9.56    0.94
  -7  -6  -1   10.70    2.04
   7   6  -1    9.53    0.97
  -7  -6  -1   11.20    1.11
   7   6   1   11.16    1.02
  -7  -6   1   10.11    1.18
   7   6   1   10.61    2.12
   7  -6  -1    8.89    0.97
  -7  -6   1    8.31    1.73
  -8  -6  -1   11.17    1.21
   8   6  -1   10.99    1.22
   8   6  -1    8.98    1.85
   8  -6   1   10.47    0.99
  -8  -6  -1    9.06    2.02
   8   6  -1   12.69    1.24
   8   6   1    9.59    1.02
  -8  -6   1   10.80    1.17
   8  -6  -1   10.06    1.04
  -8  -6   1   11.50    2.15
   8   6   1    7.87    1.86
  -9  -6  -1    2.97    1.55
   9   6  -1    1.72    0.86
   9  -6   1    0.91    0.66
  -9  -6  -1    3.84    0.90
   9   6  -1    1.93    0.69
   9   6  -1    0.18    1.23
   9   6   1    2.47    0.72
  -9  -6   1    2.33    1.54
   9   6   1   -0.66    1.14
   9   6   1    1.61    0.84
   9  -6  -1    2.23    0.79
  10   6  -1   -0.49    0.62
  10   6  -1   -0.25    0.55
  10  -6   1    0.55    0.69
  10  -6  -1    0.43    0.70
  10   6   1   -0.81    0.57
  10   6   1    0.49    0.77
  11   6  -1    2.72    1.03
  11  -6   1    2.03    0.75
  11   6  -1   -0.15    0.63
  11  -6  -1    1.69    0.84
  11   6   1    1.41    0.92
  11   6   1    0.21    0.71
   0  -7   1   71.41    3.19
   0  -7  -1   77.29    2.35
   0   7   1   72.72    2.17
   0  -7  -1   77.75    2.11
   0  -7  -1   76.00    3.66
   0   7   1   74.24    2.29
   0  -7   1   71.59    3.25
   0  -7  -1   76.94    3.74
   0   7  -1   74.91    2.24
   0  -7   1   75.00    2.05
   0   7  -1   72.87    2.10
   0  -7   1   76.13    2.28
  -1  -7  -1    6.20    0.68
   1  -7   1    6.06    0.73
  -1  -7  -1    6.11    1.08
  -1  -7  -1    4.51    0.61
   1  -7   1    4.76    1.14
   1  -7   1    4.50    0.47
  -1   7   1    6.64    0.77
   1   7  -1    6.10    0.75
   1   7  -1    5.87    0.70
   1  -7   1    6.41    1.22
  -1  -7  -1    5.47    1.05
  -1   7   1    5.19    0.58
   1  -7  -1    5.08    1.14
   1   7   1    5.60    0.64
  -1  -7   1    5.26    0.55
   1  -7  -1    6.80    0.81
  -1  -7   1    7.96    0.92
   1  -7  -1    4.79    0.52
  -1   7  -1    5.76    0.61
  -1  -7   1    5.65    0.72
  -1  -7   1    4.71    0.78
   1  -7  -1    4.75    1.25
   1   7   1    5.69    0.72
  -1   7  -1    5.73    0.55
  -2  -7  -1   35.25    1.52
   2  -7   1   38.83    1.50
  -2  -7  -1   40.03    1.53
   2  -7   1   34.30    2.83
   2   7  -1   36.60    1.49
  -2  -7  -1   37.34    2.10
   2  -7   1   38.05    2.70
  -2   7   1   37.38    1.44
  -2  -7  -1   38.69    2.18
   2   7  -1   35.16    1.52
  -2   7   1   38.82    1.29
   2  -7   1   39.91    1.14
  -2  -7   1   35.93    1.32
  -2  -7   1   36.62    1.50
   2  -7  -1   38.05    1.53
  -2   7  -1   37.71    1.21
   2  -7  -1   34.57    2.89
   2  -7  -1   40.94    2.90
   2   7   1   37.15    1.56
   2   7   1   37.68    1.52
  -2  -7   1   37.17    1.45
   2  -7  -1   37.94    1.21
  -2   7  -1   37.96    1.43
  -2  -7   1   37.71    1.35
  -3  -7  -1    7.89    1.14
  -3  -7  -1    6.45    0.74
   3  -7   1    7.27    0.41
  -3   7   1    6.92    0.48
   3  -7   1    7.44    0.84
  -3  -7  -1    7.76    0.77
   3   7  -1    6.77    0.70
  -3   7   1    6.89    0.67
   3  -7   1    6.12    1.68
   3   7  -1    5.97    0.78
   3  -7  -1    7.41    0.88
   3   7   1    6.26    0.72
   3   7   1    8.03    1.00
  -3   7  -1    7.05    0.41
   3  -7  -1    6.34    1.66
   3  -7  -1    7.76    0.49
  -3   7  -1    6.80    1.61
   3  -7  -1    6.73    1.48
  -3   7  -1    7.60    0.61
  -3  -7   1    7.36    0.78
  -3  -7   1    8.14    0.81
   3   7   1    6.33    0.71
   4   7  -1   11.59    0.94
  -4   7   1   11.22    0.76
   4  -7   1   11.68    0.40
   4   7  -1   10.23    0.92
   4  -7   1   14.00    2.48
   4   7  -1   10.15    0.86
   4   7  -1   10.98    0.98
   4  -7   1   10.77    0.95
  -4  -7  -1   12.42    1.29
  -4  -7  -1   11.86    0.99
   4   7   1   12.56    1.40
  -4  -7   1   11.74    0.96
   4  -7  -1   13.05    2.63
  -4   7  -1   10.03    2.14
   4  -7  -1   11.46    1.01
   4  -7  -1   10.71    0.57
   4   7   1   10.64    0.96
  -4   7  -1   10.96    0.73
   4   7   1   10.40    0.95
  -4  -7   1   10.48    0.86
  -5  -7  -1    1.91    0.77
  -5  -7  -1    1.68    0.68
   5  -7   1    2.60    0.66
   5   7  -1    3.56    0.74
   5   7  -1    1.65    0.69
  -5   7   1    1.27    0.43
   5   7   1    1.93    0.67
   5   7   1    2.18    0.89
  -5   7  -1    1.64    0.45
  -5  -7   1    2.26    0.71
  -5  -7   1    2.89    0.75
   5  -7  -1    2.34    0.65
   6  -7   1   15.60    1.18
   6   7  -1   15.66    1.73
  -6  -7  -1   14.98    1.26
   6   7  -1   14.49    1.13
  -6  -7  -1   13.42    2.01
   6  -7  -1   14.28    1.15
  -6  -7   1   12.20    1.50
   6   7   1   15.02    1.14
   6   7   1   17.61    2.04
  -6  -7   1   14.09    1.23
   7   7  -1    0.60    0.80
  -7  -7  -1   -0.63    0.81
   7  -7   1    0.33    0.58
   7   7  -1    0.30    0.55
  -7  -7  -1    1.33    0.64
  -7  -7   1    0.79    0.69
   7   7   1   -0.62    0.66
   7   7   1    0.24    0.52
   7  -7  -1    0.45    0.58
  -7  -7   1    1.76    0.84
   8   7  -1    2.56    0.74
  -8  -7  -1    3.41    0.90
  -8  -7  -1    0.96    1.20
   8   7  -1    1.61    1.32
   8  -7   1    2.46    0.78
   8   7  -1    2.12    0.85
   8  -7  -1    3.69    0.84
   8   7   1    3.03    0.79
  -8  -7   1    1.53    1.17
  -8  -7   1    3.32    0.91
   8   7   1    1.58    1.32
   9  -7   1    2.25    0.77
  -9  -7  -1    0.12    0.73
   9   7  -1    0.83    0.65
   9   7  -1    1.26    0.81
   9   7   1   -0.22    0.63
   9   7   1    0.53    0.78
   9  -7  -1    2.28    0.82
  10   7  -1    3.92    1.15
  10  -7   1    6.41    1.10
  10   7  -1    5.42    0.98
  10   7   1    5.30    1.23
  10   7   1    4.63    1.03
  10  -7  -1    5.30    1.14
   0  -8   1    6.06    1.13
   0  -8  -1    4.42    0.61
   0  -8  -1    3.19    0.95
   0  -8   1    3.88    0.57
   0   8   1    4.19    0.68
   0   8   1    3.64    0.62
   0  -8  -1    3.54    0.68
   0   8  -1    4.47    0.64
   0  -8  -1    2.83    0.91
   0   8  -1    3.77    0.61
   0  -8   1    4.80    1.08
   0  -8   1    3.19    0.64
   1  -8   1   45.11    2.99
   1  -8   1   38.09    1.30
  -1   8   1   37.01    1.56
   1  -8   1   36.55    2.65
  -1  -8  -1   38.53    2.37
   1   8  -1   38.22    1.55
  -1  -8  -1   38.85    1.51
   1   8  -1   39.24    1.61
  -1   8   1   37.28    1.47
   1  -8   1   36.56    1.60
  -1  -8  -1   37.46    1.64
  -1  -8  -1   34.56    2.35
   1  -8  -1   38.13    1.36
   1  -8  -1   36.48    1.62
  -1  -8   1   39.19    2.00
  -1  -8   1   38.68    1.91
  -1  -8   1   39.22    1.63
   1   8   1   37.20    1.62
   1   8   1   36.00    1.55
  -1  -8   1   38.27    1.48
  -1   8  -1   37.23    1.40
   1  -8  -1   40.52    3.03
  -1   8  -1   38.65    1.55
   2   8  -1   13.31    1.00
  -2  -8  -1   16.82    1.12
  -2   8   1   14.70    0.91
   2  -8   1   13.35    1.73
  -2   8   1   14.49    0.95
   2   8  -1   14.93    1.03
  -2  -8  -1   14.24    1.36
  -2  -8  -1   15.15    1.39
  -2  -8  -1   14.73    1.00
   2  -8   1   16.16    0.74
   2  -8   1   15.31    2.29
   2  -8   1   13.48    1.04
   2  -8  -1   15.46    0.79
  -2  -8   1   14.55    1.04
   2   8   1   13.39    1.03
   2  -8  -1   16.03    2.05
  -2   8  -1   14.02    0.90
  -2  -8   1   14.34    0.96
   2  -8  -1   14.93    1.08
   2  -8  -1   15.07    2.42
  -3  -8  -1    4.16    0.82
  -3  -8  -1    6.28    0.87
  -3   8   1    3.98    0.62
   3  -8   1    4.35    0.39
   3  -8   1    4.65    0.78
   3   8  -1    3.82    0.70
   3  -8  -1    5.49    0.52
  -3   8  -1    3.67    0.60
   3   8   1    3.32    0.70
   3  -8  -1    7.08    1.66
   3  -8  -1    3.84    0.76
  -3  -8   1    4.19    0.74
  -3  -8   1    3.91    0.73
  -4  -8  -1    3.83    0.78
   4  -8   1    3.09    0.70
  -4  -8  -1    2.72    0.74
   4   8  -1    2.82    0.69
  -4   8  -1    3.47    0.57
  -4  -8   1    3.43    0.78
   4  -8  -1    1.37    1.03
   4   8   1    2.81    0.72
   4  -8  -1    3.04    0.72
   4   8   1    4.18    0.79
   5   8  -1   15.90    1.20
  -5  -8  -1   14.04    1.56
   5   8  -1   15.73    0.80
   5  -8   1   17.56    1.25
  -5  -8  -1   15.98    1.27
  -5  -8   1   15.41    0.74
  -5  -8   1   16.38    1.25
   5  -8  -1   16.71    1.30
   5   8   1   18.19    1.27
   5   8   1   14.99    1.52
  -6  -8  -1   14.75    1.32
   6  -8   1   14.48    1.18
   6   8  -1   13.37    1.33
   6   8  -1   14.01    1.26
  -6  -8  -1   16.76    1.84
   6  -8  -1   17.75    1.38
  -6  -8   1   16.26    1.41
   6   8   1   16.85    1.26
   6   8   1   13.66    1.75
  -6  -8   1   13.56    1.25
  -7  -8  -1   15.58    2.04
   7   8  -1   14.97    1.70
  -7  -8  -1   18.20    1.52
   7  -8   1   16.32    1.36
   7   8  -1   18.31    1.38
   7  -8  -1   16.09    1.33
   7   8   1   17.87    2.14
  -7  -8   1   19.97    1.49
  -7  -8   1   15.06    1.69
   7   8   1   15.37    1.27
   8   8  -1    2.04    0.86
  -8  -8  -1    1.54    0.77
   8  -8   1    1.61    0.71
   8   8  -1    1.02    0.67
  -8  -8   1    1.08    0.76
   8   8   1    1.16    0.67
   8  -8  -1    0.71    0.76
   9   8  -1    3.79    0.97
  -9  -8  -1    4.81    1.13
   9   8  -1    3.10    0.98
   9  -8   1    5.44    1.01
   9  -8  -1    4.03    1.03
   9   8   1    5.71    1.08
   9   8   1    3.90    1.13
  10   8  -1    0.71    0.77
  10   8  -1    1.54    1.01
  10  -8   1    3.60    1.02
  10   8   1    0.98    0.95
  10   8   1    1.51    0.87
   0  -9  -1    2.82    0.59
   0  -9  -1    2.09    1.07
   0  -9   1    2.34    0.91
   0  -9   1    1.83    0.88
   0  -9  -1    3.62    0.82
   0  -9  -1    1.88    0.91
   0  -9   1    3.63    0.73
   0  -9   1    3.32    0.59
   1  -9   1   16.24    2.07
  -1  -9  -1   21.82    1.95
  -1  -9  -1   20.29    1.87
  -1  -9  -1   18.78    1.16
   1  -9   1   17.61    2.04
   1  -9   1   19.74    0.99
   1   9  -1   19.02    1.21
   1  -9   1   20.53    1.33
  -1  -9  -1   21.42    1.37
  -1  -9   1   20.72    1.35
  -1  -9   1   21.37    1.46
   1  -9  -1   18.38    1.27
  -1  -9   1   20.89    1.15
   1  -9  -1   19.56    2.35
  -1  -9   1   21.37    1.36
   1   9   1   19.34    1.24
   1  -9  -1   21.08    1.06
  -2  -9  -1   33.69    1.67
   2  -9   1   31.86    2.79
   2   9  -1   28.68    1.50
   2  -9   1   34.42    1.67
  -2  -9  -1   33.96    1.98
  -2  -9  -1   31.63    1.55
  -2  -9  -1   33.37    2.01
   2  -9  -1   33.13    1.26
   2   9   1   29.63    1.57
  -2  -9   1   30.95    1.60
   2  -9  -1   35.44    1.70
  -2  -9   1   33.66    1.52
   2  -9  -1   29.67    2.93
  -3  -9  -1    5.11    0.89
  -3  -9  -1    3.96    0.82
  -3  -9  -1    3.89    0.69
   3  -9   1    4.49    0.85
  -3  -9  -1    2.71    0.66
  -3  -9   1    4.71    0.84
   3  -9  -1    2.00    0.75
   3  -9  -1    2.17    1.28
  -3  -9   1    4.61    0.81
  -4  -9  -1   16.92    1.29
  -4  -9  -1   17.24    1.09
   4   9  -1   16.47    1.27
  -4  -9  -1   18.54    1.35
   4  -9   1   17.11    1.26
  -4  -9  -1   16.17    1.16
   4  -9   1   19.26    2.58
   4   9   1   18.70    1.38
  -4  -9   1   17.93    1.35
   4  -9  -1   19.00    2.48
   4  -9  -1   18.60    1.42
  -5  -9  -1   11.30    1.26
   5   9  -1   10.43    1.10
  -5  -9  -1    8.93    1.01
   5  -9   1    9.36    1.15
   5  -9  -1    9.98    2.23
   5  -9  -1   10.36    1.14
   5   9   1    9.75    1.18
  -5  -9   1   10.42    1.28
  -6  -9  -1   12.95    1.32
  -6  -9  -1   11.62    1.35
   6  -9   1   14.67    1.26
   6   9  -1   12.25    1.26
   6  -9  -1   12.94    1.26
   6   9   1   13.46    1.34
   6   9   1   16.57    1.32
   6  -9  -1   14.74    2.78
  -6  -9   1   14.73    1.43
   7   9  -1    2.23    0.82
   7  -9   1    3.45    0.87
  -7  -9  -1    2.69    0.94
   7   9  -1    3.44    0.98
   7   9   1    1.10    0.68
  -7  -9   1    2.14    0.81
   7  -9  -1    2.51    0.84
   8   9  -1    2.14    0.91
  -8  -9  -1    1.13    0.81
   8  -9   1    2.61    0.82
   8   9  -1    1.63    0.82
   8  -9  -1    1.54    0.76
  -8  -9   1    1.24    0.83
   8   9   1    1.26    0.80
   9   9  -1    4.62    1.09
   9   9  -1    3.77    1.09
  -9  -9  -1    5.90    1.27
   9  -9   1    5.69    1.11
   9   9   1    6.17    1.23
   9  -9  -1    4.38    0.98
   9   9   1    6.40    1.23
   0 -10  -1    0.78    0.78
   0 -10   1   -0.50    0.66
   0 -10   1    0.24    0.45
   0 -10  -1    0.68    0.62
   0 -10  -1    0.15    0.47
   0 -10   1    0.79    0.65
  -1 -10  -1    1.02    0.56
  -1 -10  -1    2.89    0.95
  -1 -10  -1    3.37    0.83
   1 -10   1    1.87    0.75
   1 -10   1    0.76    0.91
  -1 -10   1    1.21    0.53
   1 -10  -1    1.85    0.75
  -1 -10   1    1.36    0.43
   1 -10  -1    1.14    1.10
  -1 -10   1    2.11    0.63
  -1 -10   1    1.29    0.66
  -2 -10  -1    6.85    0.95
  -2 -10  -1    9.22    1.23
   2 -10   1    7.03    1.03
  -2 -10  -1    4.28    0.80
  -2 -10  -1    5.63    0.92
   2 -10   1    9.36    1.80
   2 -10  -1    4.59    1.55
  -2 -10   1    5.36    0.84
  -2 -10   1    6.77    1.00
   2 -10  -1    7.84    1.10
   3 -10   1   10.85    1.19
   3 -10   1    7.85    1.84
  -3 -10  -1   10.82    1.07
  -3 -10  -1   11.79    1.23
   3 -10  -1   11.83    1.19
  -3 -10   1   11.44    1.31
   3 -10  -1   10.39    2.12
  -3 -10   1   12.13    1.14
  -4 -10  -1   13.95    1.21
   4  10  -1   14.86    1.29
   4 -10   1   13.20    1.22
   4  10   1   12.31    1.29
   4 -10  -1   10.86    1.19
  -4 -10   1   15.86    1.27
   5  10  -1    2.74    0.78
   5 -10   1    2.20    0.79
  -5 -10  -1    1.84    0.80
   5 -10  -1    2.43    0.80
  -5 -10   1    1.61    0.75
   5  10   1    2.96    0.89
   6 -10   1    6.31    1.07
   6  10  -1    5.02    0.99
  -6 -10  -1    7.40    1.19
  -6 -10   1    4.26    0.99
   6 -10  -1    4.88    1.06
   6  10   1    5.74    1.04
   7 -10   1    8.45    1.27
   7  10  -1    6.39    1.10
   7  10  -1    6.90    1.14
  -7 -10  -1    6.61    1.24
   7  10   1    6.93    1.20
  -7 -10   1    7.34    1.31
   7 -10  -1    8.02    1.23
   8 -10   1    5.80    1.23
   8  10  -1    7.30    1.32
   8  10  -1    5.47    1.10
  -8 -10  -1    5.82    1.16
   8 -10  -1    6.88    1.20
   8  10   1    3.46    1.00
   0 -11  -1   -0.20    0.90
   0 -11   1    0.86    0.69
   0 -11  -1    0.37    0.72
   0 -11   1    0.33    0.64
  -1 -11  -1    1.31    0.71
  -1 -11  -1    1.81    0.78
   1 -11   1    1.46    0.78
  -1 -11  -1    0.91    0.57
   1 -11   1    0.18    1.08
   1 -11  -1    2.40    0.79
  -1 -11   1    1.03    0.68
  -2 -11  -1    1.40    0.77
   2 -11   1    0.46    0.65
  -2 -11  -1    1.22    0.64
  -2 -11   1    1.48    0.70
  -2 -11   1    0.35    0.58
   2 -11  -1    1.05    0.77
   3  11  -1    0.47    0.67
   3 -11   1   -0.50    0.58
  -3 -11  -1    0.92    0.61
  -3 -11  -1    1.79    0.84
   3 -11  -1    0.98    0.66
  -3 -11   1    0.26    0.61
  -3 -11   1    0.74    0.73
  -4 -11  -1    2.07    0.76
   4  11  -1    1.87    0.85
   4 -11   1    1.12    0.74
   4 -11  -1    0.37    0.78
   4  11   1    0.98    0.67
  -4 -11   1    2.04    0.71
  -5 -11  -1    3.97    0.99
   5  11  -1    4.38    0.94
   5 -11   1    4.40    1.02
  -5 -11   1    3.94    0.99
   5 -11  -1    4.60    1.05
   5  11   1    4.54    1.01
   6  11  -1    0.94    0.67
   6  11  -1    2.01    0.90
  -6 -11  -1    0.04    0.67
   6 -11   1    1.03    0.75
  -6 -11   1    1.26    0.78
   6  11   1    1.34    0.77
   6 -11  -1    2.31    0.89
   0 -12  -1    3.13    0.91
   0 -12   1    0.94    0.79
  -1 -12  -1    6.44    1.12
   1 -12   1    5.17    1.11
  -1 -12   1    6.36    1.12
   1 -12  -1    7.69    1.27
   2 -12   1    2.39    0.83
  -2 -12  -1    2.25    0.88
   2 -12  -1    1.35    0.79
  -2 -12   1    1.40    0.74
  -3 -12  -1    2.69    0.89
   3  12  -1    4.05    0.96
   3 -12   1    0.87    0.84
  -3 -12  -1    3.56    1.00
  -3 -12   1    2.01    0.83
   3 -12  -1    2.98    0.95
   4  12  -1    6.24    1.17
  -4 -12  -1    4.84    1.09
   4 -12   1    5.72    1.17
   4  12   1    5.84    1.11
  -4 -12   1    4.99    1.09
   4 -12  -1    7.22    1.22
  -1   0  -2  363.90    7.96
  -2   0  -2  403.49    9.46
  -2   0   2  405.25    9.39
   2   0   2  409.13    9.53
   2   0  -2  404.53    9.39
   4   0   2   88.24    2.10
  -4   0   2   88.64    2.07
   4   0   2   88.23    4.15
   4   0  -2   85.06    4.16
   4   0  -2   87.88    2.06
  -4   0   2   87.48    4.17
   4   0  -2   87.65    2.12
  -4   0  -2   86.68    4.20
  -4   0  -2   87.27    2.06
  -4   0  -2   86.39    2.07
   4   0  -2   88.96    2.00
   4   0   2   90.38    2.00
  -5   0   2  319.43   10.08
   5   0   2  327.40    6.57
  -5   0  -2  330.70   10.34
  -5   0  -2  327.39    6.54
   5   0   2  324.41   10.09
  -5   0  -2  329.58    6.54
   5   0  -2  328.21   10.19
   5   0  -2  317.10    6.59
   6   0  -2    0.76    0.65
  -6   0  -2    1.00    0.32
  -6   0   2   -0.03    0.62
  -6   0   2    0.44    0.29
   6   0  -2    0.37    0.25
   6   0   2   -0.12    0.70
  -6   0  -2    0.78    0.31
   6   0  -2    1.16    0.34
   6   0  -2    0.50    0.30
   6   0   2    0.63    0.30
   6   0   2    1.15    0.30
  -6   0  -2    0.11    0.41
   7   0  -2    2.10    0.41
  -7   0   2    2.29    0.48
   7   0   2    2.73    0.44
  -7   0  -2    5.21    1.74
  -7   0  -2    3.14    0.52
   7   0   2    2.81    0.52
   7   0  -2    0.43    0.96
   7   0  -2    3.18    0.53
  -7   0   2    2.84    1.36
   7   0  -2    2.48    0.44
   7   0   2    2.06    0.43
   8   0   2    8.97    0.69
   8   0   2    5.70    1.92
  -8   0   2    7.77    2.16
  -8   0  -2    8.78    0.76
   8   0  -2    6.91    2.09
   8   0  -2    9.37    0.75
   8   0  -2    8.93    0.77
   8   0   2    8.00    0.75
   8   0  -2    8.32    0.80
  -8   0  -2    7.75    2.08
   8   0   2    8.22    0.75
   9   0  -2    4.94    0.72
   9   0   2    4.08    1.90
  -9   0  -2    4.97    1.62
   9   0  -2    5.45    0.78
   9   0  -2    3.21    1.78
   9   0  -2    4.93    0.67
   9   0   2    6.20    0.72
   9   0   2    5.30    0.70
   9   0   2    5.46    0.76
  -9   0   2    5.62    1.95
  10   0   2    1.89    1.57
  10   0   2    2.78    0.65
  10   0  -2    4.11    2.22
 -10   0  -2    0.29    1.48
 -10   0   2    1.95    1.60
  10   0   2    2.41    0.59
  10   0  -2    2.77    0.61
  10   0  -2    2.66    0.66
  11   0  -2   -0.17    0.51
  11   0   2    0.16    1.83
 -11   0  -2   -0.68    1.55
  11   0   2    0.83    0.58
  11   0  -2    0.50    1.37
  11   0   2   -0.53    0.46
  11   0  -2   -0.51    0.55
  12   0   2    2.18    0.68
  12   0  -2    2.20    0.82
  12   0  -2    2.03    0.71
   3   1  -2  589.80   13.46
  -3   1   2  603.40   14.26
  -3  -1  -2  598.16   13.66
   3  -1   2  592.70   14.08
  -3   1  -2  591.90   14.19
  -3  -1   2  593.68   13.44
   3  -1  -2  614.84   14.31
   3   1   2  598.02   13.75
  -4  -1  -2  265.80    8.04
   4   1  -2  260.32    7.88
  -4   1   2  255.77    8.34
   4  -1   2  256.25    8.26
  -4  -1  -2  260.95    5.32
  -4   1   2  261.41    5.22
  -4   1  -2  278.13    8.64
   4   1   2  266.60    8.09
  -4  -1   2  257.14    5.30
  -4  -1   2  254.96    7.75
   4  -1  -2  261.35    8.46
   5  -1   2   27.47    0.88
   5  -1   2   29.29    2.63
   5   1  -2   27.27    1.10
  -5   1   2   25.58    2.62
   5   1  -2   27.82    1.04
  -5  -1  -2   27.72    1.10
   5  -1   2   25.73    0.94
   5  -1   2   25.90    0.90
  -5   1   2   28.35    0.98
  -5  -1  -2   26.43    1.02
  -5  -1  -2   25.33    2.46
   5   1  -2   29.14    0.98
   5   1  -2   27.86    2.47
  -5  -1   2   28.31    1.05
   5   1   2   27.05    1.08
   5  -1  -2   27.60    2.70
   5   1   2   25.57    2.41
   5  -1  -2   25.88    0.90
  -5  -1   2   27.10    2.41
   5  -1  -2   26.13    0.98
  -5   1  -2   27.28    2.66
  -5   1  -2   27.51    0.97
   5   1   2   27.49    0.98
   5  -1  -2   27.39    0.91
  -6   1   2    3.64    1.45
   6  -1   2    5.50    0.46
   6   1  -2    6.08    1.53
   6   1  -2    5.04    0.53
  -6  -1  -2    4.78    0.57
  -6   1   2    4.52    0.47
  -6  -1  -2    4.80    1.50
   6   1  -2    4.57    0.47
  -6  -1  -2    4.63    0.53
   6  -1   2    4.25    0.46
   6   1  -2    4.41    0.60
   6  -1   2    4.61    0.45
   6  -1   2    3.83    1.46
  -6   1  -2    4.93    1.63
   6   1   2    7.69    1.73
  -6   1  -2    4.99    0.50
   6   1   2    4.72    0.48
   6  -1  -2    3.46    1.54
  -6  -1   2    4.09    1.23
   6  -1  -2    5.12    0.46
   6   1   2    4.51    0.53
  -6  -1   2    4.52    0.50
   6  -1  -2    4.14    0.46
   6  -1  -2    4.85    0.46
   7   1  -2    5.21    1.60
  -7  -1  -2    6.90    0.65
   7  -1   2    5.37    0.53
   7  -1   2    5.64    1.75
  -7  -1  -2    5.90    0.68
   7   1  -2    5.93    0.58
   7   1  -2    5.39    0.59
   7   1  -2    6.43    0.66
  -7   1   2    5.63    0.57
  -7  -1  -2    6.39    1.83
   7  -1   2    6.88    0.53
  -7   1   2    5.42    1.74
   7  -1   2    5.93    0.58
   7  -1  -2    7.08    0.64
   7  -1  -2    7.86    2.08
   7  -1  -2    6.29    0.55
  -7   1  -2    8.73    2.09
   7   1   2    6.14    1.72
  -7   1  -2    6.80    0.63
   7   1   2    6.27    0.64
  -7  -1   2    6.46    0.63
   7   1   2    6.54    0.58
   7  -1  -2    7.54    0.58
  -7  -1   2    6.12    1.77
   8   1  -2    7.88    0.79
   8  -1   2    7.30    0.68
   8   1  -2    6.60    0.66
  -8   1   2    7.33    2.26
  -8  -1  -2    5.09    0.72
   8   1  -2    6.98    0.73
   8   1  -2    7.69    2.04
   8  -1   2    6.88    0.66
   8  -1   2    7.95    2.24
  -8  -1  -2    7.32    2.16
   8  -1   2    6.02    0.64
  -8  -1   2    6.07    1.83
   8  -1  -2    6.56    0.61
  -8   1  -2    5.66    2.12
   8   1   2    6.65    0.66
   8   1   2    7.55    0.82
   8  -1  -2    6.71    0.67
   8  -1  -2    7.26    0.67
   8  -1  -2    8.73    2.22
   8   1   2    6.78    0.76
   8   1   2    7.53    2.33
  -8   1  -2    6.27    0.67
   9   1  -2    6.84    0.74
  -9  -1  -2    7.13    2.31
   9  -1   2    7.91    0.74
   9  -1   2    6.73    0.76
   9   1  -2    7.10    0.85
   9   1  -2    8.54    2.27
   9  -1   2    3.35    2.07
   9  -1   2    7.23    0.72
  -9   1   2    3.05    1.86
   9  -1  -2    9.09    0.85
   9  -1  -2    6.83    0.75
  -9   1  -2    6.45    2.27
  -9  -1   2    9.38    2.70
   9  -1  -2    7.95    0.78
   9   1   2    8.39    0.86
   9  -1  -2    8.69    2.34
   9   1   2    4.19    2.02
   9   1   2    7.73    0.84
  10  -1   2    3.35    0.63
  10   1  -2    4.35    2.11
  10   1  -2    3.71    0.78
  10  -1   2    2.72    0.59
  10  -1   2    1.22    1.85
  10   1  -2    2.75    0.63
 -10  -1  -2    0.55    1.60
 -10   1   2    0.18    1.67
  10   1   2    4.50    0.73
  10   1   2    4.50    0.83
  10  -1  -2    3.71    0.70
  10  -1  -2   -0.12    1.38
 -10   1  -2    1.63    1.70
 -10  -1   2    0.36    1.43
  10   1   2    3.36    2.17
  10  -1  -2    3.80    0.65
 -11   1   2    3.46    2.13
 -11  -1  -2   -0.02    1.68
  11   1  -2    3.58    0.84
  11  -1   2    3.70    0.70
  11   1  -2    1.95    0.61
  11   1  -2    3.82    2.43
  11  -1  -2    4.52    0.84
  11   1   2    3.08    0.73
  11  -1  -2    2.80    2.56
  11   1   2    3.01    2.01
  11  -1  -2    2.70    0.64
 -11  -1   2    1.22    1.92
  11   1   2    2.87    0.72
  12  -1   2    0.01    0.56
  12   1  -2   -0.71    0.55
  12   1  -2   -0.20    0.59
  12  -1  -2    0.39    0.64
  12   1   2    0.03    0.63
  12   1   2   -0.25    0.60
   0  -2  -2    0.94    0.22
   0   2   2    1.44    0.45
   0  -2   2    1.35    0.27
   0   2  -2    1.44    0.19
   0   2  -2    1.28    0.26
   0  -2  -2    1.08    0.39
   0   2   2    1.26    0.23
   0   2  -2    1.45    0.16
   0  -2   2    1.18    0.18
   0   2   2    1.48    0.23
   0  -2  -2    1.34    0.25
   3   2  -2   34.61    1.03
  -3   2   2   33.07    0.92
  -3   2   2   38.68    2.57
  -3  -2  -2   34.96    2.11
   3  -2   2   33.47    0.78
   3   2  -2   32.29    1.85
   3  -2   2   33.38    0.74
   3   2  -2   32.14    1.09
  -3   2   2   33.67    0.86
  -3  -2  -2   32.65    1.10
   3  -2   2   34.97    2.40
   3   2   2   31.20    1.05
  -3  -2   2   32.59    1.86
  -3   2  -2   38.16    2.54
   3  -2  -2   33.28    0.97
  -3  -2   2   31.37    1.05
  -3  -2   2   33.93    1.05
  -3   2  -2   33.34    0.85
   3  -2  -2   33.01    0.87
   3  -2  -2   30.08    2.36
   3   2   2   31.53    2.12
   3   2   2   32.31    1.10
   3   2   2   30.76    1.01
  -4  -2  -2    4.42    0.48
   4  -2   2    4.62    0.31
   4   2  -2    4.25    0.47
  -4  -2  -2    4.40    0.44
   4  -2   2    4.54    0.32
   4   2  -2    5.04    0.42
   4  -2   2    5.07    1.25
   4   2  -2    3.95    0.94
   4  -2   2    3.95    0.27
  -4   2   2    3.42    1.11
   4   2  -2    4.46    0.52
  -4   2   2    4.55    0.33
  -4  -2  -2    2.30    0.77
  -4   2   2    4.67    0.37
  -4  -2   2    3.61    0.91
  -4   2  -2    5.94    1.36
   4   2   2    4.27    0.41
  -4  -2   2    4.70    0.46
   4   2   2    4.98    1.19
  -4  -2   2    4.24    0.42
   4   2   2    4.31    0.47
  -4   2  -2    4.33    0.32
   4  -2  -2    5.60    0.40
   4  -2  -2    4.80    0.32
   4  -2  -2    4.39    1.28
   5   2  -2  142.86    5.63
   5   2  -2  137.13    3.31
  -5  -2  -2  139.15    3.32
   5  -2   2  139.44    6.27
  -5  -2  -2  137.75    3.35
   5   2  -2  135.93    3.36
  -5   2   2  139.71    3.08
   5  -2   2  140.05    3.00
   5  -2   2  137.90    2.98
  -5   2   2  137.86    6.41
  -5   2   2  146.78    3.11
  -5  -2  -2  139.22    5.83
   5  -2   2  140.02    2.90
   5   2   2  134.39    3.35
   5   2   2  144.26    5.95
   5   2   2  141.13    3.22
  -5  -2   2  146.67    3.33
  -5   2  -2  142.19    3.06
  -5   2  -2  138.74    6.40
   5  -2  -2  142.75    3.09
   5  -2  -2  139.35    2.96
  -5  -2   2  134.71    5.52
   5  -2  -2  141.56    6.46
   6   2  -2   37.10    1.42
   6   2  -2   45.35    3.27
  -6  -2  -2   42.57    1.49
   6  -2   2   35.13    1.19
  -6  -2  -2   40.45    1.50
   6  -2   2   43.44    3.71
   6   2  -2   39.70    1.34
   6  -2   2   40.09    1.21
  -6   2   2   40.59    1.30
  -6   2   2   39.48    3.58
  -6  -2  -2   38.25    3.20
   6   2  -2   38.42    1.50
   6  -2   2   38.95    1.13
   6   2   2   39.81    3.30
  -6   2  -2   38.53    1.28
   6  -2  -2   40.99    1.19
   6   2   2   40.38    1.37
   6  -2  -2   33.70    3.35
   6  -2  -2   40.23    1.29
   6  -2  -2   40.73    1.27
  -6  -2   2   38.39    1.42
   6   2   2   38.89    1.49
  -6  -2   2   41.57    3.18
  -6   2  -2   36.25    3.41
   7   2  -2   13.71    2.38
   7  -2   2   13.74    0.67
   7   2  -2   14.18    0.84
   7  -2   2   12.63    0.73
  -7   2   2   14.97    0.82
  -7  -2  -2   15.74    2.66
   7   2  -2   14.57    0.91
  -7  -2  -2   13.70    0.90
   7  -2   2   13.85    0.74
  -7   2   2   10.97    2.40
   7   2  -2   12.97    0.92
   7  -2   2    9.82    2.32
  -7  -2  -2   12.76    0.91
  -7  -2   2   14.12    0.93
   7   2   2   15.86    2.62
  -7   2  -2   13.06    2.67
   7  -2  -2   13.99    2.72
   7   2   2   12.92    0.82
   7   2   2   11.74    0.88
   7  -2  -2   14.51    0.72
   7  -2  -2   13.58    0.77
  -7   2  -2   12.88    0.79
  -7  -2   2   13.90    2.44
   7  -2  -2   12.43    0.77
  -8  -2  -2   27.22    3.22
   8   2  -2   24.07    1.37
  -8   2   2   25.12    3.90
   8  -2   2   21.06    3.65
   8   2  -2   26.84    1.32
   8  -2   2   25.28    1.01
   8  -2   2   26.92    1.11
   8   2  -2   25.28    2.94
  -8  -2  -2   28.28    1.37
   8  -2   2   27.12    1.16
   8   2  -2   25.06    1.17
  -8  -2   2   31.47    3.30
   8  -2  -2   26.37    1.07
   8   2   2   24.57    1.33
   8   2   2   30.57    3.37
  -8   2  -2   25.14    3.38
   8   2   2   27.16    1.22
  -8   2  -2   25.80    1.19
   8  -2  -2   22.68    3.68
   8  -2  -2   25.17    1.12
   8  -2  -2   24.54    1.18
   9  -2   2    4.61    1.89
  -9   2   2    9.76    2.64
   9  -2   2   10.22    0.74
   9   2  -2    8.68    0.82
   9   2  -2    9.10    0.96
   9  -2   2    8.05    0.77
  -9  -2  -2    6.88    2.08
   9   2  -2    5.34    1.96
   9  -2  -2    9.71    0.84
   9  -2  -2    9.18    2.75
   9  -2  -2    9.86    0.76
   9   2   2    9.87    1.00
  -9   2  -2   11.25    2.89
  -9  -2   2   10.12    2.35
   9   2   2    9.16    0.85
   9   2   2    6.12    2.26
 -10   2   2    1.97    1.67
 -10  -2  -2   -1.71    1.06
  10   2  -2    0.70    1.14
  10   2  -2    1.05    0.50
  10  -2   2    0.79    0.49
  10  -2   2    0.01    0.51
  10   2  -2    0.85    0.64
  10  -2  -2    1.25    0.54
 -10  -2   2    0.03    1.36
  10  -2  -2    0.25    0.44
  10   2   2    1.55    0.58
  10  -2  -2   -2.70    1.36
  10   2   2    0.88    0.68
  10   2   2   -1.97    1.13
  11   2  -2   -0.71    1.61
  11  -2   2    0.32    0.54
  11   2  -2    0.65    0.58
  11   2  -2    0.67    0.67
 -11  -2  -2    0.67    1.96
  11  -2  -2    0.71    0.56
  11   2   2    0.87    0.55
 -11  -2   2    1.02    1.67
  11   2   2    1.07    0.68
  11   2   2   -3.20    1.68
  12   2  -2    5.30    1.00
  12   2  -2    3.61    0.84
  12  -2   2    5.60    0.94
  12   2   2    3.15    0.83
  12  -2  -2    3.49    0.81
  12   2   2    3.97    0.99
   0  -3   2   48.50    1.66
   0  -3  -2   46.37    1.29
   0   3  -2   44.14    1.19
   0  -3  -2   46.08    1.23
   0   3  -2   47.25    1.67
   0  -3  -2   44.82    2.17
   0   3  -2   44.25    1.12
   0   3   2   45.98    1.28
   0  -3   2   45.73    1.20
   0   3   2   46.07    1.26
   0   3   2   49.21    2.12
   0  -3   2   46.36    1.12
   1  -3   2  287.30    7.15
  -1  -3  -2  294.27    7.14
   1  -3  -2  288.67    7.33
  -1   3  -2  273.51    7.08
   1   3   2  285.28    7.12
   2   3  -2  588.28   11.46
  -2   3   2  610.43   14.17
  -2  -3  -2  586.08   12.80
   2  -3  -2  559.85   13.81
   2   3   2  580.92   12.95
  -2   3  -2  557.62   13.52
  -2  -3   2  576.93   11.38
  -3  -3  -2  155.49    5.01
  -3   3   2  148.88    5.88
   3  -3   2  145.76    3.19
   3   3  -2  154.19    3.40
  -3   3   2  147.59    3.02
   3   3  -2  150.93    3.45
   3  -3   2  150.82    2.83
  -3   3   2  150.14    3.20
   3   3  -2  145.22    3.30
  -3  -3  -2  152.62    3.46
   3  -3   2  146.10    5.67
   3   3  -2  162.29    4.45
   3  -3   2  159.70    2.87
  -3  -3   2  152.90    4.40
   3  -3  -2  154.24    3.15
  -3  -3   2  153.35    3.42
   3  -3  -2  158.94    6.06
   3  -3  -2  152.68    3.32
  -3   3  -2  152.25    5.82
   3   3   2  154.15    3.40
   3   3   2  152.11    3.48
   3   3   2  151.98    5.16
   3   3   2  150.28    3.44
  -3   3  -2  152.92    3.10
  -4  -3  -2   18.65    1.73
  -4   3   2   17.94    2.13
   4   3  -2   19.51    0.89
   4   3  -2   19.56    1.61
  -4   3   2   18.14    0.63
   4  -3   2   19.50    0.75
  -4   3   2   19.41    0.72
  -4  -3  -2   19.78    0.95
   4   3  -2   18.73    0.83
   4  -3   2   18.72    0.50
   4   3  -2   20.77    0.96
   4  -3   2   18.50    0.54
   4  -3   2   19.13    2.18
  -4  -3   2   21.11    1.69
   4   3   2   20.78    1.95
   4   3   2   18.35    0.89
   4  -3  -2   18.83    0.80
   4  -3  -2   20.58    0.69
  -4  -3   2   18.33    0.90
   4  -3  -2   18.03    2.15
  -4   3  -2   18.42    2.13
  -4   3  -2   17.79    0.66
  -4  -3   2   19.65    0.89
   4   3   2   19.03    0.95
   4   3   2   18.21    0.85
  -5   3   2   36.46    1.12
   5   3  -2   34.16    1.38
   5  -3   2   35.12    3.15
   5   3  -2   34.62    1.24
  -5  -3  -2   36.68    2.75
   5  -3   2   33.64    0.87
   5  -3   2   34.98    1.11
  -5   3   2   32.25    3.03
   5  -3   2   33.93    0.94
  -5   3   2   35.95    1.06
   5   3  -2   31.24    2.39
   5   3  -2   33.87    1.34
  -5  -3  -2   37.28    1.41
   5   3   2   33.65    1.32
   5  -3  -2   34.74    3.24
   5  -3  -2   35.21    1.18
   5   3   2   36.24    2.86
  -5   3  -2   31.59    3.09
  -5  -3   2   34.02    1.33
  -5  -3   2   34.05    2.51
   5  -3  -2   35.72    1.03
  -5  -3   2   33.84    1.30
   5   3   2   33.13    1.25
  -5   3  -2   34.41    1.07
   5   3   2   34.73    1.39
  -6  -3  -2   31.23    2.86
   6  -3   2   40.58    3.62
   6   3  -2   36.49    1.35
   6   3  -2   35.10    1.49
  -6  -3  -2   35.23    1.48
   6   3  -2   38.60    1.50
  -6  -3  -2   35.26    1.42
   6  -3   2   36.67    0.99
   6  -3   2   38.66    1.11
  -6   3   2   39.59    1.27
  -6   3   2   37.10    3.58
   6   3  -2   31.10    2.74
   6  -3   2   38.24    1.22
   6  -3  -2   39.02    3.77
  -6  -3   2   41.13    3.05
  -6   3  -2   36.08    1.19
   6   3   2   34.79    1.35
   6  -3  -2   36.16    1.12
  -6  -3   2   38.29    1.50
   6  -3  -2   36.99    1.28
  -6   3  -2   43.53    3.81
   6  -3  -2   35.91    1.18
  -6  -3   2   35.54    1.43
   6   3   2   39.14    3.22
   6   3   2   34.38    1.48
   6   3   2   36.99    1.46
   7   3  -2  156.96    4.06
   7   3  -2  160.36    6.99
  -7   3   2  155.20    7.99
  -7   3   2  160.01    3.64
  -7  -3  -2  151.43    3.91
  -7  -3  -2  151.86    7.09
   7   3  -2  149.97    3.89
   7  -3   2  157.65    3.44
  -7  -3  -2  159.73    4.00
   7  -3   2  156.02    3.56
   7  -3   2  155.98    3.27
   7   3  -2  157.68    3.75
   7  -3   2  166.91    8.16
  -7   3  -2  158.94    8.09
   7  -3  -2  164.64    8.24
   7  -3  -2  154.58    3.55
   7  -3  -2  158.82    3.65
   7   3   2  158.99    7.36
   7   3   2  154.42    3.76
  -7  -3   2  158.07    6.92
  -7  -3   2  150.45    3.91
  -7   3  -2  149.09    3.57
   7  -3  -2  158.02    3.42
   7   3   2  154.76    4.03
   7   3   2  151.59    3.93
   8  -3   2    0.05    0.25
  -8   3   2   -0.52    1.13
   8   3  -2   -0.36    0.38
  -8  -3  -2    0.29    0.48
   8   3  -2    0.04    1.06
  -8  -3  -2   -1.19    0.76
   8   3  -2    0.33    0.53
   8  -3   2    1.17    1.56
   8  -3   2    0.38    0.40
   8  -3  -2    0.01    0.30
  -8   3  -2    0.18    1.30
   8  -3  -2    0.25    0.45
   8   3   2    0.12    0.97
  -8  -3   2   -0.26    0.71
   8  -3  -2    0.48    0.36
   8  -3  -2    0.86    1.17
   8   3   2    0.21    0.43
  -8   3  -2    0.37    0.41
   9   3  -2   21.99    1.21
   9   3  -2   26.53    3.26
  -9  -3  -2   23.82    1.43
  -9  -3  -2   22.95    3.68
   9  -3   2   23.96    1.17
   9   3  -2   20.93    1.36
   9  -3   2   18.75    5.01
   9  -3   2   20.58    1.29
  -9   3   2   28.42    3.74
   9   3   2   21.72    1.41
  -9  -3   2   20.35    3.29
   9   3   2   17.18    3.29
   9   3   2   24.25    1.28
   9  -3  -2   19.18    3.78
   9  -3  -2   24.39    1.28
   9  -3  -2   24.32    1.09
 -10  -3  -2   -0.31    1.25
  10   3  -2   -0.60    1.06
  10   3  -2    1.17    0.68
  10  -3   2    0.57    0.54
  10   3  -2    1.28    0.59
  10   3   2    1.24    0.59
  10   3   2    0.40    0.61
  10   3   2   -0.30    1.38
  10  -3  -2    1.48    0.59
 -10  -3   2    1.32    0.86
  11   3  -2    3.52    0.92
  11   3  -2    3.30    0.71
  11  -3   2    3.05    0.78
  11   3   2    4.61    0.84
  11  -3  -2    4.96    0.88
  11   3   2    4.19    0.96
  12   3  -2    0.80    0.72
  12  -3   2    0.08    0.58
  12   3  -2    2.60    0.95
  12  -3  -2    1.60    0.78
  12   3   2    2.07    0.90
  12   3   2    0.71    0.67
   0   4   2   44.13    1.30
   0  -4   2   43.68    1.27
   0  -4  -2   42.06    1.24
   0   4  -2   41.73    1.16
   0  -4  -2   43.68    1.35
   0   4   2   42.86    1.33
   0  -4   2   44.58    1.81
   0  -4  -2   45.77    2.38
   0   4  -2   41.97    1.25
   0  -4   2   42.05    1.14
   1   4  -2  219.89    4.49
  -1  -4  -2  214.12    4.56
   1  -4   2  212.51    4.41
   1  -4   2  219.01    6.06
   1  -4   2  215.46    4.15
  -1  -4  -2  214.05    6.04
  -1   4   2  215.35    4.50
  -1  -4  -2  213.42    4.49
   1   4  -2  213.29    4.42
  -1   4   2  207.47    4.39
  -1   4  -2  210.82    4.17
   1   4   2  211.32    5.83
  -1  -4   2  201.25    4.17
  -1  -4   2  213.17    4.40
  -1   4  -2  219.55    6.10
  -1  -4   2  215.76    4.46
   1  -4  -2  214.26    4.54
   1   4   2  214.42    4.53
  -1   4  -2  209.79    4.38
  -1  -4   2  226.69    4.26
   1  -4  -2  215.06    6.56
   1   4   2  213.54    4.57
   1  -4  -2  207.97    6.21
   1  -4  -2  207.51    4.34
  -2  -4  -2   29.32    1.09
   2  -4   2   28.74    1.00
   2   4  -2   29.63    1.09
   2  -4   2   28.58    0.67
  -2   4   2   28.45    1.00
   2   4  -2   29.24    1.04
  -2  -4  -2   29.83    1.87
  -2   4   2   29.41    0.89
   2  -4   2   28.95    2.18
  -2  -4  -2   27.42    1.08
   2   4  -2   29.19    1.06
   2   4  -2   29.72    0.89
  -2   4  -2   26.54    2.13
  -2  -4   2   26.98    1.01
   2   4   2   29.89    1.14
  -2  -4   2   30.39    0.88
   2  -4  -2   29.71    1.08
   2   4   2   29.13    1.12
  -2   4  -2   30.17    0.94
   2   4   2   29.69    1.92
   2  -4  -2   28.41    0.92
  -2   4  -2   28.56    0.69
  -2  -4   2   28.76    1.05
  -3   4   2  497.45   13.35
  -3  -4  -2  487.29   11.50
   3   4  -2  497.57   10.49
  -3   4  -2  481.46   12.95
   3   4   2  491.87   11.84
   3  -4  -2  479.20   13.19
   3   4   2  478.35    9.66
  -3  -4   2  477.81   10.31
   4  -4   2   31.11    0.67
   4  -4   2   30.90    0.65
   4  -4   2   27.94    2.69
  -4  -4  -2   31.18    1.29
   4   4  -2   31.24    1.30
   4   4  -2   30.91    1.99
  -4   4   2   32.24    2.98
  -4  -4  -2   30.21    2.16
   4  -4   2   32.27    1.11
   4   4  -2   31.08    1.23
  -4   4   2   30.81    0.86
   4   4  -2   32.43    1.21
  -4   4   2   29.85    1.02
   4   4   2   29.84    2.29
   4  -4  -2   30.59    0.98
  -4   4  -2   30.80    0.95
   4  -4  -2   31.60    2.94
  -4   4  -2   33.35    2.96
   4   4   2   32.58    1.30
  -4  -4   2   31.22    1.97
  -4  -4   2   32.76    1.28
   4   4   2   27.67    1.25
   4  -4  -2   29.29    1.14
   4   4   2   32.21    1.24
  -5  -4  -2    5.71    0.67
   5   4  -2    6.07    0.59
  -5   4   2    6.32    0.51
   5  -4   2    6.39    0.56
   5   4  -2    5.37    0.63
   5   4  -2    6.00    1.25
   5  -4   2    6.07    0.30
  -5  -4  -2    6.99    1.43
   5  -4   2    5.39    1.53
  -5   4   2    6.66    0.43
   5  -4   2    5.87    0.31
   5   4  -2    5.64    0.61
  -5   4   2    4.71    1.56
   5   4   2    7.76    1.69
   5  -4  -2    6.06    0.46
   5   4   2    5.99    0.68
   5  -4  -2    4.98    0.60
  -5   4  -2    6.45    0.45
  -5   4  -2    6.53    1.75
   5   4   2    6.38    0.65
   5   4   2    5.95    0.66
  -5  -4   2    5.58    0.64
  -5  -4   2    5.95    1.17
   5  -4  -2    5.95    1.71
   6  -4   2   95.89    5.75
   6   4  -2   97.79    2.60
   6   4  -2   92.49    2.70
   6  -4   2   91.65    1.98
   6  -4   2   92.62    2.03
  -6   4   2   90.92    2.32
   6  -4   2   92.36    2.40
  -6  -4  -2   91.59    4.85
   6   4  -2   94.17    2.79
  -6   4   2   90.09    5.78
  -6   4   2   94.92    2.23
  -6  -4  -2   94.35    2.77
   6   4  -2   88.70    2.65
   6   4  -2   93.14    4.61
   6   4   2   91.77    2.71
   6   4   2   89.58    2.76
  -6  -4   2   93.28    2.70
  -6  -4   2   86.87    4.43
  -6   4  -2   94.57    5.81
  -6   4  -2   92.51    2.28
   6  -4  -2   94.64    2.51
   6   4   2   87.24    4.89
   6  -4  -2   96.06    5.98
   6  -4  -2   93.84    2.22
   6   4   2   91.22    2.58
   7  -4   2   22.32    3.60
   7   4  -2   23.31    1.31
   7  -4   2   22.16    0.76
  -7   4   2   18.43    3.28
   7   4  -2   21.09    2.48
   7  -4   2   22.98    1.10
   7   4  -2   19.74    1.13
  -7  -4  -2   23.54    1.34
  -7   4   2   21.81    1.01
  -7   4  -2   23.77    3.83
  -7  -4   2   24.66    2.53
   7  -4  -2   22.84    3.77
   7  -4  -2   22.57    0.91
  -7   4  -2   22.71    1.00
   7   4   2   27.76    3.05
   7  -4  -2   23.72    1.16
   7   4   2   24.27    1.26
   7  -4  -2   22.13    0.94
   8   4  -2   54.22    4.24
  -8  -4  -2   50.80    4.15
   8  -4   2   47.79    8.16
  -8  -4  -2   57.58    2.24
  -8   4   2   62.69    5.46
   8   4  -2   56.04    2.21
   8   4  -2   56.29    1.99
   8  -4   2   53.75    1.84
   8  -4  -2   54.87    5.30
   8   4   2   61.20    2.11
  -8  -4   2   55.08    4.21
   8  -4  -2   58.76    1.68
   8   4   2   53.09    4.43
   8  -4  -2   63.58    2.05
  -9  -4  -2    1.43    0.68
   9   4  -2    3.16    0.81
   9  -4   2    4.16    0.74
  -9  -4  -2    2.29    1.26
   9   4  -2    2.24    1.40
   9   4  -2    3.53    0.76
   9   4   2    1.60    1.43
   9  -4  -2    2.69    0.68
  -9  -4   2    5.02    1.81
   9   4   2    4.22    0.76
  10  -4   2    7.68    0.96
  10   4  -2    6.23    2.18
 -10  -4  -2    6.37    1.72
  10   4  -2    8.94    0.96
  10   4  -2    8.54    1.17
  10   4   2    8.09    1.27
 -10  -4   2    8.32    2.25
  10   4   2    5.09    2.24
  10  -4  -2    9.57    1.01
  10   4   2    9.39    0.99
  11   4  -2    5.34    0.93
  11  -4   2    4.77    0.89
  11   4  -2    8.53    1.29
  11   4   2    6.74    1.00
  11   4   2    7.65    1.27
  11  -4  -2    5.75    0.98
  12   4  -2    3.86    1.05
  12   4  -2    2.97    0.83
  12  -4   2    4.57    0.95
  12   4   2    3.67    0.87
  12   4   2    4.29    1.15
  12  -4  -2    3.76    0.91
   0  -5   2   15.71    0.69
   0  -5  -2   16.42    1.53
   0   5  -2   16.50    0.79
   0  -5   2   15.55    1.10
   0   5   2   17.93    0.84
   0   5  -2   16.10    0.70
   0   5   2   16.15    0.85
   0  -5  -2   17.32    1.58
   0  -5   2   15.75    0.78
   0  -5  -2   15.64    0.76
   0  -5  -2   14.94    0.82
   0  -5   2   16.65    1.21
  -1   5   2  160.18    3.64
   1   5  -2  157.53    3.53
  -1  -5  -2  158.13    3.69
  -1   5   2  156.09    3.51
   1  -5   2  159.62    3.26
   1   5  -2  160.50    3.63
  -1  -5  -2  159.58    3.60
  -1  -5  -2  169.04    5.30
   1  -5   2  157.51    5.15
   1  -5   2  159.15    3.57
  -1  -5   2  158.67    3.59
   1  -5  -2  154.72    5.60
  -1   5  -2  157.48    3.31
   1   5   2  159.46    4.89
  -1   5  -2  158.11    3.52
  -1  -5   2  161.99    3.52
   1  -5  -2  155.84    3.67
  -1  -5   2  166.11    3.69
  -1   5  -2  157.03    5.20
   1  -5  -2  149.00    5.36
  -1  -5   2  157.69    3.60
   1   5   2  155.32    3.63
   1   5   2  163.26    3.73
   1  -5  -2  158.50    3.44
   2   5  -2  101.39    2.61
  -2   5   2  102.72    2.36
   2  -5   2  100.08    2.50
   2  -5   2  107.11    4.52
  -2  -5  -2  104.12    2.63
  -2   5   2  102.15    2.53
   2   5  -2   97.99    2.55
  -2  -5  -2   97.18    3.75
  -2  -5  -2  103.33    2.66
   2  -5   2  101.68    2.09
   2  -5  -2  100.77    2.62
  -2  -5   2  100.76    2.55
  -2   5  -2  104.12    4.51
   2   5   2  101.71    2.67
  -2  -5   2  107.03    2.60
   2  -5  -2   98.11    4.68
  -2   5  -2  103.82    2.43
   2   5   2   99.53    3.83
  -2   5  -2  101.68    2.15
   2   5   2   99.72    2.64
   2  -5  -2   98.40    2.33
   2  -5  -2   95.77    4.36
   3   5  -2   65.56    2.15
  -3  -5  -2   64.29    1.99
  -3  -5  -2   67.19    2.03
   3   5  -2   67.45    2.02
   3   5  -2   68.13    2.03
  -3  -5  -2   66.96    3.09
  -3   5   2   67.39    1.59
   3   5  -2   70.28    1.99
   3  -5   2   66.84    1.89
  -3   5   2   66.26    1.83
   3  -5   2   71.53    1.31
   3  -5   2   71.28    4.02
  -3   5   2   71.08    4.28
   3  -5  -2   67.13    1.70
   3   5   2   65.39    2.05
   3   5   2   68.61    2.08
  -3   5  -2   63.85    3.92
   3  -5  -2   61.00    1.93
  -3  -5   2   57.84    1.90
  -3  -5   2   68.55    2.08
   3   5   2   70.45    3.34
  -3   5  -2   66.92    1.73
  -3   5  -2   66.19    1.28
  -4  -5  -2   22.54    1.16
  -4   5   2   25.31    0.97
   4   5  -2   23.43    1.15
  -4  -5  -2   22.69    1.89
   4   5  -2   23.03    1.07
   4   5  -2   26.05    1.68
  -4   5   2   24.40    0.73
   4  -5   2   23.54    1.05
   4   5  -2   26.17    1.18
  -4   5   2   30.30    2.93
  -4   5  -2   23.59    0.87
   4  -5  -2   23.44    2.67
  -4  -5   2   25.26    1.61
  -4  -5   2   22.45    1.12
   4   5   2   23.39    2.10
   4  -5  -2   23.51    1.10
   4   5   2   23.78    1.16
   4   5   2   20.29    1.08
   4  -5  -2   23.66    0.89
   4   5   2   25.11    1.22
  -4   5  -2   25.83    2.67
  -5   5   2   49.54    4.10
   5   5  -2   48.99    1.85
   5   5  -2   50.08    1.71
  -5   5   2   49.66    1.27
   5  -5   2   47.44    3.89
   5   5  -2   47.65    1.78
  -5  -5  -2   46.78    3.02
   5  -5   2   46.83    1.62
   5   5  -2   53.12    2.94
  -5  -5  -2   50.03    1.86
  -5   5   2   49.32    1.49
  -5   5  -2   51.07    4.13
   5  -5  -2   50.92    1.73
   5   5   2   47.57    1.85
   5  -5  -2   40.56    3.79
   5  -5  -2   47.42    1.41
  -5  -5   2   52.71    2.80
  -5   5  -2   49.91    1.42
   5   5   2   49.15    1.83
   5   5   2   54.24    3.40
  -5  -5   2   49.72    1.81
   5   5   2   51.15    1.77
   6   5  -2  110.55    2.98
   6   5  -2  105.50    3.21
   6  -5   2  111.38    6.46
  -6   5   2  111.36    2.48
   6  -5   2  107.17    2.85
  -6   5   2  111.29    6.62
  -6  -5  -2  110.36    3.17
  -6  -5  -2   93.80    4.90
   6  -5   2  110.79    2.19
   6   5  -2  111.23    4.96
  -6   5   2  108.57    2.67
   6   5  -2  105.16    3.09
   6  -5   2  108.85    2.15
  -6   5  -2  109.66    2.62
   6   5   2  104.51    3.17
   6   5   2  112.62    3.04
   6   5   2  108.39    5.42
   6  -5  -2   98.98    6.32
  -6  -5   2  111.58    3.13
  -6  -5   2  113.66    4.87
   6  -5  -2  109.41    2.57
   6  -5  -2  110.74    2.96
   6   5   2  102.19    3.39
  -6   5  -2  119.63    6.84
   7  -5   2  160.66    3.83
  -7  -5  -2  163.01    4.24
  -7   5   2  145.92    8.70
  -7  -5  -2  150.65    6.85
   7   5  -2  154.09    6.58
   7   5  -2  159.92    4.16
   7   5  -2  155.51    3.92
  -7  -5   2  152.62    6.45
  -7  -5   2  160.86    4.16
   7  -5  -2  155.16    3.90
   7  -5  -2  153.31    8.53
  -7   5  -2  149.94    3.56
   7  -5  -2  153.26    3.46
   7   5   2  149.97    7.09
   7   5   2  149.34    3.94
   8   5  -2    9.05    0.94
  -8  -5  -2    7.52    1.08
   8   5  -2    7.75    1.84
  -8  -5  -2    6.53    1.80
   8   5  -2    9.54    1.14
   8  -5   2    8.32    0.90
   8   5   2    7.39    2.08
   8   5   2    7.08    0.95
  -8  -5   2    6.68    1.76
   8  -5  -2    9.03    1.02
   9   5  -2    0.15    0.62
  -9  -5  -2    0.03    1.19
  -9  -5  -2   -0.55    0.55
   9  -5   2    0.32    0.52
   9   5  -2   -0.31    0.51
   9   5  -2   -0.12    1.09
  -9  -5   2    1.56    0.98
   9   5   2   -0.95    0.49
   9   5   2   -1.26    1.12
   9  -5  -2    0.75    0.56
  10  -5   2    0.33    0.54
  10   5  -2    1.35    0.87
 -10  -5  -2    0.69    0.70
  10   5  -2    3.42    0.84
  10   5   2    2.15    0.86
  10   5   2    1.01    0.67
  10  -5  -2    0.67    0.67
  11  -5   2    1.72    0.74
  11   5  -2    0.33    0.60
  11   5  -2    1.47    0.85
  11  -5  -2    1.80    0.80
  11   5   2    1.02    0.71
  11   5   2    2.27    0.99
   0  -6  -2   81.29    3.83
   0   6   2   79.95    2.30
   0  -6  -2   81.94    3.72
   0  -6   2   82.95    2.25
   0  -6   2   81.69    3.05
   0  -6  -2   78.20    2.30
   0   6  -2   78.73    2.21
   0   6  -2   80.25    2.07
   0  -6   2   81.57    2.05
   0  -6  -2   81.94    2.16
   0   6   2   81.18    2.24
   0  -6   2   78.72    2.98
  -1  -6  -2   25.67    1.08
   1   6  -2   25.01    1.12
  -1  -6  -2   26.39    1.19
  -1  -6  -2   29.05    2.07
  -1   6   2   25.77    1.12
  -1   6   2   24.10    1.03
   1  -6   2   25.73    1.98
   1   6  -2   24.18    1.04
   1  -6   2   25.18    0.86
   1  -6   2   23.17    1.04
  -1  -6   2   26.19    1.22
  -1   6  -2   25.88    1.07
   1  -6  -2   27.08    1.20
  -1  -6   2   23.41    1.11
  -1   6  -2   25.03    0.92
  -1  -6   2   26.42    1.14
   1  -6  -2   25.37    0.98
   1  -6  -2   28.80    2.26
   1   6   2   24.39    1.14
   1   6   2   24.98    1.14
  -1  -6   2   22.69    0.99
   1  -6  -2   22.84    2.13
  -2  -6  -2    4.17    0.62
   2  -6   2    3.52    0.54
  -2   6   2    3.91    0.56
  -2  -6  -2    3.44    0.58
  -2  -6  -2    2.74    0.74
   2  -6   2    3.10    0.30
   2   6  -2    3.01    0.50
   2   6  -2    3.23    0.53
   2  -6   2    2.74    0.96
  -2   6   2    3.25    0.43
  -2  -6   2    3.43    0.53
   2  -6  -2    2.79    0.54
   2  -6  -2    2.43    0.86
  -2   6  -2    4.21    0.53
  -2  -6   2    4.23    0.58
   2   6   2    3.11    0.55
   2   6   2    4.10    0.62
   2   6   2    2.79    0.78
   2  -6  -2    2.62    1.07
  -2   6  -2    3.08    0.99
  -2   6  -2    3.36    0.34
   2  -6  -2    2.90    0.40
   3  -6   2   17.03    0.95
  -3  -6  -2   19.39    1.06
   3  -6   2   19.73    0.54
  -3   6   2   20.19    0.76
  -3   6   2   19.31    0.92
   3  -6   2   17.90    2.13
   3   6  -2   19.63    1.05
  -3  -6  -2   16.72    1.56
  -3  -6  -2   19.75    1.07
   3   6  -2   19.24    1.07
   3   6  -2   19.39    1.03
  -3   6  -2   20.04    0.52
   3  -6  -2   20.01    1.06
   3   6   2   19.29    1.07
   3   6   2   18.18    1.69
   3  -6  -2   21.22    0.82
  -3  -6   2   22.30    1.11
  -3   6  -2   19.55    0.88
   3   6   2   20.02    1.09
   3  -6  -2   22.82    2.54
  -3   6  -2   22.12    2.37
   3  -6  -2   19.33    2.07
  -4   6   2   42.31    1.11
   4   6  -2   37.49    1.80
   4   6  -2   42.05    1.59
   4  -6   2   42.98    3.51
   4  -6   2   43.82    1.58
  -4  -6  -2   40.56    2.50
  -4   6   2   36.87    3.48
   4   6  -2   40.70    1.65
  -4  -6  -2   43.03    1.69
   4   6  -2   43.29    1.68
  -4   6   2   37.95    1.37
   4  -6  -2   43.18    1.26
   4   6   2   41.77    1.65
   4   6   2   42.53    1.71
  -4  -6   2   43.84    1.65
  -4   6  -2   44.60    3.63
   4  -6  -2   41.36    3.64
   4  -6  -2   40.25    1.60
   4   6   2   41.91    2.80
  -4  -6   2   45.00    1.83
   4   6   2   42.87    1.71
  -4   6  -2   41.28    1.33
   5   6  -2   32.27    1.43
   5   6  -2   32.78    1.52
  -5  -6  -2   37.32    2.65
  -5  -6  -2   32.18    1.56
   5  -6   2   34.68    1.46
   5  -6   2   39.76    3.74
  -5   6   2   33.23    1.24
  -5   6   2   32.87    0.96
   5   6  -2   33.15    1.56
   5   6  -2   34.05    2.14
  -5   6   2   42.57    3.97
   5   6   2   30.46    1.55
   5  -6  -2   33.68    1.12
  -5  -6   2   33.20    1.53
   5  -6  -2   31.85    3.48
   5   6   2   34.65    1.62
  -5   6  -2   34.01    1.19
   5  -6  -2   34.02    1.54
  -5   6  -2   34.02    3.48
   5   6   2   36.65    2.83
   5   6   2   32.53    1.50
  -5  -6   2   36.25    2.11
   6  -6   2  136.01    3.55
  -6  -6  -2  137.14    5.90
   6   6  -2  137.74    3.64
  -6  -6  -2  141.88    3.88
   6   6  -2  135.02    5.35
  -6  -6   2  140.00    5.26
   6  -6  -2  139.19    3.13
  -6  -6   2  143.04    3.85
   6   6   2  139.26    3.70
   6  -6  -2  139.71    3.69
  -6   6  -2  138.54    3.23
   6   6   2  138.38    6.22
  -7  -6  -2   16.57    1.30
  -7  -6  -2   13.12    2.33
   7   6  -2   15.93    1.27
   7   6  -2   17.03    2.04
   7   6  -2   17.29    1.18
   7  -6   2   18.94    1.21
   7   6   2   15.05    1.14
   7   6   2   13.13    2.24
  -7  -6   2   17.78    1.32
   7  -6  -2   14.04    1.15
  -7  -6   2   15.25    2.00
   8  -6   2    3.80    0.73
   8   6  -2    3.05    0.75
  -8  -6  -2    1.34    1.22
   8   6  -2    2.54    0.89
  -8  -6  -2    4.17    0.90
   8   6  -2    2.09    1.27
   8   6   2    2.51    1.45
   8  -6  -2    4.66    0.85
   8   6   2    4.74    0.83
  -8  -6   2    3.64    1.26
   9   6  -2    0.90    0.61
   9   6  -2    0.66    1.04
  -9  -6  -2    0.39    0.73
   9  -6   2    1.62    0.72
   9   6  -2    2.10    0.85
   9   6   2    1.04    0.66
   9   6   2    1.07    1.74
   9  -6  -2    0.79    0.73
  10   6  -2    0.05    0.62
 -10  -6  -2   -0.48    0.68
  10   6  -2    0.84    0.75
  10  -6   2    0.57    0.62
  10   6   2    0.70    0.63
  10   6   2    0.07    0.72
  10  -6  -2    0.60    0.74
  11   6  -2    1.22    0.86
  11  -6   2    1.32    0.75
  11   6  -2    1.39    0.74
  11   6   2    1.52    0.75
  11   6   2    0.13    0.80
  11  -6  -2    2.48    0.87
   0  -7   2    0.18    0.34
   0   7  -2   -0.14    0.27
   0  -7  -2    0.14    0.35
   0  -7   2    0.05    0.42
   0  -7  -2   -0.21    0.58
   0   7   2    0.08    0.30
   0  -7  -2   -0.04    0.49
   0  -7  -2   -0.04    0.25
   0   7   2   -0.10    0.31
   0  -7   2    0.31    0.49
   0   7  -2   -0.06    0.28
   0  -7   2   -0.08    0.25
  -1   7   2   30.87    1.24
   1  -7   2   31.60    2.14
   1  -7   2   30.40    2.31
  -1  -7  -2   31.53    1.43
  -1  -7  -2   31.13    1.28
  -1   7   2   30.82    1.33
   1   7  -2   29.47    1.23
  -1  -7  -2   31.79    2.32
   1  -7   2   29.04    1.29
  -1  -7  -2   29.37    2.14
   1   7  -2   29.18    1.30
   1  -7   2   31.30    1.05
   1   7   2   30.89    1.37
  -1  -7   2   29.95    1.42
  -1  -7   2   27.70    1.28
   1  -7  -2   26.76    2.47
  -1  -7   2   30.00    1.30
  -1  -7   2   31.90    1.22
  -1   7  -2   29.74    1.25
   1  -7  -2   30.81    1.38
   1   7   2   26.91    1.27
   1  -7  -2   30.91    1.16
  -1   7  -2   30.64    1.12
   1  -7  -2   30.92    2.52
  -2  -7  -2   12.42    1.37
   2   7  -2   11.41    0.84
   2  -7   2   12.99    2.04
  -2   7   2   11.80    0.82
   2  -7   2   11.70    0.55
   2   7  -2   11.00    0.80
  -2  -7  -2   12.66    0.87
  -2  -7  -2   12.08    0.91
   2  -7   2   12.08    0.87
  -2   7   2   10.82    0.72
   2   7   2   10.71    1.23
   2  -7  -2   10.70    0.88
  -2  -7   2   10.56    0.81
   2  -7  -2   12.20    0.70
   2   7   2   10.33    0.86
  -2   7  -2   11.63    0.63
   2   7   2   12.09    0.91
   2  -7  -2   12.21    1.93
  -2  -7   2   10.90    0.83
  -2   7  -2   10.86    0.73
   2  -7  -2   12.58    2.21
   3   7  -2    0.85    0.39
   3   7  -2    0.66    0.37
  -3  -7  -2    0.59    0.55
   3  -7   2   -0.11    0.76
  -3   7   2    0.75    0.37
   3   7  -2    1.19    0.47
  -3   7   2    0.65    0.29
   3  -7   2    1.05    0.20
  -3  -7  -2    0.40    0.49
   3  -7   2    0.30    0.42
  -3  -7  -2    1.02    0.45
   3  -7  -2    1.11    0.49
  -3  -7   2    0.84    0.42
   3   7   2    0.74    0.45
   3   7   2    0.17    0.38
   3  -7  -2    1.63    1.10
   3   7   2    1.10    0.59
   3  -7  -2    0.62    0.74
  -3  -7   2    1.16    0.46
  -3   7  -2    1.13    0.20
  -3   7  -2    0.55    0.32
   3  -7  -2    1.02    0.32
   4  -7   2   28.29    1.36
  -4  -7  -2   23.88    1.89
   4   7  -2   28.09    1.41
  -4  -7  -2   28.40    1.44
  -4   7   2   27.19    1.17
   4   7  -2   27.74    1.36
   4  -7   2   30.25    3.05
   4   7  -2   25.95    1.41
  -4  -7  -2   25.33    1.35
   4   7   2   30.65    1.48
   4   7   2   25.61    1.45
  -4   7  -2   26.83    1.10
   4  -7  -2   25.84    0.95
   4   7   2   26.74    2.17
   4  -7  -2   28.46    2.79
  -4  -7   2   27.53    1.37
  -4   7  -2   23.48    2.82
   4  -7  -2   28.47    1.42
   5   7  -2   26.47    1.37
   5  -7   2   25.13    1.33
  -5  -7  -2   27.22    2.21
   5   7  -2   24.25    1.51
  -5  -7  -2   26.07    1.48
  -5   7  -2   26.58    1.11
   5  -7  -2   26.11    1.00
   5  -7  -2   25.05    1.42
   5   7   2   27.27    1.45
   5   7   2   25.95    2.38
  -5  -7   2   25.59    1.42
  -6  -7  -2   45.37    2.07
   6   7  -2   46.08    2.68
   6   7  -2   45.02    1.86
   6  -7   2   44.11    1.84
  -6  -7  -2   43.15    3.09
   6   7   2   46.84    1.94
  -6  -7   2   44.27    2.00
  -6  -7   2   43.49    2.47
   6   7   2   43.96    3.31
   6  -7  -2   44.31    1.92
   7  -7   2    4.34    0.86
   7   7  -2    3.84    0.88
   7   7  -2    2.44    0.94
  -7  -7  -2    3.81    0.87
   7   7  -2    4.46    0.85
  -7  -7  -2    2.88    1.23
  -7  -7   2    2.67    0.88
  -7  -7   2    4.61    0.94
   7   7   2    4.08    0.78
   7  -7  -2    3.67    0.82
   7   7   2    3.08    1.28
  -8  -7  -2    4.14    0.93
   8   7  -2    5.84    0.92
  -8  -7  -2    1.80    1.43
   8   7  -2    3.93    1.34
   8  -7   2    5.25    0.89
   8   7  -2    7.33    1.14
   8  -7  -2    5.17    0.99
   8   7   2    5.78    0.97
   8   7   2    1.92    1.27
  -8  -7   2    2.93    1.19
   9  -7   2   13.41    1.20
   9   7  -2   13.69    1.44
  -9  -7  -2   13.02    1.54
   9   7  -2   13.29    1.26
   9  -7  -2   15.14    1.44
   9   7   2   13.71    1.37
 -10  -7  -2    2.59    1.02
  10   7  -2    4.75    1.15
  10  -7   2    3.48    0.92
  10   7  -2    3.89    0.93
  10   7   2    3.14    0.96
  10  -7  -2    3.42    0.96
  10   7   2    3.49    1.09
   0  -8  -2   62.02    1.95
   0   8  -2   57.73    2.03
   0  -8   2   65.07    3.04
   0  -8  -2   59.63    3.53
   0  -8   2   62.57    2.11
   0  -8  -2   61.21    2.18
   0  -8  -2   70.91    3.88
   0  -8   2   61.00    2.81
   0   8   2   59.01    2.03
   0   8  -2   58.03    1.89
   0  -8   2   59.95    1.81
   0   8   2   56.21    2.07
   1   8  -2    2.31    0.56
  -1  -8  -2    1.51    0.56
   1   8  -2    1.48    0.48
   1  -8   2    1.75    0.86
   1  -8   2    2.01    0.41
  -1  -8  -2    0.72    0.68
  -1  -8  -2    0.36    0.74
  -1  -8  -2    2.02    0.54
   1  -8   2    1.25    0.58
   1  -8   2    1.53    0.54
  -1   8   2    1.97    0.51
  -1   8   2    1.41    0.49
   1  -8  -2    1.78    0.46
   1  -8  -2    0.15    0.70
  -1  -8   2    1.11    0.36
  -1  -8   2    2.12    0.46
  -1  -8   2    2.02    0.55
  -1  -8   2    1.16    0.47
   1   8   2    1.65    0.52
   1  -8  -2    1.61    0.57
  -1   8  -2    1.77    0.50
   1   8   2    1.20    0.49
   1  -8  -2    1.89    0.98
  -1   8  -2    2.32    0.46
  -2  -8  -2   13.21    1.52
   2  -8   2   16.46    0.73
  -2   8   2   16.46    0.93
  -2   8   2   14.51    0.99
  -2  -8  -2   15.84    1.13
  -2  -8  -2   16.01    1.11
   2   8  -2   15.72    1.05
   2  -8   2   18.21    2.19
   2   8  -2   16.75    1.05
   2  -8   2   17.32    1.10
  -2  -8  -2   15.50    1.59
   2  -8   2   17.47    1.94
   2   8   2   15.70    1.10
   2  -8  -2   16.77    0.86
  -2   8  -2   15.88    0.95
   2  -8  -2   15.12    1.95
  -2  -8   2   16.20    1.08
   2  -8  -2   17.33    1.16
   2  -8  -2   17.95    2.83
  -2  -8   2   15.80    1.03
   3   8  -2   16.39    1.13
  -3  -8  -2   13.25    1.46
   3   8  -2   16.58    1.13
  -3  -8  -2   16.80    1.19
  -3  -8  -2   18.30    1.21
   3  -8   2   15.24    1.09
   3  -8  -2   14.98    0.79
  -3   8  -2   16.26    0.94
  -3  -8   2   17.00    1.15
  -3  -8   2   14.39    1.04
   3  -8  -2   17.16    2.31
   3  -8  -2   15.78    1.17
   3   8   2   14.88    1.17
   4  -8   2    8.87    1.03
  -4  -8  -2    8.33    1.04
  -4  -8  -2    8.70    1.11
  -4  -8  -2    7.90    1.28
   4   8  -2   10.02    0.98
   4  -8  -2    9.68    1.08
  -4  -8   2    8.81    0.94
   4  -8  -2    9.26    2.01
  -4   8  -2    9.67    0.76
   4   8   2    8.18    1.27
   4   8   2   11.08    1.03
   5  -8   2    6.42    0.94
   5   8  -2    4.64    0.84
  -5  -8  -2    4.60    1.07
  -5  -8  -2    3.71    0.86
   5  -8  -2    6.04    1.72
  -5  -8   2    4.40    0.88
   5   8   2    4.24    1.08
   5  -8  -2    5.18    0.91
   5   8   2    3.68    0.81
  -6  -8  -2   56.59    2.40
   6   8  -2   53.70    2.17
   6   8  -2   52.82    1.91
   6  -8   2   54.73    2.17
  -6  -8  -2   58.25    3.36
   6   8   2   47.09    3.25
  -6  -8   2   54.74    2.27
   6   8   2   57.79    2.28
   6  -8  -2   56.98    2.29
   7   8  -2    2.12    0.73
   7   8  -2    1.80    0.69
   7  -8   2    2.70    0.79
  -7  -8  -2    2.30    0.85
   7   8  -2    2.43    0.84
   7  -8  -2    2.72    0.82
  -7  -8   2    1.91    0.78
  -7  -8   2    0.43    0.67
   7   8   2    0.57    0.89
   7   8   2    2.23    0.76
   8   8  -2   11.75    1.48
   8  -8   2   11.16    1.23
   8   8  -2   10.56    1.29
  -8  -8  -2   10.72    1.42
   8  -8  -2   10.17    1.28
   8   8   2   11.57    1.37
   9   8  -2    5.02    1.02
  -9  -8  -2    2.49    0.94
   9  -8   2    5.99    0.97
   9   8  -2    4.37    1.09
   9  -8  -2    4.34    1.06
   9   8   2    3.36    0.96
 -10  -8  -2    4.53    1.14
  10  -8   2    4.99    1.15
  10   8  -2    3.81    1.07
  10   8  -2    5.24    1.07
  10  -8  -2    5.26    1.06
  10   8   2    5.85    1.31
  10   8   2    5.70    1.07
   0  -9   2    0.59    0.54
   0  -9  -2   -1.94    0.69
   0  -9  -2   -0.21    0.90
   0  -9  -2    0.85    0.64
   0  -9   2   -1.00    0.51
   0  -9   2   -0.06    0.34
   0   9   2    0.20    0.53
   0  -9   2   -0.47    0.59
   0  -9  -2    0.65    0.46
  -1  -9  -2   12.87    1.15
  -1  -9  -2   13.11    1.02
   1  -9   2   10.07    1.67
   1  -9   2   10.69    1.75
  -1  -9  -2   11.04    1.75
   1  -9   2   12.88    1.03
   1  -9   2   11.82    0.78
   1   9  -2   13.69    1.28
  -1  -9  -2   12.92    1.66
   1  -9  -2   11.81    0.87
  -1  -9   2   11.71    1.03
  -1  -9   2   11.10    0.62
   1  -9  -2   10.81    2.07
  -1  -9   2    9.43    0.65
  -1  -9   2   11.17    0.90
   1   9   2   12.60    1.05
   1  -9  -2   10.91    1.08
  -2  -9  -2   13.26    1.50
   2  -9   2   11.75    1.07
  -2  -9  -2   12.96    1.09
  -2  -9  -2   12.25    1.51
   2   9  -2   12.55    1.03
   2  -9   2   10.36    1.79
  -2  -9  -2   13.20    1.18
   2  -9  -2   14.14    1.19
   2  -9  -2   11.55    2.16
   2   9   2    9.96    1.28
   2  -9  -2   12.28    0.84
  -2  -9   2   12.64    1.02
  -2  -9   2   13.87    1.16
  -3  -9  -2    4.37    0.86
   3  -9   2    5.08    1.39
   3   9  -2    4.85    0.92
  -3  -9  -2    4.96    0.84
   3  -9   2    4.61    0.84
  -3  -9  -2    4.63    0.98
  -3  -9  -2    4.71    0.97
  -3  -9   2    5.81    0.95
  -3  -9   2    5.11    0.85
   3  -9  -2    5.82    0.97
   3  -9  -2    6.68    1.84
  -4  -9  -2   31.24    1.70
  -4  -9  -2   30.49    1.97
  -4  -9  -2   32.76    1.78
   4   9  -2   28.76    1.60
   4  -9   2   31.03    1.59
   4  -9  -2   23.67    2.93
   4  -9  -2   31.16    1.71
   4   9   2   33.00    1.75
  -4  -9   2   26.79    1.53
   5   9  -2    4.93    0.91
  -5  -9  -2    3.04    0.87
   5  -9   2    4.95    0.88
  -5  -9  -2    2.10    0.84
   5  -9  -2    3.51    1.47
   5   9   2    4.50    0.90
   5  -9  -2    4.01    0.95
   5   9   2    3.49    0.81
  -5  -9   2    3.86    0.89
  -6  -9  -2    4.06    0.92
   6  -9   2    3.66    0.85
  -6  -9  -2    3.29    1.12
   6   9  -2    3.32    0.85
   6   9  -2    4.36    0.87
  -6  -9   2    4.19    0.94
   6  -9  -2    3.24    0.91
   6  -9  -2    2.39    1.74
   6   9   2    3.92    0.88
   6   9   2    2.27    0.81
   7   9  -2    1.28    0.70
   7   9  -2    1.49    0.76
   7  -9   2    1.47    0.71
  -7  -9  -2    2.00    0.89
  -7  -9   2    0.46    0.67
   7  -9  -2    0.93    0.75
   7   9   2    1.59    0.72
   8   9  -2    2.72    0.98
   8   9  -2    2.76    0.85
   8  -9   2    3.63    0.95
  -8  -9  -2    2.32    0.96
   8   9   2    3.71    0.93
   8  -9  -2    5.44    1.14
  -9  -9  -2   -0.92    0.69
   9   9  -2    0.47    0.82
   9   9  -2    0.86    0.90
   9  -9  -2    2.05    0.84
   9   9   2    1.45    0.87
   0 -10  -2    3.78    0.90
   0 -10   2    3.30    0.90
   0 -10  -2    3.96    1.38
   0 -10   2    4.60    0.87
   0 -10   2    3.57    0.99
   0 -10   2    3.83    0.65
   0 -10  -2    5.22    0.80
   1 -10   2   26.91    1.52
  -1 -10  -2   22.85    2.22
   1 -10   2   28.12    2.50
  -1 -10  -2   26.42    1.62
  -1 -10  -2   27.27    1.44
   1 -10  -2   27.55    1.68
  -1 -10   2   28.02    1.61
   1 -10  -2   28.88    1.74
   1 -10  -2   22.52    2.68
  -1 -10   2   27.76    1.39
  -2 -10  -2   12.99    1.15
   2 -10   2   13.69    1.23
  -2 -10  -2   12.43    1.49
  -2 -10  -2   13.88    1.27
   2 -10   2   10.75    1.94
  -2 -10   2   14.40    1.27
   2 -10  -2   14.20    1.28
   2 -10  -2   10.54    2.29
  -2 -10   2   11.89    1.07
  -3 -10  -2    4.01    0.80
   3 -10   2    5.46    0.92
   3  10  -2    5.48    0.97
   3 -10   2    2.37    1.29
  -3 -10  -2    4.23    0.89
  -3 -10  -2    4.53    0.92
  -3 -10  -2    4.45    0.92
  -3 -10   2    5.37    0.93
   3 -10  -2    4.57    1.64
   3 -10  -2    4.39    0.93
  -3 -10   2    5.12    0.92
  -4 -10  -2    2.29    0.61
   4 -10   2    2.14    1.34
  -4 -10  -2    0.66    0.59
   4 -10   2    1.82    0.69
  -4 -10  -2    3.69    0.88
   4  10  -2    2.15    0.78
  -4 -10  -2    1.72    0.80
   4 -10  -2    0.05    1.01
   4  10   2    1.85    0.84
  -4 -10   2    3.11    0.78
   4 -10  -2    2.62    0.83
   5 -10   2    0.83    0.61
  -5 -10  -2    0.16    0.60
  -5 -10  -2    1.00    0.47
   5  10  -2    0.03    0.59
   5  10   2    0.79    0.69
   5 -10  -2    1.24    0.73
  -5 -10   2    1.62    0.73
   6  10  -2    9.02    1.30
   6 -10   2   10.03    1.24
  -6 -10  -2    9.22    1.32
   6  10  -2    6.92    1.06
   6 -10  -2    7.55    1.23
   6  10   2    6.89    1.12
  -6 -10   2    9.09    1.30
  -7 -10  -2    9.07    1.39
   7 -10   2   11.85    1.31
   7  10  -2    9.49    1.35
   7  10  -2   10.25    1.29
   7  10   2   10.28    1.38
   7 -10  -2   12.41    1.36
  -8 -10  -2    0.14    0.91
   8  10  -2    1.19    0.79
   8  10  -2    0.59    0.80
   8  10   2   -0.10    0.68
   8 -10  -2    2.15    0.91
   0 -11  -2   13.25    1.38
   0 -11  -2    7.55    1.76
   0 -11   2   11.43    1.19
   0 -11   2   11.64    1.31
  -1 -11  -2    1.62    0.71
  -1 -11  -2    0.31    0.82
   1 -11   2    0.85    1.02
  -1 -11  -2    2.17    0.85
   1 -11   2    1.94    0.67
  -1 -11   2    2.45    0.87
   1 -11  -2    3.01    0.93
  -2 -11  -2    6.09    1.07
  -2 -11  -2    7.98    1.22
   2 -11   2    5.35    0.96
  -2 -11  -2    8.12    1.05
  -2 -11   2    6.08    0.93
  -2 -11   2    7.40    1.14
   2 -11  -2    8.19    1.25
  -3 -11  -2    1.51    0.84
   3 -11   2    1.18    0.64
  -3 -11  -2    1.55    0.67
   3  11  -2    1.33    0.68
  -3 -11   2    1.99    0.77
  -3 -11   2    1.97    0.70
   3 -11  -2    2.59    0.86
   4 -11   2    1.64    0.77
  -4 -11  -2    0.64    0.72
   4  11  -2    0.12    0.59
  -4 -11  -2   -0.06    0.66
   4  11   2    1.05    0.74
   4 -11  -2    1.04    0.74
  -4 -11   2    0.66    0.69
   5  11  -2    4.65    0.96
   5  11  -2    3.48    0.91
   5 -11   2    5.27    1.05
  -5 -11  -2    4.58    1.06
  -5 -11   2    3.26    0.87
   5  11   2    5.45    1.09
   5 -11  -2    4.52    1.05
   6  11  -2    4.67    0.96
  -6 -11  -2    5.84    1.12
   6  11  -2    5.47    1.19
   6 -11   2    4.69    1.54
   6  11   2    5.80    1.15
   6 -11  -2    5.99    1.05
   0 -12   2    0.58    0.69
   0 -12  -2   -0.07    0.66
   1 -12   2    3.65    0.93
  -1 -12  -2    5.53    1.10
  -1 -12   2    3.94    0.95
   1 -12  -2    5.23    1.09
  -2 -12  -2    2.66    0.93
   2 -12   2    2.27    0.80
   2 -12  -2    1.94    0.81
  -2 -12   2    2.15    0.82
   3 -12   2    2.30    0.89
  -3 -12  -2    3.73    1.07
   3  12  -2    2.36    0.83
  -3 -12  -2    2.56    0.85
   3 -12  -2    3.89    1.08
   4 -12   2    3.90    1.06
  -4 -12  -2    3.24    0.99
   4  12  -2    4.39    1.08
   4 -12  -2    5.39    1.09
   4  12   2    4.56    1.05
  -4 -12   2    4.08    1.03
   0   0  -3    0.08    0.04
   0   0   3    0.04    0.17
   0   0  -3    0.02    0.11
   0   0  -3    0.32    0.09
   0   0   3    0.18    0.04
   2   0   3  353.27    8.78
   2   0  -3  349.18    8.58
  -2   0   3  353.40    8.57
  -2   0  -3  366.89    8.78
  -3   0   3   39.34    1.11
   3   0   3   37.95    1.09
   3   0  -3   40.84    2.49
   3   0   3   37.33    2.43
  -3   0  -3   40.04    1.09
   3   0   3   39.01    1.01
  -3   0  -3   37.41    1.03
  -3   0   3   40.36    2.45
   3   0  -3   39.67    1.01
  -3   0   3   39.06    1.04
   3   0  -3   38.68    1.06
  -4   0  -3  227.86    4.62
  -4   0  -3  233.71    4.59
   4   0   3  219.02    4.61
  -4   0   3  225.55    4.58
   4   0   3  233.93    7.63
   4   0  -3  219.70    7.38
   4   0  -3  222.79    4.65
   4   0  -3  219.98    4.49
  -4   0   3  224.02    4.65
   4   0  -3  223.37    4.56
  -4   0  -3  231.73    7.56
  -4   0   3  223.36    7.38
   5   0  -3    2.36    0.41
   5   0  -3    2.38    0.33
   5   0   3    0.70    0.82
  -5   0   3    2.69    0.40
  -5   0  -3    2.16    0.37
  -5   0  -3    2.39    0.40
   5   0  -3    2.36    0.36
   5   0   3    2.28    0.34
  -5   0   3    1.77    1.01
  -5   0  -3    1.95    0.94
   5   0  -3    3.16    1.11
   5   0   3    1.96    0.40
   6   0  -3   12.54    0.71
  -6   0   3   12.11    2.13
   6   0  -3   12.55    0.76
  -6   0  -3   12.36    2.27
   6   0   3   12.41    0.76
  -6   0  -3   12.84    0.74
  -6   0  -3   14.57    0.76
   6   0   3   14.41    2.49
   6   0  -3   10.76    2.07
   6   0   3   12.44    0.64
   6   0  -3   13.47    0.67
  -6   0   3   12.57    0.73
   7   0  -3   29.76    1.11
   7   0  -3   31.69    3.25
  -7   0   3   29.73    3.18
  -7   0  -3   29.50    1.22
  -7   0  -3   28.37    1.20
   7   0   3   28.68    1.21
   7   0  -3   29.19    1.27
  -7   0  -3   30.15    3.23
   7   0   3   29.30    3.20
   7   0   3   29.65    1.09
  -7   0   3   28.88    1.23
   7   0  -3   27.87    1.13
   8   0  -3    7.97    2.16
   8   0   3   10.80    0.82
   8   0   3   12.79    0.90
   8   0  -3   12.09    0.86
   8   0   3   12.15    2.58
   8   0   3   12.86    0.79
   8   0  -3   11.82    0.88
  -8   0  -3   10.93    2.58
   8   0  -3   11.35    0.77
  -8   0   3   12.48    2.72
  -8   0  -3   10.93    0.87
   9   0  -3   21.42    3.76
  -9   0  -3   30.19    3.86
   9   0  -3   24.13    1.50
   9   0   3   30.43    1.38
   9   0  -3   30.36    1.32
   9   0   3   32.91    4.01
   9   0   3   31.31    1.27
   9   0  -3   32.39    1.39
   9   0   3   28.30    1.43
 -10   0   3   -2.07    1.11
  10   0  -3    0.88    0.50
  10   0  -3    0.22    0.50
  10   0   3    0.16    1.26
  10   0   3    1.30    0.52
  10   0   3   -0.06    0.48
 -10   0  -3   -0.69    1.54
  10   0  -3    0.12    1.16
  11   0  -3    5.06    0.86
 -11   0   3    0.53    1.69
  11   0   3    3.75    2.60
 -11   0  -3    2.47    2.20
  11   0  -3    2.96    0.69
  11   0  -3    1.68    1.51
  11   0   3    3.61    0.71
  11   0   3    3.73    0.75
  12   0  -3    0.79    0.71
  12   0  -3    1.82    0.72
  12   0   3    2.00    0.69
   0   1   3   62.93    2.43
   0   1  -3   67.05    2.07
   0  -1   3   67.66    2.10
   0  -1  -3   66.66    1.45
   0   1   3   65.55    1.44
   0  -1  -3   65.34    1.51
   0   1   3   68.59    1.52
   0   1  -3   70.08    1.30
   0  -1  -3   66.06    2.49
  -2  -1  -3  405.44    9.52
  -2   1   3  402.22    9.83
   2   1  -3  404.03    8.99
   2  -1   3  388.48    9.54
  -2  -1   3  400.95    8.94
   2   1   3  385.09    9.53
  -2   1  -3  396.09    9.60
   2  -1  -3  379.75    9.64
   3  -1   3  262.60    7.73
  -3   1   3  257.27    7.79
   3   1  -3  269.51    7.29
  -3  -1  -3  261.24    7.48
   3   1   3  259.55    7.60
  -3  -1   3  266.11    7.20
  -3   1  -3  262.71    7.80
   3  -1  -3  268.70    7.93
   4   1  -3   75.80    1.92
  -4  -1  -3   74.47    1.96
   4  -1   3   76.68    1.72
  -4   1   3   74.46    3.98
   4  -1   3   86.07    4.19
   4   1  -3   74.06    1.97
  -4   1   3   78.63    1.83
   4   1  -3   73.10    1.81
   4  -1   3   77.75    1.80
  -4  -1  -3   76.27    1.92
  -4   1   3   77.00    1.84
  -4  -1  -3   74.80    3.79
   4   1  -3   73.49    3.66
  -4  -1   3   73.88    3.64
  -4   1  -3   74.53    4.05
   4  -1  -3   77.59    1.79
   4  -1  -3   75.99    1.77
   4  -1  -3   78.29    4.13
  -4  -1   3   73.98    1.89
   4   1   3   77.07    1.99
   4   1   3   73.90    3.87
   4   1   3   76.82    1.86
  -4   1  -3   76.95    1.80
  -4   1  -3   74.88    1.76
   5   1  -3  130.31    5.63
   5  -1   3  127.30    2.80
   5  -1   3  131.55    2.93
   5  -1   3  129.45    5.89
  -5   1   3  128.24    5.93
  -5  -1  -3  128.56    3.05
   5   1  -3  130.93    3.14
  -5   1   3  133.69    2.96
   5   1  -3  132.34    3.05
  -5  -1  -3  127.69    3.09
   5   1  -3  130.38    2.93
  -5  -1  -3  140.91    5.96
  -5   1   3  129.55    3.00
  -5  -1   3  131.80    3.06
  -5   1  -3  132.99    2.90
   5  -1  -3  133.73    2.89
   5  -1  -3  133.34    3.00
   5  -1  -3  131.07    6.07
   5  -1  -3  132.58    2.89
  -5   1  -3  132.01    2.93
  -5  -1   3  136.70    5.69
   5   1   3  126.94    2.95
   5   1   3  126.92    3.11
   5   1   3  135.65    5.88
  -5   1  -3  131.34    6.09
  -6   1   3   33.13    1.18
  -6  -1  -3   31.28    1.26
   6   1  -3   32.24    1.30
   6  -1   3   32.86    1.14
   6  -1   3   28.04    1.00
   6   1  -3   34.42    1.15
  -6   1   3   30.10    3.00
  -6  -1  -3   32.31    1.23
  -6  -1  -3   30.89    2.96
   6  -1   3   31.50    1.08
   6  -1   3   28.48    2.85
   6   1  -3   32.21    1.20
   6   1  -3   33.51    2.95
  -6   1  -3   30.10    1.12
  -6  -1   3   33.25    1.24
   6   1   3   32.78    3.03
  -6  -1   3   30.79    2.87
  -6   1  -3   37.41    3.37
   6   1   3   31.50    1.28
  -6   1  -3   31.25    1.09
   6  -1  -3   31.36    1.07
   6  -1  -3   32.28    1.20
   6  -1  -3   32.29    1.09
   6  -1  -3   34.36    3.23
   6   1   3   31.42    1.13
   7  -1   3    9.92    0.71
   7   1  -3   10.61    0.75
   7  -1   3   11.01    0.68
  -7  -1  -3   10.93    0.80
   7  -1   3   14.82    2.63
   7  -1   3   12.17    0.66
  -7   1   3   12.05    0.77
  -7  -1  -3   12.16    2.40
   7   1  -3   11.10    0.71
   7   1  -3   10.27    0.80
   7   1  -3    9.75    2.11
  -7   1   3   12.58    2.48
  -7  -1  -3   11.73    0.79
   7  -1  -3   10.88    0.66
   7   1   3   11.82    0.75
   7  -1  -3   15.36    2.92
  -7  -1   3   10.09    2.12
   7   1   3   11.18    0.81
   7  -1  -3   11.54    0.75
  -7   1  -3   10.25    0.74
  -7  -1   3    9.29    0.73
   7   1   3    6.36    1.79
   7  -1  -3   11.61    0.70
  -7   1  -3   13.02    2.61
  -8  -1  -3   54.47    1.90
   8  -1   3   56.94    4.89
   8  -1   3   51.49    1.75
   8   1  -3   47.03    4.17
   8  -1   3   54.26    1.63
   8   1  -3   51.87    1.93
  -8   1   3   58.23    4.90
   8   1  -3   53.20    1.70
   8  -1   3   51.99    1.65
  -8  -1  -3   47.11    1.81
   8   1  -3   51.02    1.78
  -8  -1  -3   51.32    4.53
  -8   1  -3   51.31    4.55
   8  -1  -3   49.20    1.80
   8  -1  -3   53.02    1.67
   8   1   3   50.35    1.88
   8   1   3   47.11    4.35
  -8   1  -3   49.18    1.76
   8   1   3   52.76    1.69
   8  -1  -3   55.37    4.65
  -8  -1   3   53.11    4.43
   8  -1  -3   52.40    1.67
   9   1  -3    7.56    0.76
   9   1  -3    8.28    2.40
   9  -1   3    8.33    0.79
  -9  -1  -3    4.59    1.96
   9  -1   3    7.41    0.77
   9   1  -3    7.91    0.85
   9  -1   3    7.54    2.32
   9   1   3    6.02    1.19
   9   1   3    8.01    0.82
   9  -1  -3    7.16    0.81
  -9   1  -3    7.83    2.50
   9   1   3    7.59    2.46
  -9  -1   3    4.65    1.78
   9   1   3    9.13    1.02
   9  -1  -3    7.84    0.76
   9  -1  -3    4.32    2.04
   9  -1  -3    7.50    0.84
  10  -1   3   -0.69    0.39
  10   1  -3    0.52    0.49
  10  -1   3    0.08    1.40
 -10  -1  -3    2.21    1.70
  10  -1   3   -0.13    0.49
  10   1  -3    0.50    0.50
  10   1  -3   -2.02    1.11
  10  -1  -3   -0.18    0.45
  10  -1  -3   -0.34    1.15
 -10   1  -3    0.19    1.48
  10   1   3    0.19    0.42
  10   1   3   -0.59    1.36
 -10  -1   3   -0.77    1.10
  10   1   3   -0.30    0.49
  10  -1  -3    0.03    0.46
 -11  -1  -3   -0.52    1.69
  11   1  -3   -0.18    0.49
  11   1  -3   -1.66    1.71
  11   1  -3    1.23    0.69
  11  -1   3   -0.09    0.56
 -11   1   3    1.51    1.62
  11  -1  -3   -2.42    1.75
  11   1   3   -0.61    0.48
  11  -1  -3    0.48    0.54
  11   1   3    0.72    0.55
 -11  -1   3   -2.53    1.38
  11   1   3   -2.39    1.46
  11  -1  -3    0.35    0.53
  12  -1   3    1.28    0.70
  12   1  -3   -0.15    0.62
  12   1  -3    0.72    0.67
  12   1   3    1.71    0.76
  12  -1  -3    1.19    0.65
  12   1   3    1.43    0.61
  -2   2   3  973.85   20.78
   2  -2  -3  941.63   20.53
   3  -2   3   18.38    1.76
  -3  -2  -3   21.05    1.71
   3  -2   3   19.07    0.49
  -3   2   3   18.77    0.60
   3   2  -3   17.28    1.38
   3  -2   3   18.01    0.51
  -3   2   3   18.47    1.86
  -3   2   3   18.73    0.64
  -3  -2  -3   18.23    0.80
   3   2  -3   18.07    0.69
   3  -2   3   19.68    0.60
   3   2  -3   18.92    0.79
   3   2  -3   17.25    0.74
  -3  -2   3   19.48    1.44
   3   2   3   19.81    0.77
   3  -2  -3   18.92    0.69
   3  -2  -3   20.59    1.95
   3   2   3   17.55    0.79
   3  -2  -3   19.38    0.64
   3   2   3   17.80    1.67
  -3   2  -3   20.00    1.90
  -3   2  -3   18.66    0.57
   3   2   3   18.43    0.76
  -3  -2   3   20.85    0.76
   4   2  -3   55.44    1.53
  -4   2   3   56.21    1.42
   4   2  -3   57.38    1.64
  -4   2   3   56.76    1.44
  -4  -2  -3   54.62    1.66
   4  -2   3   66.25    3.77
   4   2  -3   53.37    2.93
  -4   2   3   56.62    3.67
   4  -2   3   55.59    1.37
   4  -2   3   54.69    1.28
   4  -2   3   55.32    1.33
  -4  -2  -3   57.30    3.21
   4   2  -3   57.55    1.69
   4   2   3   57.15    1.69
   4  -2  -3   55.95    1.49
   4   2   3   54.40    1.56
  -4  -2   3   57.96    1.60
  -4   2  -3   59.77    1.40
   4   2   3   56.56    3.34
   4  -2  -3   55.81    1.41
   4  -2  -3   56.40    3.67
  -4  -2   3   59.01    3.03
  -4   2  -3   61.54    3.74
   4   2   3   55.64    1.63
   5  -2   3   96.88    2.21
  -5  -2  -3  100.97    2.54
  -5   2   3  100.93    2.33
   5   2  -3   98.82    2.61
   5  -2   3   97.87    2.22
  -5   2   3  100.96    2.34
  -5  -2  -3  100.67    4.81
  -5  -2  -3   98.81    2.59
   5   2  -3   98.22    4.57
   5   2  -3   92.45    2.48
  -5   2   3  100.76    5.31
   5   2  -3   96.22    2.39
   5  -2   3   94.65    2.14
   5  -2   3   98.17    5.16
   5  -2  -3   99.49    2.25
  -5  -2   3   98.17    4.56
   5   2   3  106.72    5.10
   5   2   3   98.42    2.45
   5  -2  -3   88.19    2.29
  -5   2  -3  110.31    5.57
  -5  -2   3   97.23    2.49
   5  -2  -3  102.71    5.44
  -5   2  -3   99.26    2.29
   5   2   3   99.69    2.62
   6  -2   3   34.28    1.11
   6   2  -3   29.29    2.68
  -6  -2  -3   33.53    1.32
  -6   2   3   34.20    1.18
   6   2  -3   33.13    1.41
   6  -2   3   33.57    3.18
   6  -2   3   32.24    1.02
   6   2  -3   34.12    1.22
  -6  -2  -3   36.46    1.42
   6  -2   3   34.02    1.08
  -6  -2  -3   31.16    2.94
   6   2  -3   35.91    1.35
  -6   2   3   40.07    3.57
   6  -2  -3   34.95    1.18
   6   2   3   32.65    1.37
   6  -2  -3   34.16    1.10
  -6   2  -3   32.30    3.31
   6  -2  -3   36.00    3.36
   6   2   3   33.84    3.11
   6  -2  -3   34.35    1.20
  -6   2  -3   35.00    1.18
   6   2   3   33.10    1.23
  -6  -2   3   35.48    2.98
  -6  -2   3   34.84    1.33
   7  -2   3   30.39    1.05
  -7  -2  -3   29.24    1.32
   7   2  -3   31.76    1.25
   7   2  -3   30.80    3.10
  -7  -2  -3   31.26    3.22
   7  -2   3   30.79    1.14
   7  -2   3   30.86    1.10
   7   2  -3   30.13    1.39
  -7   2   3   29.70    1.20
  -7   2   3   31.84    3.47
   7   2  -3   30.25    1.32
  -7  -2  -3   31.57    1.39
   7  -2   3   28.47    3.30
  -7  -2   3   29.90    1.33
   7  -2  -3   30.87    1.19
  -7  -2   3   31.14    3.06
   7  -2  -3   34.23    3.65
   7   2   3   29.96    1.41
   7   2   3   30.58    1.24
  -7   2  -3   32.02    1.23
   7   2   3   34.46    3.38
   7  -2  -3   32.32    1.12
  -7   2  -3   29.70    3.42
   7  -2  -3   30.65    1.22
   8   2  -3   32.24    1.30
   8  -2   3   31.41    1.21
  -8  -2  -3   36.02    3.66
   8  -2   3   30.21    1.10
  -8   2   3   27.27    3.46
   8  -2   3   32.25    3.66
  -8  -2  -3   31.06    1.50
   8  -2   3   29.25    1.22
   8   2  -3   29.74    1.39
   8   2  -3   36.78    3.51
   8  -2  -3   26.03    3.39
   8  -2  -3   31.65    1.27
   8   2   3   27.72    3.45
   8   2   3   30.24    1.30
   8  -2  -3   31.79    1.18
  -8   2  -3   30.00    1.29
   8   2   3   29.27    1.46
   8  -2  -3   29.88    1.30
  -8   2  -3   30.16    3.75
   9  -2   3    6.44    0.62
   9  -2   3    4.48    2.08
  -9  -2  -3    7.61    1.00
   9   2  -3    7.49    0.84
   9   2  -3    6.94    2.10
   9   2  -3    7.98    0.92
  -9  -2  -3    3.40    1.72
   9  -2   3    8.14    0.85
  -9   2   3    7.38    2.24
   9   2   3    7.78    0.81
   9   2   3    8.46    1.06
   9  -2  -3    8.58    0.74
   9   2   3    4.57    1.77
   9  -2  -3    7.39    0.84
  -9   2  -3    6.83    2.39
   9  -2  -3    4.96    2.42
  -9  -2   3    5.50    2.01
  10  -2   3    9.67    0.88
  10   2  -3    9.78    2.74
  10   2  -3   12.60    1.19
  10   2  -3   11.44    1.03
 -10   2   3    9.67    2.95
 -10  -2  -3   10.37    2.72
  10   2   3   11.79    1.19
  10  -2  -3   10.68    0.87
  10  -2  -3   10.52    1.02
  10   2   3    9.68    0.89
 -10  -2   3    5.51    2.11
  10   2   3    6.97    2.38
  10  -2  -3    9.91    3.22
  11   2  -3    6.81    1.01
  11   2  -3    8.36    1.01
  11   2  -3    3.26    2.10
  11  -2   3    7.07    0.90
 -11  -2  -3   10.35    2.96
  11   2   3    2.47    2.05
  11  -2  -3    7.90    1.00
 -11  -2   3    5.52    2.29
  11   2   3    5.66    0.97
  11   2   3    5.64    0.83
  12   2  -3    0.50    0.64
  12   2  -3    1.69    0.91
  12  -2   3    1.70    0.71
  12   2   3    1.02    0.73
  12  -2  -3    3.06    0.85
  12   2   3    0.17    0.71
   0   3  -3  206.76    4.84
   0   3   3  195.87    4.26
   0   3  -3  200.35    4.12
   0  -3  -3  211.18    4.32
   0   3   3  215.50    5.86
   0  -3  -3  215.70    6.08
   0   3   3  206.29    4.28
   0  -3   3  208.56    4.76
  -1  -3  -3   14.98    0.67
   1  -3   3   15.30    1.19
   1   3  -3   14.82    0.60
  -1  -3  -3   15.08    1.33
   1  -3   3   14.29    0.55
   1   3  -3   13.90    0.60
  -1   3   3   15.12    0.62
  -1   3   3   14.70    0.64
  -1  -3  -3   15.75    0.69
   1  -3  -3   15.72    0.65
  -1  -3   3   16.04    0.60
   1   3   3   15.20    1.34
  -1   3  -3   15.33    1.26
   1   3   3   16.16    0.70
   1   3   3   16.57    0.70
  -1   3  -3   14.35    0.43
   1  -3  -3   14.14    0.66
  -1  -3   3   14.30    0.58
   1  -3  -3   14.63    1.33
  -1   3  -3   14.59    0.41
  -1   3  -3   14.71    0.55
  -2   3   3  112.42    2.41
   2  -3   3  109.21    4.38
  -2   3   3  114.71    2.52
  -2  -3  -3  111.26    2.62
   2   3  -3  113.62    2.62
   2   3  -3  108.93    2.55
  -2  -3  -3  112.89    2.66
   2   3  -3  114.41    2.75
   2   3  -3  109.92    2.51
  -2  -3  -3  109.74    4.05
   2  -3   3  113.52    2.44
   2   3   3  116.96    4.23
   2  -3  -3  113.37    2.51
   2   3   3  109.25    2.64
  -2   3  -3  112.43    2.34
  -2  -3   3  115.12    2.58
   2   3   3  114.88    2.70
  -2   3  -3  117.86    4.49
   2  -3  -3  115.76    4.67
   2  -3  -3  115.45    2.61
   3  -3   3   94.08    2.12
  -3  -3  -3   94.96    2.42
  -3   3   3   91.10    2.16
   3   3  -3   93.15    2.38
   3   3  -3   88.87    2.28
  -3   3   3   95.99    4.62
  -3  -3  -3   99.15    3.97
   3  -3   3   92.40    4.26
   3   3  -3   95.14    2.34
  -3   3   3   91.69    2.03
   3   3  -3   94.64    3.13
   3   3  -3   92.61    2.25
  -3  -3   3   99.77    3.22
   3   3   3   96.94    2.37
   3   3   3   94.27    4.04
   3   3   3   95.28    2.44
   3  -3  -3   94.11    2.16
  -3   3  -3   94.67    2.03
  -3  -3   3   98.13    2.36
   3  -3  -3   95.59    4.66
   3   3   3   95.16    2.39
   3  -3  -3   94.52    2.28
  -3   3  -3  103.99    4.64
   4  -3   3   40.76    0.92
   4   3  -3   40.86    1.30
   4  -3   3   39.35    0.87
   4   3  -3   40.56    2.33
  -4   3   3   40.14    3.17
   4  -3   3   42.52    1.18
  -4   3   3   40.80    1.09
   4   3  -3   42.30    1.44
   4  -3   3   40.01    3.02
  -4  -3  -3   41.73    1.47
   4   3  -3   39.05    1.37
  -4   3   3   39.30    1.17
  -4  -3  -3   40.61    2.65
  -4  -3   3   39.87    2.31
  -4   3  -3   42.62    3.22
   4  -3  -3   43.07    3.32
   4   3   3   44.90    2.96
  -4  -3   3   39.90    1.36
   4  -3  -3   40.85    1.16
   4   3   3   39.47    1.34
   4  -3  -3   41.38    1.29
  -4  -3   3   41.77    1.40
   4   3   3   42.73    1.49
  -4   3  -3   41.19    1.09
   4   3   3   42.40    1.42
   5   3  -3  106.77    2.65
   5  -3   3  108.62    2.48
   5  -3   3  107.22    2.28
   5  -3   3  110.13    5.65
   5   3  -3  104.77    4.51
   5   3  -3  102.93    2.84
  -5   3   3  106.76    5.74
  -5   3   3  104.94    2.49
  -5  -3  -3  110.33    2.88
   5   3  -3  111.06    2.82
   5  -3   3  103.91    2.17
  -5  -3  -3  110.03    4.99
  -5   3   3  109.23    2.46
   5  -3  -3  109.62    2.63
  -5   3  -3  119.92    5.98
   5   3   3  106.43    2.71
   5  -3  -3  106.34    2.44
   5   3   3  108.49    5.19
   5  -3  -3  104.83    5.71
  -5  -3   3  104.47    4.55
  -5  -3   3  107.12    2.77
  -5   3  -3  111.09    2.45
   5   3   3  108.55    2.82
   5   3   3  107.83    2.88
  -6   3   3   23.83    0.96
   6  -3   3   24.32    0.96
  -6   3   3   23.09    0.95
   6   3  -3   25.60    1.09
  -6  -3  -3   25.64    1.25
   6   3  -3   25.46    1.20
   6  -3   3   25.51    2.86
  -6   3   3   25.63    3.03
   6   3  -3   22.00    1.18
   6  -3   3   24.64    0.84
  -6  -3  -3   26.28    2.61
   6   3  -3   25.24    2.39
   6  -3   3   23.84    0.74
  -6  -3   3   23.16    2.35
   6  -3  -3   22.23    2.90
   6   3   3   29.92    2.85
   6  -3  -3   25.10    1.05
   6   3   3   27.14    1.16
   6   3   3   24.19    1.22
  -6  -3   3   25.58    1.17
   6   3   3   23.73    1.17
  -6   3  -3   26.03    3.07
  -6   3  -3   25.21    0.95
   6  -3  -3   24.58    0.91
  -7  -3  -3   57.16    2.04
  -7   3   3   64.67    5.04
   7  -3   3   56.54    1.43
   7  -3   3   49.58    1.52
   7   3  -3   51.19    3.77
  -7  -3  -3   57.49    4.24
   7   3  -3   58.60    1.85
  -7   3   3   56.77    1.74
   7  -3   3   54.24    4.59
   7   3  -3   56.49    1.95
   7   3  -3   55.26    2.04
   7  -3   3   59.64    1.68
  -7   3  -3   51.65    4.61
  -7   3  -3   58.68    1.73
   7   3   3   56.97    1.87
   7  -3  -3   58.24    1.73
   7  -3  -3   59.83    5.00
  -7  -3   3   45.69    3.64
   7   3   3   54.29    1.97
   7   3   3   56.06    4.29
  -7  -3   3   53.45    1.95
   7  -3  -3   57.56    1.61
   7  -3  -3   56.98    1.78
   7   3   3   56.04    2.05
   8   3  -3   31.25    1.40
   8   3  -3   33.80    1.56
   8  -3   3   31.55    1.04
  -8  -3  -3   29.56    1.56
   8  -3   3   39.71    4.19
  -8   3   3   33.23    4.02
   8  -3   3   32.85    1.30
   8   3  -3   28.95    3.16
  -8  -3  -3   34.02    3.50
  -8   3  -3   30.74    1.31
   8   3   3   31.75    1.41
   8  -3  -3   33.70    4.01
   8  -3  -3   32.37    1.32
   8  -3  -3   30.93    1.33
   8   3   3   26.36    3.25
  -8  -3   3   33.54    3.20
   8  -3  -3   34.59    1.24
  -8   3  -3   30.99    3.88
  -9  -3  -3   56.76    2.22
   9   3  -3   51.10    1.86
   9   3  -3   53.82    2.12
  -9  -3  -3   52.10    4.61
   9  -3   3   51.93    1.76
   9   3  -3   47.65    4.31
  -9   3   3   49.24    4.96
  -9  -3   3   46.15    4.41
   9  -3  -3   53.60    1.72
   9   3   3   51.01    1.89
   9  -3  -3   49.79    5.37
   9  -3  -3   52.60    1.88
   9   3   3   54.49    4.88
 -10  -3  -3    2.15    0.76
 -10  -3  -3    0.94    1.36
  10   3  -3   -0.74    1.24
  10  -3   3    0.96    0.60
  10   3  -3    1.89    0.63
  10   3  -3    1.15    0.66
  10   3   3    1.39    0.56
  10  -3  -3    1.96    0.62
 -10  -3   3    0.37    1.27
  10   3   3    1.64    0.72
  10   3   3    2.75    1.43
  11  -3   3    5.62    0.88
  11   3  -3    3.83    0.96
  11   3  -3    6.74    0.93
  11  -3  -3    5.56    0.89
  11   3   3    6.25    0.93
  11   3   3    6.14    1.14
  12   3  -3    1.86    0.84
  12  -3   3    1.19    0.68
  12   3  -3    0.57    0.66
  12   3   3    2.01    0.79
  12  -3  -3    2.81    0.83
  12   3   3    1.75    0.96
   0   4   3   30.08    1.06
   0  -4   3   25.04    0.79
   0  -4   3   27.47    1.30
   0   4  -3   26.25    0.83
   0   4  -3   26.12    1.33
   0  -4  -3   24.81    1.00
   0   4   3   26.35    0.98
   0   4  -3   25.74    0.89
   0  -4  -3   27.46    1.95
   0  -4  -3   27.33    0.96
   0  -4   3   25.21    0.88
   0   4   3   28.35    1.84
  -1  -4  -3  363.55    9.26
   1  -4   3  361.69    8.73
  -1   4   3  350.37    7.10
  -1   4  -3  359.85    8.88
   1  -4  -3  366.68    9.68
   1  -4  -3  350.92    9.36
   1   4   3  363.42    9.10
  -2  -4  -3  150.96    5.04
   2   4  -3  146.45    3.36
   2   4  -3  149.90    3.39
   2  -4   3  150.78    3.26
   2  -4   3  153.97    5.33
   2   4  -3  148.47    3.32
  -2  -4  -3  149.58    3.45
  -2   4   3  150.26    3.20
  -2  -4  -3  154.66    3.48
  -2   4   3  150.11    3.33
  -2   4  -3  152.61    2.84
   2   4   3  147.33    3.49
   2  -4  -3  149.11    5.45
  -2   4  -3  150.11    2.80
   2   4   3  153.31    3.49
  -2  -4   3  144.66    3.33
  -2   4  -3  151.31    3.16
   2  -4  -3  155.23    3.46
   2   4   3  148.30    5.15
  -2   4  -3  155.08    5.49
   2  -4  -3  146.95    3.26
  -3   4   3   81.70    2.05
   3  -4   3   82.82    2.05
  -3  -4  -3   82.43    2.22
   3   4  -3   83.28    2.15
  -3   4   3   84.96    1.88
  -3  -4  -3   81.85    2.28
   3   4  -3   82.10    2.24
  -3  -4  -3   78.70    3.59
  -3   4   3   86.47    4.65
   3   4  -3   81.53    2.62
   3   4  -3   83.52    2.21
  -3   4  -3   85.14    4.36
  -3  -4   3   83.22    2.20
   3  -4  -3   83.47    2.04
  -3  -4   3   86.16    2.60
  -3   4  -3   81.90    1.90
   3   4   3   91.99    3.99
   3   4   3   80.15    2.25
   3   4   3   79.12    2.29
   3  -4  -3   80.77    2.18
   3  -4  -3   81.06    4.47
  -4  -4  -3  150.01    3.65
  -4   4   3  165.13    6.98
   4   4  -3  151.02    3.46
   4   4  -3  149.78    3.55
   4   4  -3  153.29    4.75
   4  -4   3  144.95    3.30
  -4   4   3  153.89    3.31
   4   4  -3  144.60    3.60
   4  -4   3  146.07    6.31
  -4   4   3  145.96    3.08
  -4  -4  -3  153.23    5.57
   4   4   3  147.06    3.66
  -4   4  -3  146.30    3.13
   4   4   3  147.16    3.62
  -4   4  -3  144.76    6.49
  -4  -4   3  148.86    3.57
  -4  -4   3  149.13    4.69
   4  -4  -3  146.24    3.25
   4  -4  -3  154.72    6.86
   4   4   3  146.38    3.53
   4  -4  -3  149.10    3.48
   4   4   3  158.33    5.95
  -5   4   3   20.82    0.76
   5  -4   3   20.39    0.52
  -5  -4  -3   19.77    1.10
   5   4  -3   22.06    1.10
  -5  -4  -3   19.92    2.08
   5  -4   3   20.09    0.51
  -5   4   3   18.47    2.47
   5   4  -3   23.99    1.94
   5   4  -3   20.81    1.07
   5  -4   3   20.02    0.88
   5  -4   3   19.12    2.47
   5   4  -3   20.34    1.09
  -5   4   3   18.68    0.82
   5   4  -3   20.87    0.99
  -5   4  -3   19.77    0.76
   5   4   3   20.46    2.25
   5  -4  -3   19.91    2.56
   5   4   3   20.15    1.07
   5  -4  -3   20.36    0.84
   5  -4  -3   19.60    0.96
   5   4   3   20.86    1.13
  -5   4  -3   21.41    2.61
  -5  -4   3   18.19    1.76
  -5  -4   3   18.76    1.03
   5   4   3   19.17    1.00
   6   4  -3   37.19    2.79
   6  -4   3   39.85    1.02
   6   4  -3   39.43    1.47
   6   4  -3   37.43    1.62
   6   4  -3   38.64    1.56
  -6   4   3   39.60    1.31
  -6  -4  -3   39.20    1.66
  -6   4   3   40.25    1.25
   6  -4   3   38.15    0.96
   6   4  -3   39.43    1.62
   6  -4   3   39.24    3.73
  -6   4   3   41.50    3.92
   6  -4   3   40.74    1.38
  -6  -4  -3   43.41    3.33
  -6  -4   3   38.92    1.56
   6  -4  -3   41.10    1.49
   6   4   3   37.52    1.58
   6  -4  -3   39.76    1.27
  -6  -4   3   38.75    2.89
   6   4   3   41.03    1.72
  -6   4  -3   37.14    3.62
   6   4   3   39.47    1.55
  -6   4  -3   40.67    1.26
   6  -4  -3   45.44    4.10
   6   4   3   40.33    3.37
   7   4  -3   71.55    2.20
  -7  -4  -3   75.98    2.47
   7   4  -3   71.80    4.32
   7  -4   3   69.41    1.61
  -7   4   3   73.34    5.52
   7  -4   3   70.62    2.03
  -7   4   3   64.87    2.21
   7  -4   3   77.69    5.57
   7   4  -3   69.04    2.33
  -7  -4   3   73.21    4.38
   7  -4  -3   68.78    1.92
   7   4   3   69.19    4.79
   7  -4  -3   72.07    2.22
   7  -4  -3   68.66    1.89
   7  -4  -3   73.84    5.59
   7   4   3   71.41    2.26
  -7   4  -3   69.12    5.43
  -7   4  -3   71.70    1.99
  -8  -4  -3   16.22    1.25
   8   4  -3   16.61    1.09
  -8   4   3   18.20    3.55
   8  -4   3   15.38    0.99
  -8  -4  -3   14.29    2.78
   8   4  -3   11.74    2.25
   8   4  -3   16.82    1.22
   8  -4  -3   15.29    0.87
  -8  -4   3   14.02    2.68
   8   4   3   16.63    1.14
   8   4   3   21.19    3.49
  -8   4  -3   12.63    0.97
   8  -4  -3   18.09    3.51
   8  -4  -3   17.30    1.10
   9   4  -3   11.93    1.30
   9  -4   3   10.52    0.89
  -9  -4  -3   11.72    1.16
   9   4  -3   11.02    2.41
  -9  -4  -3    8.71    1.94
   9   4  -3   12.65    1.01
   9   4   3   12.07    1.03
  -9  -4   3    8.63    2.06
   9  -4  -3   10.24    1.04
   9   4   3   10.42    2.75
 -10  -4  -3    0.86    0.67
  10  -4   3   -0.55    0.45
  10   4  -3    0.81    1.43
  10   4  -3   -0.37    0.45
 -10  -4  -3    3.15    1.34
  10   4  -3    0.58    0.65
  10   4   3    0.40    0.68
  10   4   3   -0.61    1.46
 -10  -4   3    0.81    1.13
  10   4   3   -0.48    0.45
  10  -4  -3   -0.02    0.54
  11  -4   3    4.86    0.86
  11   4  -3    2.45    0.73
  11   4  -3    5.14    1.12
  11   4   3    3.90    0.98
  11   4   3    3.88    0.84
  11  -4  -3    4.80    0.97
  12   4  -3    1.93    0.91
  12   4  -3    2.57    0.80
  12  -4   3    1.07    0.67
  12   4   3   -0.43    0.56
  12  -4  -3    2.83    0.85
  12   4   3    1.21    0.85
   0  -5  -3    6.44    1.29
   0   5   3    5.76    0.56
   0  -5   3    5.80    0.43
   0  -5   3    5.57    0.69
   0   5  -3    6.02    0.52
   0   5   3    5.64    0.52
   0  -5   3    5.27    0.50
   0  -5  -3    5.22    0.62
   0   5  -3    5.77    0.43
   0  -5  -3    5.26    0.51
  -1   5   3  121.37    2.95
  -1  -5  -3  121.18    4.63
   1  -5   3  118.46    2.52
  -1   5   3  107.08    2.80
   1   5  -3  121.01    2.82
   1  -5   3  120.28    2.83
   1  -5   3  132.89    4.37
  -1  -5  -3  117.02    2.90
  -1  -5  -3  119.45    2.99
   1   5  -3  124.39    2.90
  -1  -5   3  121.98    2.78
   1   5   3  128.05    4.47
  -1   5  -3  116.53    2.56
  -1   5  -3  118.69    4.33
   1  -5  -3  123.72    4.99
   1  -5  -3  120.17    2.99
  -1  -5   3  123.59    2.88
   1  -5  -3  119.61    4.80
   1   5   3  117.71    2.98
   1   5   3  117.89    2.99
  -1   5  -3  123.53    2.81
   1  -5  -3  122.18    2.80
   2  -5   3   68.63    3.47
   2   5  -3   64.86    1.89
  -2  -5  -3   61.93    3.10
   2   5  -3   67.67    1.94
  -2   5   3   66.88    1.88
  -2   5   3   68.18    1.77
  -2  -5  -3   68.66    1.99
   2  -5   3   68.16    1.84
   2   5   3   66.64    2.02
   2   5   3   66.02    2.02
   2  -5  -3   66.33    1.78
  -2  -5   3   70.65    1.91
  -2   5  -3   69.55    1.48
   2  -5  -3   61.68    3.41
  -2   5  -3   67.23    3.57
   2   5   3   65.20    3.23
   2  -5  -3   65.82    3.85
  -2  -5   3   69.87    1.90
   2  -5  -3   65.51    1.98
  -2   5  -3   65.76    1.73
  -3  -5  -3    0.63    0.40
  -3   5   3    0.50    0.22
  -3  -5  -3    0.99    0.42
   3  -5   3    0.34    0.58
   3  -5   3    0.04    0.24
  -3   5   3    0.57    0.27
   3   5  -3    0.91    0.34
  -3  -5  -3    1.29    0.61
   3   5  -3    0.70    0.34
   3   5  -3    0.80    0.39
   3   5   3    0.08    0.51
   3  -5  -3    0.15    0.31
   3  -5  -3    0.38    0.67
  -3  -5   3    1.47    0.41
  -3   5  -3    0.67    0.25
   3   5   3    1.18    0.40
   3  -5  -3    0.30    0.75
  -3   5  -3    0.86    0.69
   3   5   3    0.53    0.35
   3  -5  -3    0.57    0.26
  -4   5   3  130.35    2.76
   4   5  -3  131.34    3.33
  -4  -5  -3  129.87    5.08
  -4   5   3  128.84    3.04
   4  -5   3  129.62    3.12
  -4   5   3  136.56    6.65
   4   5  -3  125.46    3.18
   4   5  -3  133.24    3.38
   4   5  -3  134.56    4.04
  -4  -5  -3  129.08    3.38
   4   5   3  126.50    3.41
  -4  -5   3  128.78    3.28
   4   5   3  130.28    3.32
   4  -5  -3  127.73    6.43
  -4  -5   3  134.22    3.91
   4  -5  -3  134.87    3.31
  -4   5  -3  131.81    2.89
   4  -5  -3  126.08    2.96
   4   5   3  130.57    5.39
   4   5   3  129.46    3.38
  -4   5  -3  133.12    6.32
  -5  -5  -3    0.85    0.76
   5   5  -3    0.30    0.38
   5  -5   3    0.12    0.78
  -5   5   3   -0.51    0.98
   5   5  -3    0.28    0.51
   5  -5   3    0.35    0.35
   5   5  -3    0.04    0.40
  -5   5   3    1.47    0.36
   5   5  -3    0.51    0.40
   5   5  -3    0.07    0.32
  -5   5   3    0.45    0.23
  -5  -5  -3    0.29    0.41
  -5  -5   3    0.34    0.45
   5   5   3    0.51    0.42
   5  -5  -3    0.18    0.29
  -5  -5   3    0.44    0.42
  -5   5  -3   -0.67    0.64
   5  -5  -3   -0.02    0.82
   5   5   3   -0.13    0.60
   5  -5  -3    0.80    0.44
   5   5   3    1.01    0.43
   5   5   3    0.94    0.42
  -5   5  -3    0.57    0.28
   6  -5   3   15.21    2.84
   6   5  -3   17.21    1.04
  -6   5   3   18.63    0.78
  -6  -5  -3   11.72    1.99
  -6  -5  -3   17.12    1.17
  -6   5   3   19.95    3.42
   6   5  -3   16.86    1.94
   6  -5   3   17.50    0.96
  -6   5   3   16.37    0.85
   6   5  -3   18.43    1.17
   6   5  -3   18.01    1.15
  -6  -5   3   15.54    1.81
   6   5   3   19.43    2.41
   6   5   3   17.69    1.32
   6  -5  -3   17.72    1.12
   6  -5  -3   17.48    0.87
  -6   5  -3   13.15    2.80
  -6   5  -3   18.51    0.84
   6   5   3   17.81    1.08
   6  -5  -3   15.73    2.99
  -6  -5   3   17.34    1.16
   7   5  -3   90.18    2.83
   7   5  -3   87.94    2.62
   7   5  -3   87.58    4.75
  -7  -5  -3   87.98    2.87
  -7   5   3   79.05    6.32
   7  -5   3   90.75    2.54
  -7  -5  -3   86.66    5.11
  -7   5  -3   87.51    2.33
   7  -5  -3   80.45    6.12
   7   5   3   84.58    5.30
   7  -5  -3   89.19    2.31
  -7  -5   3   85.37    4.68
   7   5   3   89.72    2.73
   7  -5  -3   86.31    2.63
   8   5  -3    2.74    0.76
  -8  -5  -3    1.96    0.70
   8   5  -3    1.92    0.61
  -8  -5  -3    4.21    1.48
   8   5  -3    1.22    1.10
  -8  -5   3    0.14    0.96
   8   5   3    2.91    0.72
   8  -5  -3    3.58    0.76
   8   5   3    1.28    1.19
   9   5  -3    1.40    0.74
   9   5  -3    0.24    0.57
   9   5  -3    1.56    1.13
   9  -5   3    1.82    0.63
  -9  -5  -3    2.70    1.76
  -9  -5  -3    1.16    0.69
  -9  -5   3    0.32    1.13
   9   5   3   -0.16    1.07
   9   5   3    2.61    0.72
   9  -5  -3    1.73    0.67
  10   5  -3    9.31    1.02
  10   5  -3   11.24    1.42
  10  -5   3   10.18    1.06
 -10  -5  -3    5.69    1.03
  10  -5  -3    6.90    1.05
  10   5   3    8.95    1.11
  10   5   3    9.17    1.33
  11   5  -3    2.40    0.78
  11  -5   3    1.74    0.77
  11   5  -3    1.98    0.87
  11   5   3    2.75    1.00
  11   5   3    1.72    0.71
  11  -5  -3    5.10    1.01
   0  -6  -3    8.33    1.49
   0  -6   3    9.73    0.57
   0  -6  -3    9.92    0.76
   0   6   3    9.15    0.71
   0   6  -3   10.47    0.70
   0  -6   3    7.47    0.86
   0   6  -3    8.77    0.58
   0  -6   3   10.12    0.67
   0  -6  -3    9.04    1.54
   0   6   3   10.19    0.74
   0  -6   3    9.86    0.96
   0  -6  -3    9.99    0.66
  -1   6   3   21.50    1.03
   1   6  -3   19.36    0.92
  -1  -6  -3   21.14    1.01
   1  -6   3   18.99    1.66
  -1  -6  -3   20.74    1.07
   1   6  -3   21.27    1.01
  -1   6   3   19.44    0.95
   1  -6   3   22.09    0.99
  -1  -6  -3   19.74    1.85
   1  -6   3   20.45    0.74
  -1   6  -3   20.99    0.80
   1  -6  -3   18.60    1.90
  -1   6  -3   20.80    0.94
   1  -6  -3   20.96    1.09
   1   6   3   20.14    1.73
   1  -6  -3   21.14    2.10
   1   6   3   20.44    1.04
  -1  -6   3   20.12    0.90
   1  -6  -3   20.41    0.91
  -1  -6   3   21.64    0.98
   1   6   3   20.38    1.06
  -1   6  -3   20.48    1.79
  -2   6   3    2.41    0.41
   2  -6   3    2.10    0.43
   2   6  -3    2.34    0.47
   2  -6   3    2.31    0.25
  -2   6   3    2.68    0.48
  -2  -6  -3    1.97    0.48
   2   6  -3    1.63    0.42
  -2  -6  -3    2.16    0.85
  -2  -6  -3    2.05    0.47
   2  -6   3    1.31    0.72
  -2  -6   3    2.45    0.46
   2  -6  -3    2.44    1.12
   2  -6  -3    1.69    0.79
   2   6   3    1.04    0.66
   2   6   3    2.05    0.48
   2   6   3    2.20    0.50
  -2  -6   3    2.19    0.45
  -2   6  -3    1.98    0.87
   2  -6  -3    1.49    0.47
   2  -6  -3    2.36    0.39
  -2   6  -3    2.17    0.39
  -2   6  -3    2.26    0.29
   3   6  -3   53.54    1.85
  -3  -6  -3   56.32    1.90
  -3   6   3   48.04    1.45
  -3  -6  -3   54.95    2.99
  -3   6   3   54.29    1.71
   3  -6   3   56.00    3.60
   3   6  -3   55.51    1.81
   3   6  -3   54.77    1.85
  -3  -6  -3   57.68    1.92
   3  -6   3   57.22    1.77
  -3  -6   3   55.46    1.84
  -3   6  -3   57.46    1.61
   3  -6  -3   51.78    3.51
  -3   6  -3   53.83    3.67
   3   6   3   57.60    1.98
   3  -6  -3   57.88    1.92
   3   6   3   55.36    3.17
   3   6   3   54.15    1.92
   3  -6  -3   56.65    1.60
  -4  -6  -3   27.75    1.30
  -4  -6  -3   27.64    1.39
  -4  -6  -3   25.60    2.14
  -4   6   3   27.42    1.11
   4   6  -3   26.89    1.23
   4   6  -3   27.29    1.13
   4  -6   3   26.35    1.19
  -4   6   3   26.62    0.87
   4   6  -3   25.50    1.26
   4  -6   3   31.32    2.96
   4   6  -3   26.82    1.30
  -4  -6   3   26.96    1.27
   4   6   3   25.96    1.37
   4  -6  -3   28.68    3.12
  -4   6  -3   26.38    0.99
   4  -6  -3   27.87    1.35
   4  -6  -3   25.72    1.01
  -4   6  -3   30.00    3.03
   4   6   3   25.77    1.29
   4   6   3   27.05    1.36
   4   6   3   27.77    2.40
  -5  -6  -3   14.19    1.11
  -5   6   3   13.42    0.61
   5   6  -3   16.09    1.01
   5   6  -3   12.46    0.96
  -5   6   3   13.54    2.65
   5   6  -3   14.70    1.10
   5   6  -3   14.98    1.38
  -5   6   3   14.76    0.86
   5  -6   3   10.33    2.32
   5  -6   3   15.07    0.97
   5  -6  -3   14.26    0.78
  -5   6  -3   14.93    0.75
  -5  -6   3   14.57    1.05
   5   6   3   16.47    1.28
   5   6   3   13.05    2.11
   5   6   3   13.13    1.00
  -5  -6   3   16.37    1.34
   5  -6  -3   12.20    2.67
  -5   6  -3   14.06    2.60
   5  -6  -3   14.11    1.09
  -6  -6  -3   24.01    2.58
  -6  -6  -3   27.42    1.53
   6   6  -3   29.20    2.25
   6   6  -3   28.21    1.38
   6  -6   3   25.56    1.31
   6   6  -3   28.71    1.50
   6   6   3   25.77    1.41
   6   6   3   26.75    2.71
  -6   6  -3   25.72    1.06
   6  -6  -3   27.27    1.14
  -6  -6   3   25.48    2.10
  -6  -6   3   27.15    1.48
   6  -6  -3   26.94    1.49
   7   6  -3   26.41    1.38
  -7  -6  -3   23.98    2.73
   7   6  -3   26.27    2.47
   7  -6   3   25.68    1.35
  -7  -6  -3   25.76    1.56
   7   6  -3   22.84    1.53
   7   6   3   27.65    3.08
   7   6   3   25.85    1.43
   7  -6  -3   25.37    1.50
  -7   6  -3   24.99    1.12
  -7  -6   3   26.94    2.47
  -8  -6  -3    8.00    1.93
   8  -6   3    8.50    1.00
   8   6  -3   11.60    1.05
   8   6  -3   10.66    1.19
  -8  -6  -3   11.32    1.35
   8   6  -3    8.43    1.84
   8   6   3    5.40    1.64
   8   6   3    8.48    1.07
   8  -6  -3   10.26    1.19
   9   6  -3    7.92    1.21
   9   6  -3    6.34    0.92
   9   6  -3    3.34    1.75
   9  -6   3    7.72    1.05
  -9  -6  -3    6.75    1.17
   9  -6  -3    7.60    1.08
   9   6   3    6.91    0.98
 -10  -6  -3    1.82    0.86
  10  -6   3    0.74    0.68
  10   6  -3    1.93    0.75
  10   6  -3    1.97    0.82
  10   6   3    0.41    0.63
  10  -6  -3    0.54    0.70
  11   6  -3    0.32    0.65
  11  -6   3    1.35    0.70
  11   6  -3   -0.85    0.71
  11   6   3    1.07    0.97
  11  -6  -3    1.19    0.88
   0  -7   3   12.08    1.14
   0   7   3   10.11    0.79
   0  -7   3   10.74    1.05
   0  -7  -3   11.37    0.77
   0  -7   3   11.63    0.67
   0  -7  -3   11.01    1.74
   0   7   3   12.78    0.88
   0  -7   3   11.18    0.82
   0   7  -3   12.34    0.82
   0   7  -3   12.39    0.73
   0  -7  -3   11.24    1.82
   0  -7  -3   11.28    0.88
   1  -7   3   19.89    1.05
  -1  -7  -3   19.65    1.13
   1  -7   3   19.49    0.79
   1  -7   3   18.41    1.71
   1  -7   3   21.66    1.75
  -1  -7  -3   18.49    1.83
  -1  -7  -3   20.62    1.08
  -1  -7  -3   19.23    1.98
   1   7  -3   21.82    1.07
  -1   7   3   18.74    1.02
   1   7  -3   19.10    0.97
  -1   7   3   20.81    1.12
   1   7   3   21.01    1.13
   1  -7  -3   20.90    2.23
   1  -7  -3   22.14    2.24
   1  -7  -3   21.26    1.19
  -1  -7   3   21.55    1.07
  -1   7  -3   17.29    0.82
   1   7   3   20.42    1.13
  -1  -7   3   20.28    0.96
   1  -7  -3   21.52    0.99
  -1   7  -3   18.62    0.98
   2  -7   3   39.36    1.07
  -2  -7  -3   37.47    2.55
   2  -7   3   38.11    1.47
   2  -7   3   36.86    2.80
  -2  -7  -3   40.68    1.61
  -2   7   3   40.53    1.53
   2   7  -3   37.02    1.52
   2   7  -3   41.03    1.54
  -2  -7  -3   40.14    1.65
  -2   7   3   38.57    1.39
  -2  -7   3   42.02    1.55
   2  -7  -3   38.71    1.62
  -2  -7   3   37.64    1.46
   2  -7  -3   38.98    1.34
  -2   7  -3   40.15    3.02
   2   7   3   43.45    2.53
  -2   7  -3   40.59    1.42
  -2   7  -3   39.63    1.17
   2  -7  -3   38.92    3.20
   2   7   3   40.61    1.66
   2   7   3   37.62    1.62
   2  -7  -3   40.39    3.09
  -3   7   3    4.94    0.66
   3  -7   3    4.85    0.69
   3   7  -3    4.70    0.69
  -3   7   3    4.29    0.48
  -3  -7  -3    5.79    1.22
  -3  -7  -3    5.26    0.79
  -3  -7  -3    5.64    0.81
   3  -7   3    5.38    1.52
   3   7  -3    4.64    0.69
   3   7  -3    5.53    0.73
  -3  -7   3    5.44    0.72
  -3   7  -3    5.17    0.59
   3  -7  -3    5.63    0.82
   3  -7  -3    4.10    1.58
   3  -7  -3    5.52    0.53
   3   7   3    4.94    1.11
   3   7   3    5.08    0.77
   3   7   3    6.23    0.85
  -3   7  -3    2.23    1.09
  -3   7  -3    5.26    0.25
  -3   7  -3    4.99    0.24
   3  -7  -3    2.81    1.11
   4   7  -3   39.44    1.62
  -4  -7  -3   39.59    1.73
   4  -7   3   43.62    3.63
   4   7  -3   40.30    1.71
  -4  -7  -3   40.03    1.71
   4  -7   3   42.66    1.63
  -4   7   3   35.58    1.43
   4   7  -3   38.04    1.69
   4  -7  -3   40.21    1.29
   4   7   3   38.23    2.80
   4  -7  -3   37.24    3.32
   4   7   3   39.55    1.76
   4  -7  -3   37.11    1.66
   4   7   3   32.97    1.66
  -4   7  -3   37.49    3.47
  -4   7  -3   39.06    1.32
  -4  -7   3   43.42    1.73
   5  -7   3   21.78    1.27
   5   7  -3   26.49    1.34
  -5  -7  -3   20.67    2.12
  -5  -7  -3   23.40    1.43
   5   7  -3   24.64    0.95
   5  -7  -3   22.83    1.39
   5   7   3   24.87    2.44
   5  -7  -3   24.61    1.00
  -5  -7   3   23.81    1.36
   5  -7  -3   20.40    2.71
   5   7   3   24.44    1.40
  -5   7  -3   24.19    1.03
   6   7  -3   23.22    1.32
   6  -7   3   17.71    1.22
   6   7  -3   21.21    1.67
   6   7  -3   20.40    1.37
  -6  -7  -3   18.08    2.18
  -6  -7  -3   20.96    1.44
  -6  -7   3   21.28    1.59
  -6   7  -3   17.74    0.90
  -6  -7   3   19.35    1.36
   6   7   3   18.66    1.28
   6  -7  -3   18.87    1.34
   6   7   3   19.30    2.44
   7   7  -3    1.89    0.96
  -7  -7  -3    2.17    1.18
  -7  -7  -3    5.07    0.97
   7   7  -3    4.06    0.85
   7  -7   3    2.06    0.66
   7   7  -3    3.53    0.82
   7   7   3    3.09    1.40
   7  -7  -3    4.96    0.94
   7   7   3    3.95    0.81
  -7  -7   3    3.78    1.09
   8  -7   3   14.26    1.22
  -8  -7  -3   14.15    1.37
   8   7  -3   12.31    1.16
   8   7  -3   10.49    1.97
   8   7  -3   15.17    1.47
   8   7   3   13.76    1.24
  -8  -7   3    9.36    1.74
   8  -7  -3   15.48    1.40
   8   7   3    8.94    2.27
   9  -7   3    6.62    1.01
  -9  -7  -3    7.38    1.26
   9   7  -3    8.22    1.27
   9   7  -3    7.88    1.08
   9  -7  -3    6.53    1.15
   9   7   3    6.70    1.08
  10   7  -3    2.35    0.96
 -10  -7  -3    3.35    1.04
  10  -7   3    2.41    0.83
  10   7  -3    2.76    0.86
  10  -7  -3    3.82    1.03
  10   7   3    2.47    0.84
   0  -8  -3   20.85    2.24
   0   8   3   22.49    1.24
   0   8  -3   21.74    1.07
   0  -8  -3   21.59    1.12
   0   8   3   19.25    1.19
   0  -8   3   22.06    1.55
   0  -8  -3   22.71    1.31
   0   8  -3   21.24    1.14
   0  -8   3   22.30    1.21
   0  -8   3   23.12    1.65
   0  -8   3   22.07    1.01
   1  -8   3    3.96    1.02
   1   8  -3    5.53    0.72
  -1  -8  -3    5.14    1.25
   1  -8   3    6.23    0.53
  -1   8   3    6.09    0.74
  -1  -8  -3    6.10    0.77
   1  -8   3    4.62    1.12
  -1  -8  -3    5.94    0.85
  -1   8   3    5.22    0.79
  -1  -8  -3    4.07    1.22
   1   8  -3    5.07    0.74
   1  -8   3    6.58    0.83
   1  -8  -3    5.35    0.83
   1  -8  -3    4.73    1.46
   1  -8  -3    7.28    1.57
   1   8   3    5.00    0.80
  -1   8  -3    5.52    0.60
   1  -8  -3    5.54    0.63
  -1   8  -3    5.58    0.72
  -1  -8   3    7.37    0.86
  -1  -8   3    5.98    0.67
   2   8  -3   26.73    1.31
   2  -8   3   22.70    2.18
  -2  -8  -3   25.40    2.14
  -2  -8  -3   27.72    1.46
   2  -8   3   26.98    1.32
   2   8  -3   24.63    1.32
  -2   8   3   26.38    1.19
   2  -8   3   26.76    0.89
  -2  -8  -3   26.25    1.38
   2  -8   3   23.60    2.38
   2  -8  -3   21.86    2.73
   2  -8  -3   26.32    1.46
   2  -8  -3   26.37    1.13
  -2  -8   3   25.04    1.29
  -2   8  -3   24.92    1.19
   2   8   3   25.46    1.41
   2  -8  -3   25.72    2.70
  -2  -8   3   26.05    1.27
  -3  -8  -3   39.33    2.57
   3  -8   3   40.06    1.68
   3   8  -3   42.22    1.78
   3   8  -3   42.25    1.75
  -3  -8  -3   41.72    1.81
  -3  -8  -3   41.92    1.79
   3  -8  -3   40.87    1.39
  -3  -8   3   43.21    1.73
   3  -8  -3   40.50    1.86
   3   8   3   43.77    2.60
  -3   8  -3   40.22    1.50
   3  -8  -3   44.77    3.56
  -4  -8  -3   33.52    1.68
  -4  -8  -3   31.46    2.34
   4   8  -3   34.17    1.64
   4  -8   3   34.02    1.56
  -4  -8  -3   30.70    1.61
   4   8   3   32.80    1.67
  -4   8  -3   30.26    1.25
  -4  -8   3   33.41    1.57
   4  -8  -3   31.76    3.16
   4  -8  -3   33.24    1.42
   4   8   3   32.79    2.41
   4  -8  -3   32.85    1.68
   5   8  -3    4.65    0.81
   5  -8   3    5.58    0.87
  -5  -8  -3    5.19    0.95
   5   8  -3    4.93    0.91
  -5  -8  -3    3.98    1.19
   5   8   3    4.67    0.85
  -5   8  -3    4.23    0.66
   5  -8  -3    6.79    1.05
  -5  -8   3    5.89    0.93
   5  -8  -3    5.09    1.67
   5   8   3    3.86    1.23
   6  -8   3    1.90    0.69
  -6  -8  -3    0.92    0.72
   6   8  -3    2.75    0.74
  -6  -8  -3    1.09    0.95
   6   8  -3    1.85    0.74
   6  -8  -3    1.08    1.39
  -6  -8   3    2.41    0.81
   6   8   3    2.80    1.19
   6  -8  -3    0.72    0.65
   6   8   3    0.32    0.54
  -7  -8  -3    0.04    1.00
   7   8  -3    1.21    0.64
   7   8  -3    1.30    0.66
   7   8  -3    1.23    0.75
   7  -8   3    0.61    0.63
  -7  -8  -3    2.41    0.81
   7   8   3    3.90    1.43
   7  -8  -3    2.61    0.88
   7   8   3    2.36    0.72
  -8  -8  -3    2.93    0.95
   8  -8   3    1.81    0.70
   8   8  -3    4.29    1.04
   8   8  -3    1.00    0.69
   8  -8  -3    2.05    0.82
   8   8   3    2.37    0.84
  -9  -8  -3    2.18    0.98
   9   8  -3    0.74    0.76
   9   8  -3    0.55    0.83
   9  -8   3    1.39    0.81
   9   8   3    1.11    0.82
   9  -8  -3    0.85    0.75
 -10  -8  -3    3.88    1.21
  10   8  -3    6.86    1.29
  10   8  -3    3.36    0.91
  10  -8  -3    4.36    1.12
  10   8   3    6.25    1.20
   0  -9  -3   17.73    1.36
   0  -9  -3   15.20    2.05
   0  -9   3   14.90    1.43
   0   9   3   14.87    1.11
   0   9  -3   16.19    1.23
   0  -9  -3   16.92    1.07
   0  -9   3   16.14    0.93
   0  -9   3   15.39    1.33
   0  -9   3   18.37    1.21
   1  -9   3   36.95    2.57
  -1  -9  -3   38.81    1.65
  -1  -9  -3   34.28    2.77
  -1  -9  -3   34.39    2.74
   1  -9   3   36.76    1.29
  -1  -9  -3   36.18    1.79
   1  -9   3   35.94    2.64
   1  -9   3   39.80    1.71
  -1  -9   3   36.12    1.48
   1   9   3   35.44    1.72
   1  -9  -3   38.50    1.52
  -1  -9   3   35.91    1.64
  -1   9  -3   33.12    1.54
   1  -9  -3   33.65    3.13
   1  -9  -3   40.40    1.90
  -2  -9  -3    5.75    0.89
   2  -9   3    7.32    0.92
  -2  -9  -3    7.59    1.06
   2   9  -3    6.09    0.85
   2  -9   3    4.66    1.17
  -2  -9  -3    5.11    1.22
  -2  -9  -3    4.44    1.25
  -2  -9   3    6.93    0.84
   2  -9  -3    6.28    1.66
  -2   9  -3    5.37    0.75
   2  -9  -3    6.26    0.71
   2  -9  -3    8.02    1.14
  -2  -9   3    6.60    0.90
  -3  -9  -3   19.87    1.38
  -3  -9  -3   17.60    1.79
  -3  -9  -3   18.30    1.88
   3  -9   3   19.85    1.30
   3  -9   3   17.42    2.25
   3   9  -3   19.44    1.32
  -3  -9  -3   21.27    1.34
  -3  -9   3   18.50    1.25
   3  -9  -3   18.50    2.49
  -3  -9   3   20.52    1.23
   3  -9  -3   22.06    1.45
  -4  -9  -3   15.76    1.73
   4   9  -3   15.74    1.21
  -4  -9  -3   14.73    1.29
   4  -9   3   17.94    1.26
  -4  -9  -3   14.92    1.28
   4  -9  -3   16.97    1.34
  -4  -9   3   15.71    1.21
   4   9   3   16.01    1.33
   4  -9  -3   11.99    2.47
   4   9   3   15.49    1.61
   5   9  -3    4.73    0.89
   5   9  -3    2.83    0.74
  -5  -9  -3    4.32    0.93
  -5  -9  -3    2.40    1.00
   5  -9   3    3.15    0.73
   5  -9  -3    2.27    1.25
   5  -9  -3    4.38    0.94
   5   9   3    2.98    0.96
   5   9   3    2.69    0.77
  -5  -9   3    2.43    0.82
   6   9  -3    4.12    0.90
  -6  -9  -3    2.15    1.12
   6  -9   3    2.91    0.77
  -6  -9  -3    4.25    0.95
   6   9  -3    4.15    0.83
  -6  -9   3    3.14    0.87
   6   9   3    2.31    0.84
   6   9   3    2.48    0.80
   6  -9  -3    2.44    0.84
  -7  -9  -3    0.03    0.71
   7   9  -3   -0.10    0.61
   7  -9   3    0.77    0.65
   7   9  -3    1.83    0.81
   7  -9  -3   -0.54    0.66
   7   9   3    1.54    0.71
  -8  -9  -3    2.72    1.01
   8  -9   3    2.32    0.84
   8   9  -3    3.28    0.93
   8   9  -3    3.35    0.99
   8   9   3    2.89    0.86
   8  -9  -3    3.12    0.93
   9   9  -3    1.41    0.86
  -9  -9  -3    1.42    0.93
   9   9  -3    0.83    0.72
   9  -9  -3    1.74    0.87
   9   9   3    1.37    0.88
   0 -10   3    0.88    0.49
   0 -10  -3    1.05    0.66
   0 -10   3    0.93    0.62
   0 -10  -3    1.10    0.58
   0 -10  -3    2.35    1.19
   0 -10   3    0.67    0.55
  -1 -10  -3    5.63    1.42
  -1 -10  -3    7.29    0.97
  -1 -10  -3    7.82    1.13
   1 -10   3    8.38    1.58
   1 -10   3    8.66    1.09
  -1 -10   3    8.76    0.86
   1 -10  -3    8.87    0.88
   1 -10  -3    5.15    1.62
   1 -10  -3    8.71    1.20
  -1 -10   3    7.81    1.00
   2 -10   3    4.14    0.85
  -2 -10  -3    5.20    0.92
  -2 -10  -3    3.86    1.08
  -2 -10  -3    5.78    1.00
   2 -10   3    6.55    1.54
  -2 -10   3    4.40    0.84
   2 -10  -3    5.49    0.99
  -2 -10   3    4.80    0.81
   3 -10   3    5.91    1.62
  -3 -10  -3    6.55    1.09
  -3 -10  -3    4.41    1.10
   3 -10   3    6.51    0.94
  -3 -10  -3    6.44    1.00
   3  10  -3    7.75    1.08
   3 -10  -3    9.36    1.27
   3 -10  -3    6.61    1.82
  -3 -10   3    8.91    1.07
  -4 -10  -3    1.83    0.75
  -4 -10  -3    4.46    0.99
   4  10  -3    5.99    1.00
   4 -10   3    4.18    0.84
   4 -10   3    1.99    1.42
   4  10  -3    4.32    0.89
  -4 -10  -3    3.88    0.91
  -4 -10   3    3.25    0.82
   4  10   3    5.37    1.03
   4 -10  -3    3.46    0.92
   4 -10  -3    2.34    1.30
   5  10  -3    0.10    0.59
  -5 -10  -3   -0.25    0.55
  -5 -10  -3   -1.58    0.65
   5  10  -3    1.00    0.66
   5 -10   3    1.23    0.68
  -5 -10   3    0.78    0.63
   5  10   3    0.22    0.60
   5 -10  -3    1.16    0.74
   6  10  -3    1.29    0.76
   6  10  -3    2.03    0.78
  -6 -10  -3    1.44    0.79
   6 -10   3    2.23    0.82
   6 -10  -3    3.02    0.95
   6  10   3    2.22    0.78
   7  10  -3    2.73    0.92
  -7 -10  -3    2.74    0.99
   7  10   3    2.56    0.82
   7 -10  -3    2.76    1.04
   8  10  -3    0.83    0.69
  -8 -10  -3    1.35    0.88
   8  10  -3    1.34    0.84
   8 -10  -3    1.10    0.76
   8  10   3    0.05    0.61
   0 -11  -3    7.93    1.20
   0 -11   3    8.76    1.15
  -1 -11  -3    1.73    1.10
   1 -11   3    1.12    0.85
  -1 -11  -3    2.10    0.88
   1 -11   3    3.35    0.79
  -1 -11  -3    2.77    0.76
  -1 -11   3    2.28    0.77
   1 -11  -3    2.98    0.86
  -2 -11  -3    7.28    1.18
   2 -11   3    7.68    1.03
  -2 -11  -3    7.29    1.16
  -2 -11  -3    6.77    1.01
   2 -11  -3    8.42    1.22
  -2 -11   3    5.75    1.01
  -2 -11   3    4.74    1.00
   3 -11   3    3.25    0.84
   3  11  -3    4.02    0.89
   3  11  -3    2.13    0.77
  -3 -11  -3    2.47    0.78
  -3 -11  -3    2.41    0.74
  -3 -11  -3    2.62    0.93
   3 -11  -3    2.71    0.92
  -3 -11   3    3.37    0.80
  -4 -11  -3    1.89    0.77
   4  11  -3    2.63    0.80
   4  11  -3    2.37    0.82
  -4 -11  -3    2.48    0.90
   4 -11   3    3.12    0.87
   4  11   3    1.72    0.77
   4 -11  -3    0.15    0.70
  -5 -11  -3    0.86    0.72
   5  11  -3    1.10    0.73
   5  11  -3    2.08    0.77
   5 -11   3    1.28    0.80
   5 -11  -3    1.50    0.86
   5  11   3    0.55    0.75
  -6 -11  -3    2.25    0.92
   6  11  -3    1.49    0.86
   6  11  -3    1.94    0.78
   6 -11  -3    1.06    0.81
   6  11   3    1.99    0.79
   0 -12  -3   -0.27    0.69
   0 -12   3   -0.46    0.48
   1 -12   3    4.78    0.93
  -1 -12  -3    5.49    1.17
   1 -12  -3    5.13    1.05
  -1 -12   3    3.27    0.92
  -2 -12  -3    3.22    1.02
   2 -12   3    5.36    1.02
  -2 -12   3    4.71    1.02
   2 -12  -3    5.39    1.16
  -3 -12  -3    5.83    1.26
   3  12  -3    5.64    1.00
  -3 -12  -3    5.93    1.10
   3 -12   3    2.54    0.87
   3 -12  -3    4.23    1.03
  -4 -12  -3    0.17    0.77
  -4 -12  -3    1.58    0.84
   4  12  -3    0.60    0.67
   4 -12  -3    2.10    0.90
   4  12   3    1.19    0.76
   0   0   4   36.02    0.90
   0   0  -4   37.06    0.80
   0   0   4   38.25    1.82
   0   0  -4   38.14    1.81
   0   0   4   36.77    0.78
   0   0  -4   38.19    0.93
  -1   0   4    0.26    0.26
  -1   0   4    0.82    0.10
   1   0   4    0.57    0.40
   1   0   4    0.60    0.19
  -1   0  -4    0.72    0.19
  -1   0  -4    0.66    0.35
   1   0  -4    0.60    0.33
  -1   0   4    0.81    0.14
   1   0   4    0.68    0.11
  -4   0   4  222.76    7.39
  -4   0  -4  213.53    4.48
   4   0  -4  223.07    7.44
   4   0   4  221.77    4.56
  -4   0  -4  220.58    4.54
  -4   0   4  220.12    4.58
  -4   0  -4  224.58    7.49
  -4   0   4  222.21    4.50
   4   0   4  215.91    7.44
   5   0  -4  121.43    2.92
   5   0   4  118.47    5.60
  -5   0   4  121.11    2.84
   5   0   4  120.71    2.71
  -5   0  -4  122.04    2.86
   5   0  -4  126.24    5.77
   5   0   4  124.01    2.89
  -5   0   4  128.75    5.68
   5   0  -4  122.66    2.81
   5   0  -4  123.70    2.73
  -5   0  -4  121.65    2.83
  -5   0  -4  124.20    5.77
  -6   0   4   42.92    1.42
   6   0  -4   41.88    1.48
   6   0  -4   42.56    1.36
  -6   0   4   42.09    3.38
  -6   0  -4   43.44    1.43
   6   0  -4   42.44    1.30
   6   0   4   40.85    1.42
   6   0  -4   44.79    3.59
  -6   0  -4   40.56    1.40
   6   0   4   37.89    3.40
  -6   0  -4   40.61    3.45
   6   0   4   42.85    1.29
   7   0  -4   29.20    1.18
  -7   0  -4   31.74    3.38
   7   0   4   29.31    1.25
   7   0  -4   29.53    3.12
  -7   0  -4   28.84    1.20
   7   0  -4   28.21    1.26
  -7   0   4   29.43    1.23
   7   0  -4   30.78    1.14
  -7   0  -4   29.16    1.21
  -7   0   4   29.38    3.17
   7   0   4   29.05    1.09
   7   0   4   29.91    3.30
   8   0   4   22.25    3.57
  -8   0  -4   19.06    1.08
   8   0   4   19.72    1.07
   8   0   4   18.93    0.94
   8   0  -4   19.45    0.98
   8   0   4   20.22    1.11
  -8   0  -4   18.75    1.07
  -8   0  -4   17.89    3.23
   8   0  -4   19.42    1.05
   8   0  -4   21.37    3.65
   8   0  -4   20.43    1.13
  -8   0   4   17.72    3.06
   9   0  -4    2.34    0.57
  -9   0   4    3.28    1.43
   9   0   4    1.16    0.54
   9   0   4    3.20    1.84
   9   0  -4    1.22    1.57
   9   0  -4    2.64    0.56
   9   0   4    1.85    0.58
   9   0   4    2.37    0.54
  10   0   4   17.30    1.10
  10   0  -4   17.50    1.09
  10   0  -4   19.67    1.24
 -10   0  -4   17.03    3.66
  10   0   4   18.82    3.49
  10   0   4   16.72    1.15
  10   0  -4   16.78    3.46
 -10   0   4   14.28    3.19
 -11   0  -4    3.12    2.23
  11   0  -4   -0.64    1.69
  11   0  -4    2.00    0.65
  11   0  -4    1.90    0.67
  11   0   4    3.11    0.73
  11   0   4    0.74    2.11
  11   0   4    1.46    0.64
 -11   0   4    1.34    2.12
  12   0  -4    9.20    1.09
  12   0   4   10.41    1.01
  12   0  -4    9.76    1.11
   0  -1  -4  518.77   11.58
   0   1  -4  521.99   10.94
   3   1  -4  139.83    4.77
  -3  -1  -4  142.94    3.06
   3  -1   4  144.96    2.86
   3   1  -4  138.34    2.97
  -3  -1  -4  140.58    5.10
  -3   1   4  139.69    2.89
  -3   1   4  128.32    2.84
   3  -1   4  139.62    5.23
  -3   1   4  148.06    5.40
  -3  -1  -4  126.38    2.93
   3   1  -4  139.16    2.88
   3  -1  -4  140.10    5.32
   3   1   4  138.79    3.06
  -3   1  -4  135.83    2.81
  -3   1  -4  141.09    5.21
  -3  -1   4  147.78    4.82
  -3  -1   4  139.68    2.94
   3  -1  -4  134.67    2.87
  -3  -1   4  126.30    2.99
   3   1   4  138.03    2.97
   3   1   4  140.02    2.94
   3   1   4  143.45    5.26
   3  -1  -4  140.95    2.88
  -3   1  -4  140.59    2.83
   4   1  -4   89.91    4.14
   4  -1   4   91.59    2.11
  -4   1   4   87.71    4.43
  -4  -1  -4   93.73    4.35
   4   1  -4   90.30    2.12
  -4   1   4   91.49    2.12
   4  -1   4  100.39    4.72
  -4  -1  -4   90.95    2.28
   4  -1   4   89.58    2.00
   4   1  -4   91.00    2.22
  -4  -1  -4   95.69    2.25
  -4   1   4   91.22    2.16
   4   1  -4   91.67    2.30
   4  -1  -4   91.83    4.60
  -4   1  -4   90.65    2.09
  -4  -1   4   95.42    2.24
  -4   1  -4   89.43    2.08
   4   1   4  100.88    4.64
   4  -1  -4   94.77    2.12
   4  -1  -4   92.92    2.11
   4   1   4   93.91    2.32
   4   1   4   93.81    2.18
  -4   1  -4   96.77    4.64
  -4  -1   4   98.88    4.23
   5  -1   4  467.50   13.33
  -5  -1  -4  442.96   12.77
   5   1  -4  465.77   12.77
  -5   1   4  469.88   13.35
  -5   1  -4  452.86   13.33
   5   1   4  465.09   13.16
  -5  -1   4  465.20   12.61
   5  -1  -4  454.79   13.35
   6   1  -4   19.52    2.39
   6  -1   4   23.65    0.96
   6   1  -4   24.03    1.02
   6   1  -4   23.71    0.95
  -6  -1  -4   22.53    1.07
  -6   1   4   27.49    2.88
  -6  -1  -4   21.19    2.53
  -6   1   4   23.47    0.97
   6  -1   4   23.24    2.72
   6  -1   4   25.45    0.87
   6   1  -4   24.09    1.11
  -6  -1  -4   23.96    1.04
   6  -1  -4   23.15    0.92
  -6   1  -4   23.40    0.94
  -6   1  -4   23.52    0.97
   6  -1  -4   23.02    0.92
  -6   1  -4   25.78    2.89
   6   1   4   23.10    1.07
  -6  -1   4   21.66    1.01
   6  -1  -4   25.50    1.04
   6  -1  -4   23.85    2.83
   6   1   4   22.58    0.94
   6   1   4   23.33    2.65
  -6  -1   4   23.51    2.49
  -7   1   4    7.37    0.65
   7  -1   4    7.01    0.59
   7  -1   4    7.16    0.63
   7   1  -4    7.92    0.76
  -7  -1  -4    6.27    0.67
  -7  -1  -4    6.21    0.67
   7  -1   4   10.82    2.41
  -7  -1  -4    8.31    2.11
   7   1  -4    7.57    0.67
   7  -1   4    6.99    0.54
   7   1  -4    7.52    0.62
   7   1  -4    7.80    1.84
  -7   1   4    6.31    1.84
   7  -1  -4    7.38    0.58
   7  -1  -4    7.07    0.67
   7   1   4    6.74    0.67
   7  -1  -4    7.95    0.63
  -7  -1   4    6.37    0.74
   7  -1  -4    4.63    1.72
  -7   1  -4    7.11    1.86
  -7   1  -4    7.17    0.61
   7   1   4    9.14    2.20
  -7   1  -4    7.74    0.64
  -7  -1   4    7.92    1.84
   7   1   4    6.71    0.60
  -8  -1  -4   10.63    2.48
   8  -1   4   10.72    0.71
   8   1  -4   10.34    2.39
   8  -1   4    9.36    2.48
   8   1  -4   11.00    0.92
   8  -1   4   11.56    0.84
   8   1  -4   11.02    0.78
  -8  -1  -4   10.72    0.87
  -8  -1  -4   11.02    0.94
  -8   1   4    9.32    2.37
   8   1  -4   10.75    0.90
   8  -1   4   10.78    0.76
  -8  -1   4   16.55    2.85
   8  -1  -4   11.49    0.80
  -8   1  -4   10.67    2.51
   8  -1  -4   10.43    2.53
   8   1   4    9.22    0.88
   8  -1  -4   10.85    0.86
   8   1   4   13.91    2.85
  -8   1  -4   10.06    0.78
   8   1   4    9.50    0.76
   8  -1  -4   11.83    0.82
   9  -1   4    9.03    0.75
  -9  -1  -4    9.03    2.55
   9  -1   4    8.18    2.54
   9   1  -4    8.53    0.81
  -9   1   4   10.54    2.82
   9  -1   4    9.90    0.81
   9   1  -4   10.35    0.92
   9   1  -4    8.22    2.29
  -9  -1  -4    8.34    0.90
   9   1   4    7.92    0.88
   9   1   4    7.62    2.60
  -9  -1   4    7.04    2.06
   9  -1  -4    8.94    0.82
   9  -1  -4    8.51    0.87
   9   1   4    9.00    1.44
   9   1   4    8.40    0.78
   9  -1  -4    9.53    2.54
   9  -1  -4    8.85    0.88
  -9   1  -4    7.23    2.25
 -10  -1  -4    2.95    2.06
 -10   1   4    7.44    2.56
  10  -1   4    4.33    0.71
  10   1  -4    8.75    2.55
  10  -1   4    4.24    2.22
  10   1  -4    4.85    0.75
  10  -1   4    6.52    0.80
  10   1  -4    6.22    0.88
 -10   1  -4    8.22    2.56
  10  -1  -4    7.27    0.88
  10   1   4    7.33    2.58
  10   1   4    6.13    0.79
  10  -1  -4    3.07    1.83
  10   1   4    6.17    0.90
  10  -1  -4    6.46    0.85
 -11   1   4   -0.60    1.58
  11   1  -4    2.51    1.77
  11   1  -4    0.66    0.56
  11  -1   4    0.87    0.57
  11   1  -4    0.72    0.64
 -11  -1  -4   -0.53    1.71
  11  -1  -4    0.07    0.55
  11  -1  -4    1.18    0.56
  11   1   4   -0.34    1.64
 -11  -1   4    0.06    1.70
  11   1   4    0.85    0.59
  11  -1  -4    0.40    2.18
  11   1   4    0.64    0.54
  12   1  -4    2.91    0.86
  12   1  -4    2.80    0.82
  12  -1   4    4.54    0.82
  12  -1  -4    3.90    0.86
  12   1   4    4.56    0.81
  12   1   4    2.01    0.78
   0   2  -4   80.92    2.53
   0  -2   4   84.46    2.61
   0  -2   4   84.99    1.72
   0   2   4   84.80    3.31
   0   2  -4   82.71    1.73
   0   2   4   84.12    1.99
   0  -2   4   84.75    1.76
   0   2   4   84.24    1.92
   0  -2  -4   85.68    1.99
   0   2  -4   84.58    1.73
   0  -2  -4   84.34    1.93
  -1   2   4  147.81    4.71
  -1  -2  -4  149.53    4.78
  -1  -2  -4  147.42    3.11
  -1   2   4  148.08    3.07
   1  -2   4  146.65    4.40
  -1   2   4  144.80    3.05
   1   2  -4  145.94    3.60
   1   2   4  146.59    4.85
   1  -2  -4  153.87    4.85
  -1  -2   4  141.57    3.01
  -1   2  -4  142.58    2.81
   1   2   4  150.86    3.21
  -1  -2   4  150.14    3.49
   1  -2  -4  147.07    3.12
   1   2   4  143.97    3.10
  -1   2  -4  146.01    2.80
   1  -2  -4  153.89    3.13
  -1   2  -4  145.88    4.35
   2   2  -4  543.42   11.31
   2   2  -4  554.16   11.58
  -2  -2  -4  563.18   12.94
   2  -2  -4  552.64   13.33
   2   2   4  564.08   13.10
  -2   2  -4  545.26   12.84
  -3   2   4   44.15    1.16
   3  -2   4   42.86    2.77
  -3   2   4   46.04    3.03
   3   2  -4   45.92    1.35
  -3   2   4   43.63    1.13
   3   2  -4   42.90    1.28
   3   2  -4   43.53    1.20
   3  -2   4   42.70    1.05
  -3  -2  -4   43.35    2.63
   3  -2   4   43.14    1.01
   3   2  -4   42.60    2.23
  -3  -2  -4   45.91    1.38
   3   2   4   45.84    2.80
   3  -2  -4   43.25    2.91
   3   2   4   43.17    1.37
   3   2   4   44.82    1.32
  -3  -2   4   45.05    2.25
   3  -2  -4   46.96    1.20
  -3   2  -4   44.33    1.05
   3  -2  -4   44.42    1.23
   3   2   4   44.36    1.28
  -3  -2   4   43.05    1.24
  -3   2  -4   44.14    0.98
  -3   2  -4   45.28    2.90
   4   2  -4  623.96   14.55
  -4  -2  -4  623.79   15.19
  -4   2   4  637.48   16.12
   4  -2   4  637.07   15.81
   4  -2  -4  603.55   15.92
  -4   2  -4  608.42   15.87
  -4  -2   4  594.96   14.28
   4   2   4  625.07   15.55
   5   2  -4   83.80    2.26
   5   2  -4   82.55    2.34
   5  -2   4   85.13    1.96
   5   2  -4   82.98    4.25
   5  -2   4   86.44    4.81
   5   2  -4   87.37    2.16
  -5  -2  -4   86.24    2.28
  -5   2   4   87.63    4.97
   5  -2   4   82.96    1.97
   5  -2   4   82.76    1.91
  -5   2   4   86.75    2.11
  -5  -2  -4   84.69    4.49
  -5  -2  -4   84.45    2.35
  -5   2   4   83.71    2.07
  -5   2  -4   90.81    5.13
   5   2   4   89.17    4.75
   5   2   4   86.38    2.29
  -5  -2   4   83.81    2.25
   5   2   4   83.91    2.20
  -5   2  -4   86.20    2.04
   5  -2  -4   81.46    4.94
  -5  -2   4   83.77    4.19
   5  -2  -4   85.82    2.05
   5  -2  -4   85.59    2.12
   5   2   4   85.44    2.38
   6   2  -4   65.40    4.05
  -6  -2  -4   57.93    4.00
   6   2  -4   64.48    2.06
  -6  -2  -4   62.89    1.96
   6  -2   4   60.64    1.59
   6  -2   4   67.99    1.67
  -6   2   4   64.50    1.83
   6   2  -4   64.29    1.95
   6   2  -4   64.96    1.81
  -6   2   4   62.03    1.76
   6  -2   4   63.79    4.50
   6  -2   4   61.56    1.68
  -6   2   4   67.69    4.70
  -6  -2  -4   62.49    2.00
  -6   2  -4   59.67    4.46
   6   2   4   62.76    4.29
   6  -2  -4   65.54    1.71
  -6  -2   4   65.90    4.04
  -6  -2   4   64.68    1.96
   6   2   4   63.06    2.03
   6  -2  -4   63.99    1.79
  -6   2  -4   62.93    1.74
   6  -2  -4   58.09    4.44
   6   2   4   59.83    1.82
  -7  -2  -4   15.70    2.73
   7  -2   4   17.29    3.01
   7  -2   4   17.70    0.85
   7  -2   4   18.67    0.84
  -7   2   4   18.65    3.10
   7   2  -4   16.56    0.90
   7   2  -4   16.64    0.99
   7   2  -4   15.15    2.48
   7  -2   4   16.45    0.76
   7   2  -4   16.60    1.05
  -7   2   4   16.51    0.88
  -7  -2  -4   16.90    0.99
  -7  -2  -4   16.60    1.03
   7   2   4   18.72    0.99
  -7   2  -4   16.93    0.87
  -7  -2   4   18.02    2.78
  -7  -2   4   16.98    1.00
   7  -2  -4   17.56    0.93
   7  -2  -4   18.44    0.85
   7  -2  -4   18.22    0.92
   7   2   4   17.44    1.08
   7  -2  -4   18.42    3.18
  -7   2  -4   15.62    2.84
   7   2   4   21.08    3.22
  -8   2   4    9.63    2.51
   8  -2   4   12.30    0.80
   8   2  -4   10.57    2.40
   8  -2   4   11.67    0.72
   8   2  -4   12.49    0.87
   8  -2   4   10.88    2.66
   8   2  -4   13.22    0.97
  -8  -2  -4   12.33    1.00
   8  -2   4   12.38    0.76
  -8  -2  -4   17.41    3.19
   8   2   4   11.79    0.87
  -8   2  -4   12.30    0.82
  -8   2  -4    8.50    2.31
   8   2   4    9.74    2.52
   8  -2  -4   11.97    0.87
   8  -2  -4    7.40    2.39
   8  -2  -4   12.93    0.81
  -8  -2   4   12.81    2.67
   8   2   4   13.04    1.02
   8  -2  -4   12.86    0.86
   9  -2   4    1.30    0.46
   9   2  -4    0.78    0.53
   9   2  -4    0.31    0.45
   9  -2   4    0.91    0.40
  -9  -2  -4    0.53    0.54
  -9  -2  -4   -1.10    1.03
   9  -2   4    0.58    1.60
  -9   2   4   -2.24    1.01
   9   2  -4    0.51    1.12
   9   2   4   -0.43    1.01
   9  -2  -4    0.17    0.75
   9  -2  -4    0.66    1.68
  -9  -2   4    0.41    1.03
   9   2   4    0.68    0.46
   9  -2  -4    1.08    0.45
  -9   2  -4    0.20    0.87
   9  -2  -4    1.02    0.49
  10   2  -4    1.48    1.50
 -10   2   4    0.69    1.35
 -10  -2  -4    1.77    1.65
  10  -2   4    3.17    0.68
  10   2  -4    4.05    0.72
 -10  -2  -4    2.70    0.78
  10   2  -4    3.58    0.80
  10   2   4    2.95    0.65
  10  -2  -4    4.93    0.77
  10  -2  -4    4.71    0.71
  10  -2  -4   -0.08    2.27
  10   2   4    0.20    1.65
  10   2   4    3.69    0.84
 -11  -2  -4    9.45    2.83
  11   2  -4    7.94    1.00
  11  -2   4    6.91    0.89
  11   2  -4    7.33    1.06
  11   2   4    4.61    2.66
  11   2   4    8.39    1.14
  11   2   4    9.38    1.05
  11  -2  -4    9.40    1.02
  12   2  -4   -0.35    0.78
  12  -2   4    0.44    0.59
  12   2  -4    0.06    0.59
  12   2   4    0.67    0.62
  12   2   4    1.94    0.86
  12  -2  -4    0.71    0.73
   0   3   4    0.71    0.24
   0  -3  -4    1.52    0.57
   0  -3  -4    0.65    0.24
   0  -3   4    1.28    0.35
   0  -3   4    1.11    0.20
   0   3   4    1.23    0.47
   0   3  -4    1.08    0.18
   0   3  -4    1.25    0.21
   0   3  -4    1.35    0.37
   0   3   4    0.68    0.24
   0  -3  -4    0.51    0.25
  -1  -3  -4   63.26    1.70
   1   3  -4   63.85    1.53
   1   3  -4   63.82    1.54
   1   3  -4   62.69    1.55
   1   3  -4   63.47    1.58
  -1  -3  -4   61.02    2.97
   1  -3   4   63.20    1.47
   1   3  -4   64.20    1.49
   1  -3   4   64.23    2.65
  -1  -3  -4   63.89    1.70
  -1   3   4   63.52    3.00
  -1   3   4   63.20    1.64
   1   3   4   61.92    1.69
   1  -3  -4   65.77    1.70
  -1   3  -4   63.17    1.30
  -1   3  -4   65.37    1.35
   1  -3  -4   68.88    3.17
   1  -3  -4   64.49    1.68
  -1   3  -4   63.30    1.45
  -1  -3   4   66.76    1.54
  -1   3  -4   63.50    2.70
   1   3   4   64.66    1.75
   2   3  -4  133.87    3.22
  -2   3   4  133.95    2.85
  -2  -3  -4  128.58    4.72
  -2  -3  -4  131.33    3.03
   2   3  -4  135.70    3.01
   2   3  -4  129.84    2.94
   2  -3   4  134.61    4.77
   2   3  -4  133.01    2.88
   2  -3   4  132.47    2.78
  -2   3   4  139.07    2.95
   2   3  -4  128.53    2.92
   2   3  -4  137.83    3.27
  -2  -3  -4  137.03    3.09
   2   3   4  135.27    3.13
   2  -3  -4  130.37    2.94
  -2   3  -4  133.96    2.69
   2  -3  -4  134.09    3.01
   2   3   4  135.65    3.07
   2  -3  -4  132.24    4.90
   2   3   4  140.83    5.03
   2  -3  -4  133.37    5.23
  -2   3  -4  131.56    4.87
   3   3  -4  285.65    6.87
  -3   3   4  279.76    5.59
   3  -3   4  285.30    5.50
  -3  -3  -4  278.19    5.78
  -3  -3  -4  288.27    8.22
  -3   3   4  283.43    5.49
   3  -3   4  275.68    8.44
   3   3   4  289.22    8.45
  -3   3  -4  275.19    8.66
  -3  -3   4  284.64    6.89
  -3  -3   4  275.24    5.70
   3   3   4  277.31    5.82
   3  -3  -4  284.23    9.07
   3  -3  -4  285.38    5.75
   3   3   4  275.18    5.89
   3  -3  -4  276.71    5.61
   4  -3   4  220.84    4.54
  -4   3   4  249.34    8.70
   4   3  -4  222.07    4.85
   4   3  -4  232.24    5.00
  -4   3   4  224.09    4.52
   4  -3   4  218.30    4.20
  -4  -3  -4  236.03    7.54
  -4   3   4  224.50    4.63
   4   3  -4  220.02    4.73
  -4  -3  -4  233.36    5.02
   4  -3   4  224.50    4.27
   4   3  -4  230.47    6.58
   4  -3   4  219.53    7.89
   4  -3  -4  221.37    4.76
  -4  -3   4  229.45    6.57
   4   3   4  226.04    5.02
   4   3   4  227.48    4.94
   4  -3  -4  227.25    4.63
   4  -3  -4  234.31    8.49
  -4   3  -4  227.62    4.48
   4   3   4  227.66    4.86
  -4   3  -4  219.18    8.07
  -4  -3   4  224.21    4.84
   4   3   4  221.49    7.66
   5   3  -4   52.93    1.72
   5  -3   4   46.58    3.66
   5   3  -4   55.17    1.63
   5  -3   4   54.30    1.28
  -5   3   4   53.50    1.46
  -5  -3  -4   55.34    1.84
  -5  -3  -4   49.93    3.36
  -5   3   4   53.96    1.50
   5  -3   4   52.35    1.19
   5   3  -4   59.81    3.25
   5  -3   4   52.04    1.43
  -5   3   4   52.52    3.99
   5   3  -4   56.21    1.85
   5  -3  -4   53.92    1.48
   5   3   4   54.06    1.78
  -5   3  -4   54.57    1.43
   5   3   4   49.60    1.78
   5  -3  -4   56.04    1.64
  -5  -3   4   54.48    3.13
  -5  -3   4   52.89    1.71
   5  -3  -4   57.67    4.23
   5   3   4   54.80    3.71
   5   3   4   53.44    1.68
  -5   3  -4   51.48    3.98
  -6  -3  -4   39.88    1.60
  -6   3   4   39.07    1.30
  -6   3   4   36.78    3.56
  -6   3   4   43.41    1.36
   6  -3   4   40.96    3.72
   6  -3   4   40.66    1.15
   6   3  -4   38.27    1.57
   6   3  -4   38.84    1.51
   6   3  -4   45.53    3.16
   6   3  -4   39.81    1.41
   6  -3   4   39.33    1.04
  -6  -3  -4   42.95    3.33
   6  -3   4   41.27    1.27
  -6  -3   4   43.17    1.57
   6  -3  -4   40.75    1.27
  -6  -3   4   43.99    3.14
   6   3   4   39.80    1.46
   6  -3  -4   42.26    1.42
  -6   3  -4   39.59    1.27
   6   3   4   39.48    1.61
   6  -3  -4   40.48    3.92
  -6   3  -4   37.25    3.64
   6   3   4   39.19    1.56
   6   3   4   41.54    3.50
   7   3  -4    3.16    0.59
   7  -3   4    5.86    2.01
  -7   3   4    3.12    0.51
   7  -3   4    3.12    0.35
   7   3  -4    2.72    0.59
  -7  -3  -4    3.32    0.67
   7  -3   4    3.57    0.45
   7   3  -4    2.28    1.15
   7   3  -4    3.50    0.67
  -7  -3  -4    4.63    1.56
   7  -3   4    3.47    0.49
  -7   3   4    0.58    1.24
  -7   3  -4    3.30    1.49
   7  -3  -4    3.13    0.49
   7   3   4    3.65    1.42
  -7  -3   4    2.16    0.99
   7  -3  -4    2.38    1.52
   7   3   4    2.80    0.58
   7   3   4    3.52    0.71
   7  -3  -4    3.36    0.49
  -7  -3   4    3.18    0.63
   7   3   4    3.50    0.65
  -7   3  -4    3.45    0.50
   7  -3  -4    2.30    0.51
  -8   3   4   22.41    3.72
   8  -3   4   23.48    0.88
   8   3  -4   23.78    1.20
  -8  -3  -4   22.02    2.86
   8   3  -4   20.76    2.68
   8  -3   4   25.63    3.29
  -8  -3  -4   22.66    1.37
   8   3  -4   23.89    1.33
   8  -3   4   24.15    1.10
  -8   3  -4   17.91    3.46
  -8   3  -4   23.67    1.13
   8  -3  -4   24.41    1.20
   8  -3  -4   26.53    1.10
   8  -3  -4   24.00    1.15
  -8  -3   4   23.38    2.82
   8  -3  -4   25.51    4.13
   8   3   4   28.33    3.33
   8   3   4   23.43    1.22
   9  -3   4    1.12    0.51
   9   3  -4    2.51    0.71
  -9  -3  -4    1.35    0.66
   9   3  -4    1.73    0.57
  -9   3   4    2.14    1.78
  -9  -3  -4   -1.23    1.09
   9   3  -4    2.28    1.13
   9   3   4    2.00    0.61
   9   3   4    0.44    1.47
  -9  -3   4    1.63    1.41
   9  -3  -4    1.91    0.57
   9  -3  -4    1.66    0.49
 -10  -3  -4   10.60    2.61
  10   3  -4    5.87    0.84
  10   3  -4    7.20    2.35
 -10  -3  -4    6.99    1.07
  10  -3   4    7.03    0.85
  10   3  -4    7.12    1.02
  10  -3  -4    8.43    0.95
  10   3   4    8.87    0.98
  10  -3  -4    8.25    0.96
  10   3   4    8.14    2.50
 -10  -3   4    4.91    1.94
  10   3   4    6.85    1.06
  11   3  -4    3.17    0.77
  11  -3   4    3.36    0.71
  11   3  -4    3.40    0.95
  11   3   4    2.71    0.95
  11   3   4    4.20    0.84
  11  -3  -4    2.51    0.77
  12  -3   4    0.16    0.62
  12   3  -4   -0.35    0.60
  12   3  -4    0.78    0.80
  12   3   4    0.07    0.76
  12  -3  -4    0.50    0.77
  12   3   4    0.20    0.63
   0  -4  -4   54.91    1.63
   0   4  -4   53.66    1.34
   0   4  -4   53.88    1.38
   0   4  -4   55.63    1.46
   0   4  -4   56.49    2.08
   0   4   4   54.62    1.61
   0   4   4   55.20    1.63
   0  -4   4   52.64    1.43
   0  -4   4   57.46    2.05
   0  -4  -4   56.51    1.58
   0  -4  -4   56.31    3.07
   0   4   4   58.68    2.89
  -1   4   4  273.18    5.66
  -1   4   4  273.65    5.63
   1   4  -4  266.86    5.53
  -1  -4  -4  275.47    7.94
   1  -4   4  266.71    7.08
  -1   4  -4  281.34    7.36
   1   4   4  274.11    5.76
   1  -4  -4  276.54    5.62
  -1   4  -4  266.04    5.42
   1   4   4  270.71    5.72
   1  -4  -4  289.47    8.17
   1   4   4  285.90    7.90
  -2  -4  -4  121.88    4.65
  -2  -4  -4  127.17    2.98
   2   4  -4  121.00    2.79
  -2   4   4  123.38    2.74
  -2   4   4  122.18    2.84
   2   4  -4  122.78    2.83
  -2  -4  -4  123.08    2.97
   2   4  -4  122.52    2.88
   2  -4   4  121.33    2.70
   2  -4   4  128.49    4.74
   2   4  -4  120.68    2.84
   2  -4  -4  118.76    2.81
  -2   4  -4  123.69    2.30
  -2   4  -4  125.47    2.61
   2   4   4  120.50    2.96
   2  -4  -4  119.85    2.92
   2   4   4  117.45    2.99
  -2   4  -4  122.89    4.82
   2  -4  -4  125.45    5.31
  -2   4  -4  120.12    2.26
   2  -4  -4  125.14    4.93
  -2  -4   4  118.13    2.81
   2   4   4  115.97    4.70
  -3  -4  -4  153.65    5.55
  -3  -4  -4  154.62    3.58
   3   4  -4  153.87    3.44
   3  -4   4  153.31    3.33
   3   4  -4  155.21    3.92
   3   4  -4  152.86    3.53
  -3   4   4  157.23    3.40
  -3  -4  -4  153.19    3.64
   3   4  -4  154.66    3.52
   3   4  -4  157.46    3.61
  -3   4   4  154.64    3.22
   3  -4  -4  151.90    3.40
   3   4   4  156.10    3.69
   3  -4  -4  144.37    6.28
  -3  -4   4  157.27    3.55
  -3   4  -4  136.13    3.12
  -3   4  -4  152.37    6.11
   3   4   4  158.35    5.84
   3   4   4  152.99    3.64
   3  -4  -4  151.95    5.93
   3  -4  -4  158.35    3.58
   4   4  -4   59.68    1.82
   4   4  -4   59.58    1.87
  -4  -4  -4   58.72    1.92
  -4  -4  -4   56.66    3.30
   4   4  -4   60.70    1.75
  -4   4   4   61.83    1.50
   4  -4   4   59.81    1.63
  -4   4   4   62.14    4.26
   4   4  -4   57.91    1.89
   4   4  -4   61.67    2.70
   4  -4   4   63.21    3.96
  -4   4   4   60.09    1.65
   4  -4  -4   60.46    1.66
  -4  -4   4   59.25    2.61
   4  -4  -4   60.01    1.82
   4   4   4   60.15    1.87
   4   4   4   59.13    1.95
  -4   4  -4   58.83    3.93
   4   4   4   60.18    3.66
  -4   4  -4   58.71    1.47
   4  -4  -4   64.27    4.27
   4   4   4   58.62    1.89
  -5   4   4    6.62    1.84
   5   4  -4    8.85    1.36
   5   4  -4    7.21    0.70
   5   4  -4    7.30    0.63
   5   4  -4    7.61    0.67
   5   4  -4    8.16    0.73
  -5  -4  -4    9.22    1.67
   5  -4   4    7.96    0.58
  -5   4   4    8.38    0.57
  -5  -4  -4    7.41    0.75
   5  -4   4    9.59    2.07
  -5   4   4    8.39    0.51
   5  -4  -4    8.42    0.69
   5  -4  -4    7.28    0.59
  -5  -4   4    8.27    0.69
   5   4   4    7.80    0.69
   5   4   4    8.64    0.78
  -5   4  -4    7.94    0.47
  -5   4  -4    9.34    2.03
   5  -4  -4    6.85    1.94
  -5  -4   4    8.18    1.37
   5   4   4    9.83    0.79
   5   4   4    6.93    1.63
  -6   4   4   92.86    5.96
  -6  -4  -4   87.55    4.87
   6   4  -4   96.24    4.56
   6   4  -4   88.04    2.65
   6  -4   4   98.01    2.00
   6  -4   4   92.89    1.91
  -6   4   4   95.22    2.32
  -6   4   4   97.06    2.41
   6  -4   4   96.63    2.42
   6   4  -4   96.04    2.84
   6   4  -4   96.22    2.72
  -6  -4  -4   94.62    2.82
   6  -4   4   89.17    5.54
   6   4  -4   98.25    2.60
   6  -4  -4   94.26    2.36
  -6  -4   4   91.17    2.68
   6  -4  -4   95.56    2.61
   6   4   4   93.08    2.64
   6  -4  -4  101.05    6.22
  -6   4  -4   96.50    5.98
   6   4   4   97.59    5.43
   6   4   4   97.76    2.80
   6   4   4   92.10    2.83
  -6   4  -4   94.44    2.30
  -6  -4   4   94.30    4.50
   7   4  -4   35.32    1.60
  -7   4   4   44.36    4.47
   7   4  -4   36.05    1.47
   7   4  -4   38.18    3.12
   7  -4   4   38.34    1.35
  -7  -4  -4   30.65    3.03
   7  -4   4   36.02    0.95
  -7  -4  -4   38.38    1.71
   7  -4   4   38.13    4.02
  -7   4   4   36.67    1.33
  -7  -4   4   35.92    2.94
  -7   4  -4   35.13    1.27
  -7   4  -4   34.76    3.99
   7  -4  -4   37.12    4.03
   7   4   4   36.94    1.55
   7  -4  -4   37.21    1.51
   7   4   4   33.34    3.42
   7  -4  -4   38.76    1.33
  -8  -4  -4   19.25    3.26
   8   4  -4   23.02    1.26
  -8  -4  -4   20.38    1.39
  -8   4   4   17.43    3.47
   8  -4   4   22.24    1.12
   8   4  -4   21.94    1.34
   8   4  -4   17.66    2.80
   8   4   4   20.03    1.23
   8  -4  -4   20.95    1.03
  -8  -4   4   14.87    2.58
  -8   4  -4   17.11    0.98
   8  -4  -4   22.49    1.24
   8  -4  -4   20.18    3.99
   8   4   4   18.66    3.26
   9   4  -4    1.62    0.64
  -9  -4  -4   -0.25    0.57
  -9  -4  -4   -0.70    0.98
   9  -4   4    0.85    0.49
   9   4  -4   -0.59    0.95
   9   4  -4    0.91    0.57
  -9  -4   4    0.66    1.09
   9   4   4    1.23    0.58
   9   4   4   -0.88    1.13
   9  -4  -4    1.34    0.56
   9  -4  -4    1.45    0.61
  10  -4   4    6.66    0.87
  10   4  -4    3.21    1.89
  10   4  -4    7.08    1.07
 -10  -4  -4    2.39    1.84
 -10  -4  -4    7.70    1.14
  10   4  -4    7.34    0.96
  10   4   4    6.94    2.50
  10   4   4    9.15    1.10
  10  -4  -4    8.22    1.03
  11   4  -4   -0.13    0.58
  11   4  -4    0.10    0.77
  11  -4   4    0.10    0.58
  11   4   4    0.74    0.84
  11   4   4    0.22    0.64
  11  -4  -4    0.25    0.63
  12   4  -4    0.08    0.79
  12  -4   4    0.83    0.67
  12   4  -4    0.57    0.65
  12   4   4    0.91    0.76
  12  -4  -4    0.24    0.77
  12   4   4    0.75    0.81
   0   5  -4   11.20    0.64
   0   5  -4   10.59    0.93
   0  -5   4   10.74    0.90
   0  -5  -4    9.62    0.66
   0   5   4   10.11    0.70
   0  -5  -4   11.16    0.75
   0   5  -4   10.73    0.53
   0   5   4   10.82    0.72
   0  -5  -4   10.13    1.66
   0   5   4   10.13    1.36
   0  -5   4   10.07    0.61
   0  -5   4   10.84    0.54
   0   5  -4   10.75    0.56
   1   5  -4  140.05    3.34
  -1  -5  -4  152.22    3.57
  -1  -5  -4  152.62    5.56
  -1   5   4  144.53    3.42
   1   5  -4  147.03    3.33
  -1   5   4  144.72    3.47
   1  -5   4  152.72    4.81
  -1  -5  -4  150.22    3.48
   1  -5   4  148.54    3.31
   1  -5  -4  148.89    5.70
  -1   5  -4  150.90    3.02
  -1   5  -4  161.03    5.11
   1   5   4  144.70    3.53
  -1  -5   4  143.68    3.26
   1   5   4  154.75    5.36
   1  -5  -4  148.07    3.38
   1  -5  -4  146.97    3.55
   1   5   4  145.56    3.56
  -1  -5   4  144.35    3.33
  -1   5  -4  149.27    3.28
  -1   5  -4  144.75    3.06
   1  -5  -4  149.94    5.78
  -2  -5  -4   62.76    1.91
   2   5  -4   59.76    1.77
   2   5  -4   57.69    1.70
  -2   5   4   59.61    1.67
  -2  -5  -4   57.14    1.83
  -2  -5  -4   62.90    3.29
   2   5  -4   58.79    1.73
   2  -5   4   59.65    1.66
   2   5  -4   62.05    1.79
   2  -5   4   55.79    3.12
  -2   5   4   59.48    1.76
   2   5   4   59.53    1.92
  -2  -5   4   61.55    1.72
   2  -5  -4   62.13    3.54
  -2   5  -4   60.45    3.37
  -2   5  -4   57.84    1.29
   2   5   4   59.53    1.90
  -2  -5   4   58.67    1.70
   2  -5  -4   55.87    1.83
   2  -5  -4   56.86    1.68
   2   5   4   64.76    3.38
  -2   5  -4   56.48    1.55
  -2   5  -4   61.20    1.23
   3   5  -4   81.02    2.20
  -3   5   4   80.32    2.16
   3   5  -4   77.46    2.28
   3  -5   4   81.97    2.14
   3  -5   4   84.19    4.34
  -3  -5  -4   81.54    2.34
   3   5  -4   85.51    2.31
  -3  -5  -4   77.10    3.81
  -3  -5  -4   84.29    2.40
   3   5  -4   83.59    2.31
  -3   5  -4   85.25    4.49
  -3   5  -4   83.00    1.97
   3   5   4   83.21    4.14
   3   5   4   80.88    2.38
   3  -5  -4   83.52    2.15
   3  -5  -4   81.62    2.34
   3   5   4   80.74    2.41
   3  -5  -4   79.15    4.67
   3  -5  -4   82.30    4.36
  -3  -5   4   87.66    2.31
  -4  -5  -4   29.13    1.25
   4   5  -4   26.13    1.18
   4  -5   4   24.03    1.04
   4   5  -4   25.82    1.20
   4   5  -4   24.57    1.45
   4   5  -4   25.31    1.11
  -4   5   4   25.37    0.85
   4   5  -4   26.21    1.22
  -4  -5  -4   20.02    1.97
  -4   5   4   26.07    1.04
  -4  -5  -4   27.40    1.28
  -4  -5   4   27.17    1.21
   4   5   4   26.32    1.25
  -4   5  -4   25.43    2.67
   4   5   4   24.78    2.41
   4   5   4   26.05    1.23
   4  -5  -4   25.90    2.86
   4   5   4   26.90    1.29
  -4   5  -4   24.30    0.87
   4  -5  -4   25.82    1.05
   4  -5  -4   27.53    1.22
   5   5  -4   45.11    1.72
  -5   5   4   51.10    4.28
   5   5  -4   48.33    1.74
  -5   5   4   46.05    1.29
  -5  -5  -4   46.87    1.81
   5  -5   4   47.84    1.55
   5   5  -4   47.69    2.56
  -5   5   4   45.69    1.48
   5  -5   4   45.92    3.71
   5   5  -4   44.11    1.75
   5   5  -4   46.72    1.63
  -5  -5  -4   44.79    3.14
  -5   5  -4   45.90    1.32
   5   5   4   45.34    3.41
   5   5   4   44.52    1.77
   5  -5  -4   49.81    4.22
   5  -5  -4   47.46    1.71
  -5  -5   4   50.01    2.55
   5   5   4   43.85    1.79
  -5   5  -4   47.99    3.97
   5   5   4   43.51    1.69
   5  -5  -4   46.01    1.49
  -6   5   4   34.56    3.95
   6  -5   4   37.96    3.84
  -6   5   4   40.26    1.25
   6  -5   4   42.02    1.48
   6   5  -4   39.24    1.55
  -6  -5  -4   42.59    1.80
   6   5  -4   37.59    1.62
   6   5  -4   38.80    1.67
   6   5  -4   38.34    2.70
  -6   5   4   37.98    1.37
  -6  -5  -4   49.14    3.48
   6  -5  -4   40.58    1.63
   6   5   4   38.81    1.63
   6   5   4   38.38    3.40
  -6   5  -4   41.46    1.29
   6  -5  -4   47.31    4.47
   6  -5  -4   39.46    1.38
  -6   5  -4   38.67    3.94
  -6  -5   4   32.68    2.49
   7  -5   4   35.65    1.43
   7   5  -4   37.63    1.58
   7   5  -4   40.18    3.09
   7   5  -4   36.15    1.69
  -7  -5  -4   37.06    3.41
  -7   5   4   39.67    5.19
  -7  -5  -4   36.41    1.83
  -7  -5   4   35.91    2.97
   7   5   4   40.30    3.73
   7  -5  -4   35.44    1.60
   7  -5  -4   34.22    1.35
  -7   5  -4   36.19    1.31
   7   5   4   38.71    1.70
   7  -5  -4   33.10    4.16
   8  -5   4   63.04    2.04
   8   5  -4   53.61    3.91
   8   5  -4   59.58    2.11
  -8  -5  -4   63.56    2.49
   8   5  -4   60.66    2.31
  -8  -5  -4   56.63    4.59
   8   5   4   57.82    2.17
   8   5   4   68.46    5.12
   8  -5  -4   57.06    2.14
  -8  -5   4   52.30    3.92
   9  -5   4    5.10    0.80
   9   5  -4    2.23    0.69
  -9  -5  -4    3.69    0.89
   9   5  -4    3.31    0.83
   9   5  -4    2.64    1.31
  -9  -5  -4    3.55    1.18
   9  -5  -4    4.04    0.82
   9   5   4    3.57    1.67
   9   5   4    3.80    0.81
  10   5  -4    2.26    0.71
 -10  -5  -4    1.64    0.82
  10  -5   4    2.18    0.69
  10   5  -4    2.89    0.85
  10   5   4    3.41    0.82
  10  -5  -4    1.94    0.84
 -11  -5  -4    0.72    0.74
  11   5  -4    1.80    0.85
  11  -5   4    2.10    0.74
  11   5  -4    0.39    0.60
  11  -5  -4    0.11    0.75
  11   5   4    1.32    0.94
  11   5   4    1.76    0.77
   0   6   4   -0.03    0.28
   0   6  -4    0.04    0.22
   0  -6  -4    0.10    0.40
   0  -6  -4   -0.05    0.24
   0  -6  -4   -0.03    0.33
   0   6   4   -0.19    0.26
   0   6  -4   -0.12    0.24
   0  -6   4    0.17    0.19
   0  -6   4    0.15    0.27
   0  -6   4    0.42    0.31
   0  -6  -4   -0.15    0.44
   0  -6   4    0.13    0.31
  -1  -6  -4  109.99    2.94
   1  -6   4  112.10    4.12
   1  -6   4  108.08    2.71
   1   6  -4  108.27    2.77
   1   6  -4  106.82    2.68
  -1   6   4  107.43    2.86
  -1  -6  -4  115.99    2.88
  -1   6   4  109.11    2.81
  -1  -6  -4  110.50    4.81
  -1   6  -4  112.48    2.40
   1   6   4  104.75    2.91
   1  -6  -4  104.38    2.90
   1   6   4  109.07    4.43
   1  -6  -4  112.91    5.10
  -1   6  -4  103.21    2.43
  -1   6  -4  104.73    4.17
   1  -6  -4  109.41    5.02
   1   6   4  109.63    2.95
  -1  -6   4  113.55    2.77
   1  -6  -4  107.30    2.70
  -1   6  -4  106.95    2.67
  -1  -6   4  110.39    2.64
   2   6  -4   30.18    1.22
  -2   6   4   27.89    1.11
   2  -6   4   30.40    2.35
   2   6  -4   28.99    1.20
  -2  -6  -4   27.72    1.25
  -2  -6  -4   26.97    2.23
   2  -6   4   29.83    1.16
  -2  -6  -4   27.81    1.31
  -2   6   4   28.58    1.20
   2   6   4   31.08    2.35
   2   6   4   28.58    1.31
  -2   6  -4   27.68    1.06
   2  -6  -4   29.33    2.70
  -2   6  -4   31.85    2.48
   2  -6  -4   31.84    2.64
  -2   6  -4   28.22    0.75
  -2  -6   4   27.30    1.12
  -2  -6   4   30.20    1.20
   2  -6  -4   28.67    1.11
  -2   6  -4   29.67    0.84
   2   6   4   28.75    1.34
   2  -6  -4   28.34    1.29
  -3  -6  -4   56.23    3.31
  -3  -6  -4   60.38    2.04
  -3   6   4   59.13    1.84
   3   6  -4   62.08    1.99
   3  -6   4   59.31    1.82
   3   6  -4   60.43    1.96
  -3  -6  -4   60.37    2.03
  -3   6   4   60.94    1.67
   3  -6   4   64.51    3.90
   3   6  -4   62.85    1.94
  -3   6  -4   59.25    3.88
   3  -6  -4   61.41    2.06
   3   6   4   58.31    2.07
   3   6   4   61.40    2.07
   3   6   4   65.16    3.62
  -3  -6   4   62.75    1.94
  -3   6  -4   62.45    1.68
   3  -6  -4   59.20    1.76
   3  -6  -4   64.01    3.92
   4   6  -4    6.69    0.68
  -4   6   4    6.77    0.47
  -4   6   4    6.06    0.62
  -4  -6  -4    7.33    1.42
  -4  -6  -4    5.87    0.79
  -4  -6  -4    5.36    0.75
   4   6  -4    5.08    0.74
   4   6  -4    6.13    0.65
   4   6  -4    6.64    0.71
   4  -6   4    6.09    0.64
   4  -6   4    5.11    1.66
   4  -6  -4    5.63    1.44
  -4   6  -4    6.18    0.50
   4  -6  -4    5.47    0.57
  -4   6  -4    8.08    2.04
   4   6   4    6.85    0.77
   4   6   4    6.06    1.47
   4   6   4    6.54    0.73
   4  -6  -4    4.94    1.73
   4  -6  -4    7.88    0.85
  -4  -6   4    7.26    0.73
   4   6   4    6.28    0.80
  -5  -6  -4    6.03    1.37
  -5   6   4    3.18    0.52
  -5   6   4    4.07    0.44
  -5  -6  -4    4.47    0.79
   5   6  -4    4.42    0.79
   5   6  -4    3.40    0.67
   5  -6   4    3.59    0.60
   5   6  -4    3.83    0.80
   5   6  -4    3.28    0.66
   5   6  -4    3.34    0.60
  -5   6  -4    3.84    1.39
   5  -6  -4    3.81    0.56
   5  -6  -4    5.22    0.83
   5   6   4    3.38    1.26
   5  -6  -4    2.84    1.46
  -5   6  -4    4.21    0.47
   5   6   4    4.30    0.78
   6   6  -4   14.76    1.15
  -6  -6  -4   16.37    1.25
   6   6  -4   17.55    1.16
  -6  -6  -4   14.87    2.30
   6  -6   4   16.02    1.00
   6   6  -4   15.72    1.71
  -6  -6   4   15.77    1.59
   6   6   4   15.48    1.13
   6   6   4   18.36    2.42
   6  -6  -4   13.46    0.90
  -6   6  -4   16.57    0.83
   6  -6  -4   14.05    1.13
   7  -6   4   33.10    1.49
  -7  -6  -4   35.58    1.79
   7   6  -4   30.58    2.54
  -7  -6  -4   31.41    3.16
   7   6  -4   32.36    1.67
   7   6  -4   33.89    1.55
  -7  -6   4   27.97    2.41
   7   6   4   30.09    1.56
   7  -6  -4   31.61    1.61
  -7   6  -4   30.00    1.19
   7   6   4   30.75    3.24
   8   6  -4   28.92    1.67
  -8  -6  -4   32.48    1.85
   8   6  -4   33.44    1.59
   8   6  -4   26.61    2.70
  -8  -6  -4   26.06    3.11
   8  -6   4   28.67    1.49
   8   6   4   27.72    3.40
   8   6   4   27.70    1.56
  -8  -6   4   24.47    2.62
   8  -6  -4   31.00    1.69
   9  -6   4   22.31    1.40
   9   6  -4   23.79    1.63
  -9  -6  -4   24.36    1.67
   9   6  -4   21.52    1.39
   9  -6  -4   20.12    1.49
   9   6   4   24.11    1.52
  10  -6   4    1.36    0.72
  10   6  -4    1.41    0.86
  10   6  -4    1.58    0.79
 -10  -6  -4    3.11    0.98
  10   6   4    2.22    0.86
  10  -6  -4    2.69    0.86
 -11  -6  -4    1.06    0.81
  11  -6   4   -0.35    0.87
  11   6  -4    0.25    0.68
  11   6  -4   -0.81    0.80
  11   6   4    0.90    0.92
  11   6   4   -0.52    0.70
  11  -6  -4    0.84    0.68
   0  -7  -4   16.73    1.96
   0   7  -4   18.97    0.97
   0  -7   4   18.17    0.98
   0   7  -4   18.85    0.89
   0   7   4   18.43    1.04
   0  -7  -4   19.73    1.02
   0  -7  -4   16.70    1.06
   0  -7   4   18.56    1.30
   0  -7  -4   19.54    2.17
   0  -7   4   16.85    1.24
   0   7   4   19.74    1.10
   0  -7   4   19.51    0.84
  -1  -7  -4   19.79    1.16
   1  -7   4   19.15    1.01
   1   7  -4   21.50    1.08
  -1   7   4   19.17    1.08
  -1  -7  -4   21.57    2.18
  -1   7   4   19.70    1.07
   1  -7   4   18.71    1.66
  -1  -7  -4   22.41    1.11
   1   7  -4   19.68    0.98
   1  -7  -4   19.61    1.15
  -1  -7   4   20.95    1.06
  -1   7  -4   20.37    0.79
   1  -7  -4   19.95    2.26
  -1  -7   4   19.96    0.95
   1   7   4   18.61    1.12
   1  -7  -4   20.59    2.30
   1  -7  -4   21.83    1.04
  -1   7  -4   20.77    0.86
  -1   7  -4   20.73    1.00
   1   7   4   20.54    1.14
  -2  -7  -4    0.12    0.69
   2   7  -4    0.77    0.37
  -2  -7  -4    1.04    0.47
  -2   7   4    2.12    0.52
  -2  -7  -4    1.79    0.55
   2  -7   4    1.76    0.47
   2  -7   4    0.67    0.73
   2   7  -4    2.38    0.51
  -2   7   4    1.65    0.44
  -2  -7   4    2.27    0.49
   2  -7  -4    0.30    0.85
   2   7   4    1.68    0.50
  -2   7  -4    1.53    0.24
   2  -7  -4    1.00    0.37
  -2  -7   4    2.30    0.50
  -2   7  -4    1.40    0.28
   2   7   4    1.56    0.78
   2  -7  -4    1.41    0.54
  -2   7  -4    2.06    0.43
  -2   7  -4    0.23    0.67
   2  -7  -4    1.76    0.86
   2   7   4    0.76    0.48
   3  -7   4   15.06    0.94
   3   7  -4   12.73    0.90
  -3   7   4   13.64    0.75
  -3  -7  -4   14.01    1.81
  -3   7   4   12.00    0.83
  -3  -7  -4   12.28    1.02
  -3  -7  -4   13.12    1.00
   3  -7   4   10.88    1.93
   3   7  -4   14.29    0.97
   3   7  -4   13.01    0.92
   3   7   4   13.68    1.01
   3  -7  -4   13.99    0.80
   3  -7  -4   12.90    2.19
  -3  -7   4   13.36    0.93
  -3   7  -4   15.83    2.45
   3  -7  -4   14.07    2.57
  -3   7  -4   13.53    0.76
   3  -7  -4   12.98    1.00
   3   7   4   13.20    1.03
   4   7  -4   28.81    1.47
   4   7  -4   29.87    1.40
  -4  -7  -4   32.85    1.55
   4   7  -4   28.54    1.44
   4   7  -4   32.60    1.49
   4  -7   4   30.83    1.36
  -4  -7  -4   29.38    2.44
  -4   7   4   31.07    1.20
  -4  -7  -4   30.49    1.58
   4  -7   4   34.70    3.23
  -4   7  -4   31.22    1.14
   4  -7  -4   37.56    3.29
   4  -7  -4   31.06    1.57
   4   7   4   35.62    2.88
   4  -7  -4   30.68    1.19
  -4  -7   4   33.14    1.47
  -4   7  -4   31.33    3.27
   5   7  -4   60.06    2.10
  -5  -7  -4   58.51    3.56
   5  -7   4   59.59    2.05
  -5  -7  -4   59.23    2.28
   5   7  -4   59.04    2.19
  -5  -7   4   60.17    2.19
   5  -7  -4   53.22    4.36
   5   7   4   64.54    2.31
   5  -7  -4   61.77    2.27
   5  -7  -4   61.38    1.81
   5   7   4   61.57    3.97
  -5   7  -4   59.70    1.74
  -6  -7  -4    3.85    1.19
  -6  -7  -4    4.65    0.94
   6   7  -4    4.57    0.87
   6  -7   4    4.55    0.79
   6   7  -4    3.62    0.76
   6   7  -4    3.81    0.72
   6  -7  -4    4.36    1.68
   6   7   4    5.31    1.54
   6  -7  -4    4.84    0.90
   6   7   4    4.78    0.88
  -6   7  -4    5.16    0.60
  -7  -7  -4    4.03    1.49
   7  -7   4    2.93    0.73
  -7  -7  -4    4.95    0.97
   7   7  -4    3.13    0.75
   7   7  -4    4.31    1.02
   7   7  -4    2.84    0.81
   7   7   4    6.19    1.69
   7   7   4    4.10    0.80
   7  -7  -4    2.46    0.82
  -8  -7  -4    4.37    1.78
   8   7  -4    7.50    1.15
  -8  -7  -4    8.55    1.22
   8   7  -4    4.87    1.35
   8  -7   4    7.93    1.03
   8   7  -4    7.26    1.02
   8  -7  -4   10.81    1.29
   8   7   4    4.29    1.68
   9  -7   4   20.38    1.41
   9   7  -4   15.20    1.28
  -9  -7  -4   15.01    1.45
   9   7  -4   17.68    1.53
   9   7   4   17.27    1.39
   9  -7  -4   16.28    1.46
  10   7  -4   13.35    1.64
  10  -7   4   12.03    1.92
  10   7  -4   11.96    1.25
 -10  -7  -4   15.82    1.70
  10   7   4   12.63    1.29
  10  -7  -4   12.55    1.50
   0  -8   4    1.56    0.57
   0   8  -4    1.71    0.45
   0   8  -4    1.31    0.46
   0  -8  -4    1.17    0.47
   0   8   4    1.88    0.58
   0  -8  -4    0.72    0.95
   0  -8   4    1.78    0.41
   0  -8  -4    2.27    0.66
   0  -8  -4    1.10    0.94
   0  -8   4    2.13    0.61
   0  -8   4    1.90    0.54
   1   8  -4   18.95    1.06
  -1  -8  -4   20.83    2.19
  -1   8   4   19.45    1.15
  -1  -8  -4   20.64    1.29
   1  -8   4   23.71    1.22
   1   8  -4   19.71    1.14
   1  -8   4   20.25    1.80
  -1  -8  -4   21.98    1.21
  -1  -8  -4   20.59    2.22
  -1   8  -4   20.36    1.09
   1  -8  -4   20.68    2.62
  -1   8  -4   23.32    0.93
  -1  -8   4   20.02    1.16
  -1  -8   4   20.72    1.03
   1  -8  -4   23.08    1.14
  -1   8  -4   20.08    1.11
   1  -8  -4   21.00    1.30
   1  -8  -4   22.42    2.50
   1   8   4   22.21    1.32
   2  -8   4   31.46    2.63
  -2  -8  -4   30.42    1.50
   2  -8   4   27.94    1.32
  -2  -8  -4   29.65    2.54
   2   8  -4   28.57    1.33
  -2  -8  -4   27.80    1.51
  -2   8   4   28.92    1.28
   2   8  -4   28.91    1.37
   2  -8  -4   31.01    1.26
   2   8   4   25.59    1.45
   2  -8  -4   30.17    1.54
   2  -8  -4   25.16    2.68
  -2   8  -4   28.22    1.24
  -2   8  -4   28.78    0.91
  -2  -8   4   30.73    1.39
  -2  -8   4   31.72    1.35
   2  -8  -4   26.09    3.05
   2   8   4   31.63    2.40
   3   8  -4   22.59    1.45
  -3  -8  -4   22.31    2.15
   3   8  -4   25.80    1.38
   3   8  -4   24.60    1.31
  -3  -8  -4   25.65    1.51
   3   8  -4   24.05    1.29
   3  -8   4   25.76    1.32
  -3  -8  -4   24.80    1.40
   3  -8  -4   23.99    1.44
  -3  -8   4   24.60    1.26
   3   8   4   22.67    2.14
   3  -8  -4   24.19    1.09
  -3   8  -4   20.29    1.05
   3  -8  -4   26.85    2.88
  -4  -8  -4   51.85    2.15
   4   8  -4   53.69    2.03
   4  -8   4   49.79    1.90
   4   8  -4   51.70    2.00
  -4  -8  -4   51.07    2.08
  -4  -8  -4   48.92    3.11
  -4  -8   4   51.26    1.97
  -4   8  -4   48.86    1.60
   4  -8  -4   47.28    2.06
   4  -8  -4   49.47    1.59
   4   8   4   44.11    3.01
   4  -8  -4   48.95    3.93
  -5  -8  -4   19.05    2.04
   5   8  -4   13.26    1.26
   5   8  -4   14.40    1.12
   5  -8   4   14.53    1.12
  -5  -8  -4   14.17    1.27
   5   8   4   15.46    1.24
   5  -8  -4   17.90    1.40
   5  -8  -4   13.49    2.60
   5   8   4   16.48    2.07
   6  -8   4    9.77    1.05
   6   8  -4   10.16    1.12
  -6  -8  -4   13.73    1.29
  -6  -8  -4   10.66    1.99
   6   8  -4   10.78    1.04
   6  -8  -4    7.91    1.13
   6   8   4   10.18    1.95
   6   8   4    9.61    1.07
   6  -8  -4    7.29    2.18
   7  -8   4    0.70    0.65
   7   8  -4    1.38    0.76
  -7  -8  -4    0.20    1.09
   7   8  -4    1.18    0.64
  -7  -8  -4    1.26    0.75
   7  -8  -4    2.05    1.28
   7   8   4    3.02    1.39
   7   8   4    1.65    0.70
   7  -8  -4    1.41    0.83
  -8  -8  -4   12.48    1.40
   8   8  -4    8.51    1.60
   8   8  -4   12.02    1.20
   8   8  -4   14.74    1.37
   8  -8   4   12.71    1.27
   8   8   4   14.28    1.28
   8  -8  -4   17.43    1.48
   8  -8  -4   10.79    2.89
   9   8  -4    8.42    1.18
  -9  -8  -4    8.70    1.36
   9   8  -4    5.98    1.16
   9   8   4    9.20    1.30
   9  -8  -4    7.37    1.19
  10   8  -4    2.25    0.86
  10   8  -4    2.30    1.02
 -10  -8  -4    1.50    0.92
  10   8   4    1.50    0.96
  10  -8  -4    4.62    1.10
   0   9  -4    6.46    0.72
   0   9  -4    7.25    0.92
   0  -9   4    7.02    0.89
   0   9   4    7.42    0.96
   0  -9  -4    8.10    0.86
   0  -9   4    6.53    0.87
   0  -9   4    8.76    1.05
   0  -9  -4    8.29    1.09
   0  -9  -4    6.08    1.70
   1  -9   4   51.49    2.91
  -1  -9  -4   52.55    2.00
  -1  -9  -4   49.41    2.13
   1  -9   4   46.46    2.86
  -1  -9  -4   50.47    3.52
   1   9  -4   54.24    1.84
   1  -9   4   53.00    1.99
   1  -9  -4   55.51    4.09
   1   9   4   49.53    2.10
  -1  -9   4   52.92    2.00
   1  -9  -4   51.06    1.83
   1  -9  -4   53.36    2.19
  -1  -9   4   52.32    1.79
  -1   9  -4   49.78    1.87
   2   9  -4    5.29    0.79
  -2  -9  -4    2.25    0.73
  -2  -9  -4    3.00    1.14
   2  -9   4    3.09    0.70
   2   9  -4    4.27    0.69
  -2  -9  -4    3.58    0.86
   2  -9   4    4.39    1.20
  -2   9  -4    3.55    0.66
   2  -9  -4    3.78    0.87
  -2  -9   4    3.41    0.72
   2  -9  -4    4.00    0.64
  -2  -9   4    5.80    0.80
   2  -9  -4    5.01    1.66
  -3  -9  -4   14.77    1.26
  -3  -9  -4   12.25    1.86
  -3  -9  -4   14.19    1.24
   3   9  -4   13.34    1.07
   3  -9   4   14.98    1.14
   3   9  -4   14.91    1.17
   3  -9  -4   15.68    2.61
  -3  -9   4   13.22    1.03
   3  -9  -4   15.65    1.37
  -4  -9  -4   29.50    2.33
   4   9  -4   30.36    1.64
  -4  -9  -4   32.23    1.73
  -4  -9  -4   31.50    1.73
   4  -9   4   29.72    1.55
   4   9  -4   33.68    1.65
   4   9   4   28.67    2.29
   4  -9  -4   26.28    2.97
   4  -9  -4   31.28    1.76
  -4  -9   4   29.63    1.57
   5  -9   4   -0.55    0.45
   5   9  -4    0.12    0.51
   5   9  -4    0.89    0.59
  -5  -9  -4   -0.91    0.49
  -5  -9  -4    0.43    0.81
   5  -9  -4   -0.72    0.63
   5   9   4   -0.44    0.73
   5  -9  -4   -1.91    0.95
   5   9   4   -0.70    0.51
  -6  -9  -4    1.04    0.88
   6   9  -4    0.80    0.72
   6  -9   4    2.28    0.76
  -6  -9  -4    1.55    0.76
   6   9  -4    1.00    0.64
   6   9   4    0.71    0.99
   6   9   4    1.21    0.68
   6  -9  -4    2.04    0.78
   6  -9  -4    4.15    1.77
  -7  -9  -4    5.86    1.15
   7   9  -4    4.80    1.00
   7   9  -4    4.20    0.99
   7  -9   4    4.05    0.88
   7  -9  -4    6.45    1.13
   7   9   4    5.60    1.03
   8   9  -4    2.16    0.88
   8   9  -4    1.12    0.67
  -8  -9  -4    0.98    0.81
   8   9   4    2.24    0.83
   8  -9  -4    2.63    1.00
  -9  -9  -4    0.38    0.65
   9   9  -4   -1.28    0.55
   9   9  -4   -0.76    0.68
   9   9   4    0.53    0.75
   9  -9  -4    0.77    0.76
   0 -10  -4    2.08    0.76
   0 -10  -4    0.74    0.91
   0 -10   4    1.62    0.43
   0 -10   4    1.52    0.50
   0 -10  -4    1.26    0.55
   0 -10   4    3.11    0.72
   1 -10   4    4.20    0.81
  -1 -10  -4    4.70    0.94
  -1 -10  -4    5.78    0.86
   1  10  -4    6.81    0.85
   1 -10   4    6.29    1.32
  -1 -10  -4    6.14    1.61
  -1 -10   4    5.50    0.88
   1 -10  -4    7.78    0.91
   1 -10  -4    6.90    1.89
   1 -10  -4    4.57    0.99
   2 -10   4    2.03    0.65
   2  10  -4    1.76    0.65
  -2 -10  -4    2.34    0.69
  -2 -10  -4    2.30    1.02
   2 -10   4    4.20    1.25
  -2 -10  -4    3.78    0.95
   2 -10  -4    2.44    1.25
   2 -10  -4    1.78    0.75
  -2 -10   4    2.68    0.77
   3  10  -4   11.16    1.14
   3 -10   4   10.68    1.08
  -3 -10  -4    9.98    1.64
   3 -10   4    9.95    1.99
  -3 -10  -4   11.65    1.23
   3  10  -4   10.48    1.06
  -3 -10  -4    9.96    1.29
   3 -10  -4    8.03    2.20
   3 -10  -4   11.41    1.37
   4  10  -4    1.42    0.69
   4  10  -4    1.14    0.65
  -4 -10  -4    0.78    0.65
  -4 -10  -4    2.90    1.08
   4 -10   4    0.83    0.62
  -4 -10  -4    1.54    0.79
   4 -10  -4    1.04    0.68
   4 -10  -4    0.71    1.19
   5  10  -4    0.39    0.65
   5 -10   4    1.08    0.62
  -5 -10  -4    2.19    0.76
   5  10  -4    0.88    0.69
   5  10   4    0.36    0.67
   5 -10  -4    2.13    0.87
   6 -10   4    2.77    1.10
   6  10  -4    2.22    0.76
  -6 -10  -4    4.15    1.04
   6  10  -4    4.07    0.96
   6  10   4    1.67    0.76
   6 -10  -4    2.23    0.84
   7  10  -4    1.58    0.78
   7  10  -4    1.89    0.82
  -7 -10  -4    2.58    0.92
   7  10   4    1.36    0.73
   7 -10  -4    5.25    1.11
   8  10  -4    4.04    1.00
  -8 -10  -4    2.75    1.00
   8  10  -4    3.94    1.04
   8  10   4    3.40    0.98
   8 -10  -4    3.48    1.04
   0 -11   4    2.16    0.69
   0 -11  -4    3.42    0.95
  -1 -11  -4   17.15    1.31
   1 -11   4   18.86    1.39
   1 -11  -4   21.28    1.64
  -1 -11   4   20.04    1.43
  -2 -11  -4    3.06    0.91
   2 -11   4    4.87    0.94
  -2 -11  -4    5.39    0.95
  -2 -11   4    5.42    0.97
   2 -11  -4    4.63    1.05
   3  11  -4    0.26    0.62
   3 -11   4   -0.12    0.62
  -3 -11  -4   -0.36    0.64
  -3 -11  -4    0.05    0.60
   3  11  -4    0.11    0.58
   3 -11  -4    0.03    0.64
   4  11  -4    2.40    0.75
   4 -11   4    4.03    0.94
   4  11  -4    4.52    0.89
  -4 -11  -4    5.50    1.06
  -4 -11  -4    6.44    1.16
   4 -11  -4    7.57    1.21
   4  11   4    4.05    1.01
   5  11  -4    1.33    0.74
   5  11  -4    1.14    0.70
  -5 -11  -4    0.11    0.68
   5  11   4    0.97    0.74
   5 -11  -4    1.10    0.75
   6  11  -4    4.31    0.91
   6  11  -4    5.57    1.07
  -6 -11  -4    5.38    1.14
   6 -11  -4    8.45    1.37
   6  11   4    6.70    1.17
   0 -12  -4    4.69    1.13
   0 -12   4    5.52    1.02
   1 -12   4    2.31    0.85
  -1 -12  -4    1.89    0.88
  -1 -12   4    4.50    0.89
   1 -12  -4    4.94    1.04
   2 -12   4    8.99    1.25
   2  12  -4    9.40    1.22
  -2 -12  -4    8.26    1.39
  -2 -12   4    7.84    1.11
   2 -12  -4   10.34    1.38
  -3 -12  -4    6.20    1.08
   3  12  -4    4.08    0.99
  -3 -12  -4    7.38    1.27
   3 -12  -4    6.69    1.29
  -4 -12  -4    2.29    0.95
   4  12  -4    0.72    0.70
  -4 -12  -4    0.74    0.69
   4 -12  -4    2.66    0.99
   4  12   4    1.05    0.76
   0   0  -5    0.66    0.35
   0   0   5    0.63    0.09
   0   0  -5    0.61    0.17
   0   0  -5    0.42    0.10
   0   0   5    0.70    0.16
   0   0   5    0.11    0.26
   2   0  -5  771.24   16.65
  -2   0  -5  743.12   16.78
   2   0  -5  749.91   16.13
   2   0   5  779.76   17.04
   3   0  -5   17.39    0.61
  -3   0  -5   22.44    1.93
  -3   0  -5   18.17    0.64
   3   0  -5   18.04    1.71
   3   0   5   17.88    0.60
  -3   0  -5   19.56    0.72
  -3   0   5   19.74    0.72
  -3   0   5   19.25    0.66
  -3   0   5   18.05    1.70
   3   0   5   20.23    1.93
   3   0   5   18.78    0.74
   3   0  -5   19.77    0.70
  -4   0  -5   86.12    2.13
  -4   0   5   90.92    2.10
  -4   0   5   92.42    4.40
   4   0  -5   89.05    4.38
   4   0   5   86.38    2.00
   4   0   5   88.92    2.16
  -4   0  -5   83.15    2.05
   4   0   5   87.38    4.49
  -4   0  -5   87.21    4.37
   4   0  -5   86.95    2.01
  -4   0   5   91.74    2.19
   4   0  -5   91.78    2.11
   5   0  -5  215.29    4.56
   5   0  -5  212.31    7.94
   5   0   5  229.30    8.37
   5   0   5  217.87    4.67
  -5   0   5  214.52    7.87
  -5   0  -5  222.41    4.64
   5   0   5  212.66    4.45
  -5   0  -5  216.87    4.58
   5   0  -5  218.45    4.48
  -5   0   5  218.94    4.62
  -5   0   5  226.48    4.74
  -5   0  -5  212.84    8.00
  -6   0   5   35.66    1.27
   6   0  -5   33.78    1.14
  -6   0   5   31.51    3.03
  -6   0  -5   34.40    1.22
  -6   0  -5   33.34    1.24
   6   0  -5   34.31    1.31
   6   0   5   29.79    1.07
   6   0  -5   34.79    1.20
  -6   0  -5   31.30    3.16
   6   0   5   40.30    3.49
   6   0  -5   31.40    3.01
   6   0   5   35.09    1.29
   7   0  -5   39.75    1.38
   7   0  -5   38.02    1.29
  -7   0  -5   35.89    3.64
   7   0   5   36.90    1.24
  -7   0  -5   36.76    1.38
   7   0   5   41.87    3.86
   7   0  -5   31.33    3.34
  -7   0  -5   37.68    1.42
  -7   0   5   37.68    1.43
   7   0  -5   36.23    1.47
  -7   0   5   30.69    3.28
   7   0   5   37.25    1.44
   8   0   5    1.03    0.43
   8   0   5   -0.11    0.31
   8   0  -5    0.95    0.45
   8   0  -5    0.27    0.35
  -8   0  -5    0.19    0.34
   8   0   5    0.91    1.13
  -8   0   5    0.57    1.12
   8   0  -5   -1.38    0.82
  -8   0  -5    1.09    0.46
  -8   0  -5    0.75    1.04
   8   0  -5    0.62    0.38
   9   0   5    1.69    0.50
   9   0  -5    1.74    0.54
  -9   0  -5    2.54    1.56
   9   0   5    1.87    0.60
   9   0  -5   -0.65    1.14
   9   0   5   -0.82    1.32
  -9   0   5    1.24    1.36
   9   0   5    0.99    0.48
   9   0  -5    1.83    0.53
  10   0  -5   36.59    4.48
 -10   0   5   22.56    3.91
  10   0   5   35.47    4.22
  10   0   5   31.06    1.49
  10   0   5   31.47    1.38
  10   0  -5   34.20    1.53
  10   0  -5   32.82    1.52
 -10   0  -5   28.46    4.58
  11   0  -5   10.04    3.17
  11   0   5   12.11    0.98
  11   0  -5    9.76    1.02
 -11   0   5   10.38    3.10
 -11   0  -5    7.49    2.94
  11   0  -5   10.99    1.09
  11   0   5    9.35    2.85
  11   0   5    9.86    1.08
  12   0  -5    6.57    1.00
  12   0  -5    5.17    0.89
  12   0   5    7.18    0.94
   0   1   5   33.70    0.88
   0   1  -5   33.53    0.67
   0   1   5   33.74    2.03
   0   1   5   34.17    0.99
   0  -1  -5   34.39    1.02
   0   1  -5   33.49    0.85
   0  -1   5   32.83    0.82
   0  -1  -5   32.92    0.88
   0  -1   5   34.88    0.69
   0  -1   5   36.91    1.94
   0   1  -5   30.61    1.69
   1   1   5  705.07   15.74
   1  -1  -5  722.87   15.62
  -2   1   5   57.74    1.37
   2  -1   5   54.90    1.34
  -2   1   5   59.33    1.34
  -2  -1  -5   57.94    1.38
   2   1  -5   56.44    1.30
  -2  -1  -5   57.88    1.50
   2   1  -5   55.26    2.37
   2  -1   5   56.98    1.17
   2   1  -5   56.99    1.39
  -2  -1  -5   64.18    3.09
   2  -1  -5   57.30    2.75
   2  -1  -5   58.19    1.42
   2   1   5   54.39    1.36
  -2   1  -5   55.33    2.84
   2   1   5   58.72    1.54
   2   1   5   56.91    1.40
  -2  -1   5   58.40    1.43
  -2   1  -5   56.66    1.33
   2   1   5   57.27    3.00
   2  -1  -5   57.91    3.02
   2  -1  -5   57.68    1.37
  -2   1  -5   57.02    1.21
  -2  -1   5   58.90    1.35
  -3  -1  -5  207.30    6.77
  -3   1   5  203.03    4.19
  -3  -1  -5  206.54    4.37
   3  -1   5  215.45    6.99
   3  -1   5  206.64    4.18
   3   1  -5  207.27    6.36
   3  -1  -5  212.91    4.23
  -3  -1   5  201.91    4.31
  -3  -1   5  220.24    4.25
   3   1   5  211.94    4.42
  -3   1  -5  208.85    4.14
   3   1   5  207.56    4.27
  -3   1  -5  208.31    6.83
   3   1   5  215.54    7.06
   3  -1  -5  202.72    6.87
   4   1  -5   20.68    0.76
  -4  -1  -5   21.93    0.90
   4   1  -5   18.95    1.93
   4  -1   5   20.77    2.19
  -4   1   5   21.69    0.81
   4   1  -5   19.22    0.81
   4   1  -5   23.02    0.93
   4  -1   5   20.86    0.67
  -4   1   5   21.80    2.22
  -4  -1  -5   20.52    0.84
  -4  -1  -5   20.81    2.03
  -4   1   5   21.88    0.77
   4  -1   5   21.08    0.78
   4  -1  -5   20.64    0.76
   4  -1  -5   18.36    2.12
  -4  -1   5   20.28    1.92
  -4   1  -5   20.05    0.73
  -4  -1   5   20.86    0.82
  -4   1  -5   24.15    2.29
   4  -1  -5   21.14    0.78
  -4   1  -5   20.40    0.74
   4   1   5   21.90    2.23
  -4  -1   5   21.17    0.90
   4   1   5   19.63    0.88
   4   1   5   22.40    0.81
  -5  -1  -5   40.92    1.39
   5   1  -5   37.39    2.99
   5  -1   5   41.37    1.13
  -5  -1  -5   41.43    1.34
  -5   1   5   37.82    3.13
   5   1  -5   41.06    1.33
  -5   1   5   41.89    1.26
   5  -1   5   38.29    1.23
   5  -1   5   37.87    3.20
   5   1  -5   38.93    1.22
   5   1  -5   39.48    1.40
  -5  -1  -5   37.21    3.05
  -5   1   5   41.13    1.32
  -5   1  -5   40.47    1.23
  -5   1  -5   40.62    1.23
   5  -1  -5   41.68    3.39
  -5   1  -5   42.82    3.36
  -5  -1   5   42.56    3.08
   5   1   5   39.29    1.41
   5   1   5   37.66    1.23
   5  -1  -5   43.39    1.25
   5  -1  -5   41.35    1.25
   5   1   5   39.18    3.19
  -5  -1   5   42.32    1.35
  -6  -1  -5    3.95    0.56
  -6   1   5    5.20    0.50
  -6  -1  -5    5.54    1.53
  -6   1   5    7.68    1.87
   6  -1   5    5.85    0.46
   6   1  -5    4.78    1.43
  -6   1   5    5.36    0.58
  -6  -1  -5    6.23    0.60
   6  -1   5    5.92    0.55
   6   1  -5    5.18    0.66
   6   1  -5    5.87    0.51
   6   1  -5    7.42    0.64
   6  -1   5    7.07    1.81
  -6   1  -5    6.51    1.77
  -6  -1   5    5.23    0.55
   6   1   5    6.81    1.80
   6  -1  -5    5.56    0.51
  -6   1  -5    4.88    0.50
   6  -1  -5    5.32    1.82
   6   1   5    4.92    0.53
  -6  -1   5    4.32    1.40
   6  -1  -5    6.16    0.58
  -6   1  -5    5.02    0.52
   6  -1  -5    5.76    0.51
   6   1   5    5.47    0.60
   7   1  -5   36.22    3.41
   7  -1   5   34.64    3.59
  -7  -1  -5   34.21    1.39
  -7  -1  -5   34.98    3.52
  -7  -1  -5   35.61    1.46
  -7   1   5   36.61    1.38
   7  -1   5   35.56    1.34
   7   1  -5   37.75    1.40
   7  -1   5   35.89    1.18
   7   1  -5   34.78    1.48
  -7   1   5   39.81    3.77
   7   1  -5   37.94    1.30
   7   1   5   34.27    1.45
   7  -1  -5   39.73    3.86
   7  -1  -5   35.84    1.27
   7   1   5   38.48    3.73
  -7   1  -5   37.80    1.36
  -7   1  -5   32.13    3.53
  -7  -1   5   36.32    3.38
   7   1   5   35.91    1.29
   7  -1  -5   37.53    1.30
  -7  -1   5   34.03    1.41
   7  -1  -5   36.41    1.41
  -7   1  -5   36.28    1.30
   8  -1   5   46.73    1.67
  -8  -1  -5   46.03    1.75
  -8  -1  -5   49.75    4.48
   8   1  -5   46.06    4.12
   8  -1   5   45.94    1.47
  -8  -1  -5   45.33    1.76
  -8   1   5   54.57    4.77
   8  -1   5   41.64    4.13
   8  -1   5   47.68    1.58
   8   1  -5   46.42    1.87
   8   1  -5   45.48    1.56
   8   1  -5   47.69    1.71
  -8   1  -5   47.94    4.48
   8  -1  -5   48.32    4.58
   8   1   5   47.18    1.59
   8   1   5   50.30    4.59
   8   1   5   44.52    1.80
  -8  -1   5   47.13    4.17
  -8   1  -5   44.84    1.65
   8  -1  -5   47.39    1.60
   8  -1  -5   49.38    1.60
   8  -1  -5   44.43    1.73
   9   1  -5   37.37    1.56
  -9  -1  -5   36.59    4.14
   9  -1   5   36.56    1.35
   9  -1   5   38.22    1.44
   9   1  -5   35.02    1.43
  -9   1   5   38.04    4.16
   9  -1   5   32.78    3.95
   9   1  -5   31.98    3.70
  -9  -1  -5   35.97    1.64
  -9   1  -5   38.21    4.47
   9  -1  -5   37.14    1.48
   9   1   5   35.08    1.41
   9  -1  -5   33.29    1.56
  -9  -1   5   32.10    3.82
   9  -1  -5   42.60    4.62
   9   1   5   33.20    4.21
   9  -1  -5   34.94    1.44
 -10  -1  -5   18.72    3.74
 -10   1   5   21.62    4.09
  10   1  -5   21.16    1.34
  10  -1   5   17.57    1.10
  10  -1   5   17.73    1.10
  10  -1   5   15.93    3.74
  10   1  -5   19.12    1.19
  10   1  -5   13.16    3.06
  10  -1  -5   18.50    1.17
  10   1   5   18.66    1.16
  10   1   5   19.53    3.81
  10  -1  -5   17.22    3.78
  10   1   5   18.29    1.31
 -10  -1   5   11.92    3.00
 -10   1  -5   15.32    3.60
  10  -1  -5   17.25    1.14
 -11   1   5   12.65    3.58
  11   1  -5   16.73    3.92
  11   1  -5   21.89    1.30
  11   1  -5   21.52    1.46
  11  -1   5   21.97    1.28
 -11  -1  -5   16.32    3.64
 -11  -1   5   13.53    3.58
  11   1   5   20.29    1.33
  11   1   5   14.53    3.83
  11  -1  -5   20.03    1.25
  11  -1  -5   18.93    1.27
  11  -1  -5   16.90    4.07
  11   1   5   20.28    1.26
  12   1  -5    7.57    1.11
  12   1  -5    6.91    1.03
  12  -1   5    6.90    0.93
  12  -1  -5    6.58    1.05
  12   1   5    6.08    0.89
  12   1   5    6.63    1.16
  -1  -2  -5  977.80   20.79
  -2  -2  -5  842.21   18.57
   2   2   5  806.50   18.55
   2  -2  -5  827.83   18.89
  -2   2  -5  826.53   18.25
   2  -2  -5  877.00   18.47
   3  -2   5  416.30   11.14
  -3  -2  -5  412.98   10.96
   3   2  -5  415.61    9.95
   3   2   5  413.15   11.19
  -3   2  -5  412.82   11.12
   3  -2  -5  405.60   11.38
   4   2  -5   61.16    1.74
  -4   2   5   64.48    1.61
  -4  -2  -5   65.36    3.69
   4  -2   5   61.22    1.46
  -4  -2  -5   67.10    1.90
   4   2  -5   61.35    1.65
  -4   2   5   63.85    4.05
  -4   2   5   63.86    1.62
   4   2  -5   61.95    1.84
   4   2  -5   63.99    3.31
   4  -2   5   65.45    1.52
   4  -2   5   64.14    3.86
  -4  -2   5   70.35    3.39
   4  -2  -5   64.68    4.02
  -4  -2   5   65.61    1.76
   4   2   5   64.03    1.80
   4   2   5   63.49    1.88
   4   2   5   63.53    1.73
  -4   2  -5   63.26    1.47
  -4   2  -5   63.11    1.52
  -4   2  -5   70.55    4.11
   4  -2  -5   64.09    1.68
   4   2   5   63.13    3.80
   4  -2  -5   63.87    1.65
   5  -2   5  190.52    3.91
  -5  -2  -5  195.20    7.34
  -5   2   5  192.18    4.08
  -5   2   5  194.03    4.12
  -5  -2  -5  200.50    4.42
   5   2  -5  189.18    4.12
   5  -2   5  195.30    7.80
   5   2  -5  194.87    4.43
   5   2  -5  192.25    4.27
   5   2  -5  199.22    7.01
   5  -2   5  188.91    3.96
  -5   2   5  193.87    7.88
   5   2   5  194.99    4.33
   5  -2  -5  189.41    7.92
   5   2   5  189.73    4.42
  -5   2  -5  189.92    7.85
   5   2   5  192.80    4.22
  -5  -2   5  194.09    6.85
  -5   2  -5  193.42    4.02
  -5  -2   5  190.82    4.27
  -5   2  -5  191.73    3.91
   5  -2  -5  188.29    4.12
   5   2   5  203.03    7.78
   5  -2  -5  196.68    4.09
   6  -2   5   32.44    1.04
   6   2  -5   33.72    3.03
   6   2  -5   34.64    1.43
   6   2  -5   35.61    1.34
   6  -2   5   33.01    1.11
  -6   2   5   35.00    1.21
   6   2  -5   34.59    1.22
   6  -2   5   33.61    1.06
  -6  -2  -5   34.34    1.40
   6  -2   5   32.30    3.32
  -6   2   5   33.30    3.28
  -6  -2  -5   32.98    3.03
  -6  -2  -5   32.82    1.31
  -6   2   5   33.44    1.24
  -6  -2   5   35.55    2.96
   6   2   5   34.76    1.45
   6  -2  -5   35.28    1.17
   6   2   5   33.68    3.23
   6   2   5   33.95    1.34
  -6   2  -5   31.11    3.26
  -6   2  -5   34.16    1.07
   6  -2  -5   34.56    3.46
  -6   2  -5   35.53    1.18
   6   2   5   33.86    1.26
   6  -2  -5   33.40    1.20
  -6  -2   5   33.31    1.33
  -7  -2  -5   20.29    1.16
  -7  -2  -5   20.24    1.11
   7  -2   5   16.72    2.95
  -7   2   5   19.99    0.98
   7   2  -5   19.99    2.56
  -7  -2  -5   20.37    2.60
   7   2  -5   19.35    0.96
   7  -2   5   20.19    0.84
   7  -2   5   18.34    0.89
  -7   2   5   22.72    3.05
   7   2  -5   21.65    1.09
   7   2  -5   19.91    1.20
   7  -2   5   20.45    0.88
  -7   2  -5   14.70    2.88
  -7   2  -5   18.77    0.94
  -7  -2   5   18.87    1.06
   7  -2  -5   21.46    0.99
   7   2   5   24.00    2.96
   7   2   5   20.62    1.13
  -7  -2   5   19.37    2.46
   7   2   5   20.12    1.01
   7  -2  -5   20.30    0.92
   7   2   5   19.95    1.14
   7  -2  -5   21.40    3.49
   7  -2  -5   19.76    1.00
   8  -2   5   32.57    1.18
  -8  -2  -5   28.87    1.45
   8  -2   5   21.24    3.56
   8  -2   5   24.24    1.45
   8  -2   5   29.87    1.10
   8   2  -5   27.64    1.23
   8   2  -5   33.88    3.53
   8   2  -5   31.00    1.44
  -8   2   5   25.21    3.31
  -8  -2  -5   29.58    3.49
   8  -2  -5   28.29    3.59
   8   2   5   28.19    1.45
   8   2   5   27.81    1.27
  -8   2  -5   29.81    1.28
  -8   2  -5   34.99    4.11
   8  -2  -5   30.32    1.22
   8   2   5   32.29    3.73
   8  -2  -5   28.27    1.29
  -8  -2   5   28.51    3.20
   8  -2  -5   28.89    1.26
  -9   2   5   19.55    3.64
  -9  -2  -5   19.07    1.30
   9  -2   5   19.00    3.83
   9   2  -5   19.51    1.10
   9  -2   5   18.83    1.04
   9  -2   5   19.33    0.97
   9   2  -5   18.95    1.22
   9   2  -5   12.95    2.78
  -9  -2  -5   22.31    3.67
   9  -2  -5   15.59    3.36
   9  -2  -5   19.02    1.12
   9   2   5   19.04    3.54
   9   2   5   20.85    1.13
  -9  -2   5   23.88    3.59
   9  -2  -5   17.60    1.16
   9  -2  -5   21.66    1.11
  -9   2  -5   20.55    3.86
 -10  -2  -5    4.96    0.86
 -10   2   5    1.96    2.03
  10   2  -5    6.44    2.08
  10   2  -5    4.38    0.87
  10  -2   5    2.83    0.61
  10   2  -5    4.50    0.77
 -10  -2  -5    3.03    1.78
  10   2   5    4.40    0.74
  10  -2  -5    2.84    2.48
  10  -2  -5    5.60    0.76
  10  -2  -5    3.76    0.75
 -10  -2   5    2.07    1.53
  10   2   5    5.17    0.89
  10   2   5    0.89    1.73
  11   2  -5    1.35    0.70
  11  -2   5    1.18    0.62
  11   2  -5    0.79    0.59
  11  -2  -5    1.21    0.65
  11   2   5    0.99    0.70
  11   2   5    1.11    0.57
  11  -2  -5    0.80    0.57
  12  -2   5    2.86    0.73
  12   2  -5    2.16    0.97
  12   2  -5    3.15    0.84
  12  -2  -5    2.63    0.84
  12   2   5    2.88    0.77
  12   2   5    1.76    0.84
   0  -3  -5  363.88    9.91
   0   3   5  377.64    9.73
   0   3  -5  375.35    8.24
   0  -3   5  381.67    8.37
  -1  -3  -5  333.16    9.10
  -1   3   5  337.46    9.00
   1   3  -5  330.09    6.95
   1  -3   5  334.07    8.30
   1  -3  -5  342.41    9.24
  -1   3  -5  330.09    8.24
  -1  -3   5  331.42    6.90
   1   3   5  328.89    9.13
   2   3  -5  403.65    8.61
   2  -3   5  393.24   10.33
  -2  -3  -5  408.18   10.68
   2   3  -5  424.20    8.61
   2   3   5  405.07   10.86
  -2   3  -5  412.70   10.59
   2  -3  -5  411.07   11.20
   2  -3  -5  408.89   10.75
  -3  -3  -5  105.25    2.61
   3  -3   5   99.93    2.17
  -3   3   5   97.61    2.29
   3  -3   5   97.80    4.53
   3   3  -5  100.73    2.42
   3   3  -5   98.64    2.32
  -3  -3  -5  102.70    4.47
  -3   3   5   99.66    2.23
   3   3  -5  101.45    3.42
   3   3  -5   98.31    2.49
   3   3  -5   94.15    3.12
  -3  -3  -5  102.37    2.48
   3   3   5   98.89    2.50
   3  -3  -5   97.91    2.36
   3   3   5   97.49    2.58
   3  -3  -5   94.02    4.44
  -3  -3   5   96.48    2.37
  -3   3  -5   98.41    2.05
   3   3   5   96.31    4.54
   3  -3  -5   96.25    2.41
  -3   3  -5  104.84    4.76
   3  -3  -5  102.57    4.93
  -4  -3  -5   67.32    3.75
   4   3  -5   70.20    2.05
   4   3  -5   68.39    1.84
  -4   3   5   69.94    1.71
   4  -3   5   66.13    1.44
   4  -3   5   71.51    4.15
   4   3  -5   74.71    1.99
   4  -3   5   68.00    1.39
   4  -3   5   70.35    1.68
  -4  -3  -5   70.61    2.08
   4   3  -5   70.99    3.24
  -4   3   5   72.96    4.50
  -4   3   5   70.19    1.79
   4  -3  -5   72.10    1.84
  -4  -3   5   68.81    1.93
   4   3   5   68.95    3.99
  -4   3  -5   64.16    1.59
   4   3   5   73.65    2.00
   4  -3  -5   73.39    1.93
   4  -3  -5   64.95    4.22
  -4   3  -5   71.18    4.24
   4   3   5   68.86    2.02
   4   3   5   71.61    2.11
  -4  -3   5   74.00    3.28
   5  -3   5    8.48    1.89
   5  -3   5    8.36    0.36
   5  -3   5    8.65    0.43
  -5  -3  -5    9.03    1.69
   5   3  -5    8.01    0.71
   5  -3   5    9.57    0.53
  -5  -3  -5    8.74    0.74
   5   3  -5    9.54    1.58
   5   3  -5    9.76    0.64
   5   3  -5    9.93    0.72
  -5   3   5    7.20    1.85
  -5   3   5    9.02    0.55
  -5   3   5    9.22    0.56
  -5  -3   5   10.66    1.70
   5  -3  -5   10.03    0.67
   5   3   5    8.04    0.65
  -5  -3   5    8.45    0.67
   5  -3  -5    9.99    0.61
   5   3   5    7.98    1.78
  -5   3  -5    9.01    1.93
   5   3   5    9.25    0.77
   5   3   5    8.14    0.69
   5  -3  -5   11.26    2.30
  -5   3  -5    9.76    0.52
  -6  -3  -5   12.67    0.92
   6   3  -5   12.39    0.91
   6   3  -5   13.26    0.81
   6  -3   5   12.78    0.65
   6  -3   5   12.22    0.52
   6   3  -5   12.19    0.86
  -6  -3  -5   11.61    2.21
   6  -3   5   14.21    0.62
  -6   3   5   13.66    0.74
  -6   3   5   12.48    0.71
  -6   3   5   13.37    2.57
   6  -3   5   11.83    2.37
   6   3  -5   14.41    2.24
   6  -3  -5   13.40    0.73
  -6   3  -5    9.97    2.37
  -6  -3   5   14.30    1.90
  -6   3  -5   13.18    0.70
  -6  -3   5   12.35    0.84
   6   3   5    9.26    2.02
   6   3   5   13.62    0.98
   6  -3  -5   14.74    0.83
   6   3   5   14.11    0.86
   6   3   5   14.21    0.90
   6  -3  -5   15.62    2.95
   7   3  -5    1.45    0.44
   7   3  -5    0.84    0.50
  -7  -3  -5    2.21    1.12
   7  -3   5    1.78    1.39
  -7   3   5    1.83    0.45
   7  -3   5    1.47    0.34
   7  -3   5    1.74    0.29
  -7   3   5    2.95    1.57
   7   3  -5    1.43    0.51
   7   3  -5    2.60    1.15
   7  -3   5    1.60    0.41
  -7   3   5    1.40    0.41
  -7  -3  -5    1.28    0.52
   7   3   5    2.23    0.55
  -7  -3   5    1.20    0.87
  -7   3  -5    1.83    0.43
   7   3   5    2.01    0.49
  -7  -3   5    1.47    0.48
   7   3   5    1.26    1.04
   7  -3  -5    1.53    0.40
  -7   3  -5    0.93    1.06
   7   3   5    1.35    0.53
   7  -3  -5    1.36    1.31
   7  -3  -5    0.91    0.44
   8   3  -5   17.85    1.18
  -8  -3  -5   15.01    2.89
  -8  -3  -5   17.18    1.27
   8  -3   5   18.45    0.93
   8  -3   5   17.95    0.76
  -8   3   5   16.13    3.21
   8   3  -5   18.67    1.08
   8   3  -5   20.52    2.64
   8  -3   5   14.99    3.30
  -8  -3   5   13.31    2.52
   8  -3  -5   17.25    1.01
   8   3   5   15.72    2.99
   8  -3  -5   15.31    3.24
   8  -3  -5   17.70    1.07
   8   3   5   17.66    1.09
   8  -3  -5   19.39    0.99
  -8   3  -5   17.31    3.33
  -8   3  -5   18.38    1.00
  -9  -3  -5    5.90    2.03
  -9   3   5    6.16    2.11
   9  -3   5    5.91    0.75
  -9  -3  -5    4.94    0.92
   9   3  -5    6.69    0.84
   9   3  -5    4.89    1.69
   9   3  -5    6.69    0.94
   9  -3  -5    9.65    3.37
   9  -3  -5    6.96    0.88
  -9  -3   5    3.56    1.38
   9  -3  -5    6.95    0.75
   9   3   5    6.42    0.88
   9   3   5    6.42    2.35
 -10  -3  -5    5.05    1.84
 -10  -3  -5    2.28    0.77
  10   3  -5    2.44    0.67
  10   3  -5    3.25    0.82
  10   3  -5    4.85    1.40
  10  -3   5    1.31    0.56
  10  -3  -5    2.56    0.62
  10  -3  -5    3.17    0.73
 -10  -3   5    2.44    1.63
  10   3   5    2.85    0.67
  10   3   5    0.95    1.76
  11   3  -5    1.34    0.86
  11   3  -5    2.25    0.74
 -11  -3  -5    1.12    0.72
  11  -3   5    1.16    0.59
  11   3   5    2.67    0.91
  11  -3  -5    2.85    0.79
  11   3   5    1.49    0.62
  12   3  -5    1.84    0.88
  12   3  -5    2.79    0.82
  12  -3   5    1.11    0.68
  12   3   5    1.75    0.74
  12   3   5    1.56    0.86
  12  -3  -5    2.26    0.84
   0  -4  -5  128.03    3.08
   0  -4   5  133.22    3.75
   0   4   5  129.02    3.11
   0   4  -5  129.23    2.82
   0   4  -5  130.70    3.73
   0   4   5  131.76    4.95
   0  -4  -5  130.25    3.06
   0   4   5  127.79    3.06
   0   4  -5  128.05    2.78
   0   4  -5  129.60    2.72
   0  -4   5  132.55    2.83
   0  -4  -5  134.18    5.26
   1  -4   5   59.98    2.75
   1   4  -5   62.36    1.66
  -1   4   5   65.53    1.80
  -1  -4  -5   66.06    3.47
   1   4  -5   64.11    1.68
   1   4  -5   66.27    1.64
  -1  -4  -5   67.41    1.86
   1  -4   5   64.26    1.59
  -1   4   5   62.79    1.78
  -1  -4  -5   63.85    1.85
   1   4   5   61.73    1.88
   1   4   5   61.91    1.82
   1  -4  -5   69.34    3.62
  -1  -4   5   66.41    1.65
   1   4   5   64.86    3.38
  -1   4  -5   67.37    1.58
  -1   4  -5   63.82    1.38
  -1   4  -5   63.56    2.89
  -1   4  -5   63.13    1.45
   1  -4  -5   64.03    1.84
   1  -4  -5   64.77    1.81
   2  -4   5  155.79    3.30
  -2  -4  -5  157.07    3.62
   2   4  -5  153.99    3.46
   2   4  -5  159.37    3.54
  -2  -4  -5  152.73    5.67
  -2  -4  -5  158.69    3.66
  -2   4   5  155.76    3.49
   2  -4   5  169.93    5.67
   2   4  -5  158.22    3.45
   2   4  -5  158.11    3.41
   2   4   5  158.10    3.74
  -2   4  -5  153.14    2.93
   2   4   5  155.32    3.64
   2  -4  -5  158.16    3.54
   2  -4  -5  156.53    6.19
  -2   4  -5  152.32    2.94
  -2   4  -5  160.51    5.70
  -2   4  -5  156.16    3.20
   2  -4  -5  151.04    5.83
   2   4   5  146.34    5.69
   2  -4  -5  159.68    3.64
   3  -4   5   24.93    0.89
  -3   4   5   24.45    0.87
   3   4  -5   23.86    1.18
   3   4  -5   24.86    1.07
   3   4  -5   24.16    0.95
  -3  -4  -5   26.63    2.22
   3   4  -5   25.12    1.01
   3   4  -5   23.63    1.20
   3   4  -5   23.33    1.00
  -3  -4  -5   24.32    1.06
  -3   4   5   24.82    0.96
  -3  -4  -5   23.58    1.11
  -3   4  -5   25.26    2.35
   3  -4  -5   26.72    2.38
   3   4   5   26.43    2.39
   3  -4  -5   28.99    2.73
   3  -4  -5   25.78    1.02
   3  -4  -5   23.62    1.05
  -3   4  -5   24.33    0.75
   3   4   5   23.08    1.07
   3   4   5   24.65    1.16
   4   4  -5  181.45    4.18
   4   4  -5  193.16    4.11
   4   4  -5  187.73    4.32
  -4   4   5  180.61    3.97
  -4   4   5  183.39    3.83
  -4  -4  -5  187.87    4.37
   4   4  -5  182.80    5.29
   4  -4   5  181.58    3.91
   4   4  -5  183.27    4.18
   4  -4   5  181.63    7.20
  -4  -4  -5  181.94    6.71
   4   4   5  189.42    7.17
   4   4   5  181.71    4.23
  -4   4  -5  195.71    7.70
   4  -4  -5  193.37    4.25
   4  -4  -5  187.28    7.87
  -4   4  -5  181.25    3.72
   4   4   5  182.17    4.38
   4  -4  -5  180.35    4.03
   4   4   5  178.22    4.28
  -5   4   5    3.01    0.40
  -5   4   5    4.04    1.39
   5   4  -5    1.63    0.77
   5  -4   5    2.66    1.23
  -5  -4  -5    2.14    0.97
   5   4  -5    2.97    0.56
   5   4  -5    2.24    0.47
   5  -4   5    2.59    0.42
  -5  -4  -5    2.70    0.60
  -5   4   5    2.81    0.44
   5   4  -5    3.29    0.60
   5   4  -5    1.97    0.43
   5  -4  -5    3.46    1.46
   5  -4  -5    2.19    0.43
  -5   4  -5    3.07    0.37
  -5  -4   5    1.51    0.65
   5  -4  -5    2.91    0.52
   5   4   5    0.61    0.85
   5   4   5    2.16    0.49
   5   4   5    2.40    0.51
  -5  -4   5    2.33    0.48
  -5   4  -5    1.04    0.97
   5   4   5    2.64    0.59
  -6  -4  -5    8.78    1.88
   6   4  -5    7.96    0.70
   6  -4   5    7.20    0.29
   6   4  -5    7.12    1.41
  -6   4   5    8.23    0.61
   6  -4   5    7.22    0.35
  -6   4   5    6.84    0.55
   6   4  -5    8.94    0.80
   6   4  -5    8.17    0.80
   6  -4   5    7.94    0.62
  -6   4   5    7.86    2.31
  -6  -4  -5    8.33    0.84
   6  -4   5   11.05    2.29
   6   4   5    7.34    0.92
  -6  -4   5    7.27    0.72
   6  -4  -5    8.05    2.26
  -6  -4   5    7.55    1.54
   6   4   5    6.57    1.88
   6  -4  -5    7.08    0.63
   6   4   5    9.17    0.79
  -6   4  -5    5.98    1.86
   6   4   5    7.58    0.79
   6  -4  -5    7.52    0.72
  -6   4  -5    7.57    0.56
  -7  -4  -5    1.35    0.54
   7   4  -5    1.89    0.52
   7  -4   5    2.24    0.48
  -7   4   5    1.32    0.43
   7  -4   5    2.81    1.70
   7  -4   5    1.84    0.23
   7   4  -5    1.03    0.56
   7   4  -5    1.95    1.01
  -7   4   5    3.45    1.64
  -7  -4  -5    2.15    1.22
   7  -4  -5    1.53    0.46
   7  -4  -5    1.59    0.52
  -7   4  -5    1.61    1.47
  -7  -4   5    0.16    0.72
   7  -4  -5    0.04    1.28
   7   4   5    1.72    1.20
  -7   4  -5    1.78    0.38
   7   4   5    1.10    0.52
   8  -4   5   29.11    1.26
  -8   4   5   28.56    3.72
  -8  -4  -5   25.20    3.76
   8   4  -5   27.82    3.01
   8   4  -5   28.15    1.34
   8   4  -5   26.17    1.45
  -8  -4  -5   28.57    1.59
   8   4   5   27.25    1.43
  -8   4  -5   25.70    1.19
  -8  -4   5   25.11    2.87
   8   4   5   19.18    3.31
   8  -4  -5   26.95    1.42
   8  -4  -5   27.58    1.21
   8  -4  -5   28.91    4.76
   9   4  -5    0.32    0.56
   9  -4   5    0.02    0.43
   9   4  -5    0.86    0.55
  -9  -4  -5    0.16    0.62
  -9  -4  -5    2.13    1.41
   9   4  -5   -0.55    0.65
   9  -4  -5    0.37    0.44
   9  -4  -5    1.04    0.58
   9   4   5    0.52    1.46
  -9  -4   5    0.29    1.03
   9   4   5    0.60    0.51
  10  -4   5    3.28    0.67
 -10  -4  -5    3.20    0.90
  10   4  -5    4.02    0.88
 -10  -4  -5    0.02    1.35
  10   4  -5    3.62    0.77
  10  -4  -5    3.97    0.93
  10   4   5    1.46    1.85
  10   4   5    4.34    0.82
  11   4  -5    5.68    1.14
 -11  -4  -5    3.60    0.89
  11   4  -5    3.76    0.83
  11  -4   5    4.27    0.85
  11   4   5    4.82    1.07
  11   4   5    4.81    0.89
  11  -4  -5    3.93    0.95
  12   4  -5    3.61    1.06
  12   4  -5    3.27    0.89
  12  -4   5    2.95    0.88
  12   4   5    1.61    1.09
  12   4   5    2.03    0.77
  12  -4  -5    4.21    0.96
   0  -5   5   15.47    0.72
   0   5  -5   14.40    0.65
   0   5  -5   16.02    0.74
   0   5   5   14.87    0.83
   0   5   5   14.10    1.58
   0  -5   5   15.29    1.08
   0  -5  -5   15.85    0.89
   0  -5  -5   16.17    1.84
   0   5   5   14.22    0.87
   0   5  -5   14.58    1.09
   0   5  -5   15.79    0.64
   0  -5  -5   14.40    0.82
  -1  -5  -5  184.48    4.15
   1  -5   5  180.20    5.50
  -1   5   5  176.96    4.11
   1  -5   5  180.92    3.88
  -1   5   5  180.21    4.09
  -1  -5  -5  189.53    6.63
   1   5  -5  181.01    3.97
   1   5  -5  181.59    3.87
   1   5  -5  180.87    3.95
  -1  -5   5  184.98    3.94
   1  -5  -5  180.33    6.73
  -1   5  -5  187.85    3.87
  -1   5  -5  179.64    5.64
  -1   5  -5  175.41    3.58
   1   5   5  183.41    4.25
   1   5   5  186.23    4.24
   1  -5  -5  179.52    6.69
  -1   5  -5  177.92    3.66
   1  -5  -5  180.30    4.06
   1   5   5  179.68    6.27
   2  -5   5   75.22    1.93
   2   5  -5   74.92    2.01
   2  -5   5   74.69    3.67
   2   5  -5   74.26    2.07
  -2  -5  -5   76.11    2.21
   2   5  -5   74.25    2.01
  -2  -5  -5   76.44    3.88
  -2   5   5   74.79    2.00
   2   5  -5   72.84    2.04
  -2   5   5   74.88    2.08
   2   5   5   78.40    2.25
   2   5   5   73.09    2.25
   2  -5  -5   76.43    2.21
  -2   5  -5   75.54    1.84
  -2   5  -5   78.42    3.87
  -2   5  -5   72.37    1.55
   2  -5  -5   72.13    2.04
   2   5   5   75.79    3.96
   2  -5  -5   74.13    4.07
  -2   5  -5   74.32    1.49
   3  -5   5   64.88    3.74
  -3  -5  -5   65.22    2.01
   3   5  -5   65.60    1.92
  -3   5   5   62.04    1.68
   3  -5   5   60.12    1.73
   3   5  -5   64.06    1.92
   3   5  -5   62.27    1.95
  -3  -5  -5   63.97    2.04
  -3   5   5   63.49    1.83
   3   5  -5   68.08    1.88
  -3  -5  -5   67.93    3.68
  -3   5  -5   63.04    3.90
   3   5   5   58.94    3.62
  -3   5  -5   63.31    1.59
   3  -5  -5   68.65    3.98
   3  -5  -5   61.35    1.98
   3   5   5   63.36    2.03
   3  -5  -5   63.65    1.86
   3   5   5   63.23    2.09
   3  -5  -5   66.08    4.31
  -4   5   5  119.78    2.70
   4   5  -5  117.24    3.09
  -4  -5  -5  119.93    3.24
  -4   5   5  121.13    2.91
   4   5  -5  124.84    3.14
   4   5  -5  122.69    3.54
  -4  -5  -5  124.19    3.17
   4   5  -5  121.25    3.00
   4   5  -5  126.09    3.24
   4   5  -5  119.13    3.34
  -4  -5  -5  122.07    5.31
   4  -5   5  122.22    2.89
   4  -5  -5  121.34    6.34
   4   5   5  122.21    3.31
  -4   5  -5  118.22    2.64
   4   5   5  111.75    5.42
   4  -5  -5  122.88    2.98
  -4   5  -5  120.21    6.03
   4  -5  -5  114.42    5.73
   4   5   5  121.81    3.18
   4   5   5  122.31    3.25
   4  -5  -5  117.71    3.14
  -5  -5  -5   14.28    1.02
   5   5  -5   13.57    0.92
   5   5  -5   15.95    1.00
  -5  -5  -5   14.69    1.91
   5   5  -5   15.96    1.04
   5  -5   5   17.79    2.83
  -5   5   5   15.44    0.81
  -5   5   5   14.93    0.69
   5  -5   5   16.05    0.85
   5   5  -5   16.13    1.49
   5   5  -5   14.65    0.89
   5  -5  -5   14.75    0.87
   5   5   5   16.19    1.04
   5  -5  -5   12.95    0.94
  -5   5  -5   13.52    2.57
   5   5   5   15.08    1.00
   5   5   5   15.81    1.07
  -5   5  -5   15.56    0.68
   5  -5  -5   10.49    2.24
   5   5   5   15.25    2.46
  -6   5   5    5.26    0.51
   6  -5   5    3.21    1.73
   6  -5   5    4.99    0.62
  -6   5   5    4.12    1.84
   6   5  -5    4.54    0.71
   6   5  -5    3.88    1.10
  -6  -5  -5    4.48    0.80
   6   5  -5    3.91    0.72
   6   5  -5    5.46    0.72
   6   5   5    5.13    0.74
  -6   5  -5    4.88    1.69
   6  -5  -5    3.38    1.51
  -6   5  -5    4.61    0.49
   6  -5  -5    4.26    0.72
   6   5   5    6.16    1.80
  -6  -5   5    2.23    0.95
   6  -5  -5    4.78    0.63
   7  -5   5    9.68    0.84
  -7  -5  -5    6.90    1.88
   7   5  -5    7.99    1.65
   7   5  -5    9.30    1.01
   7   5  -5    8.85    0.86
  -7  -5  -5    9.62    1.08
   7   5   5    7.45    0.95
   7  -5  -5    9.24    0.82
   7  -5  -5    8.75    3.20
  -7   5  -5    8.77    0.70
   7   5   5    6.64    1.74
  -7  -5   5    7.32    1.63
   7  -5  -5   11.02    1.00
   8   5  -5    9.09    1.14
   8   5  -5    8.70    0.92
   8  -5   5   10.31    0.85
   8   5  -5    4.80    1.55
  -8  -5  -5    7.82    1.09
  -8  -5  -5    8.04    2.04
   8   5   5    7.34    0.97
   8  -5  -5    7.82    0.84
  -8  -5   5    4.92    1.60
   8  -5  -5    9.40    1.01
   8   5   5    6.77    2.24
  -9  -5  -5   11.02    1.33
   9   5  -5   10.15    1.01
   9   5  -5   10.01    1.26
  -9  -5  -5    7.52    2.24
   9  -5   5   12.19    1.02
   9   5  -5   10.39    2.29
   9   5   5   11.57    1.11
  -9  -5   5    9.35    2.14
   9  -5  -5   12.41    1.21
   9   5   5   10.60    2.57
  10   5  -5    5.98    0.97
 -10  -5  -5    4.73    1.03
  10  -5   5    4.84    0.79
  10   5  -5    4.59    0.98
  10  -5  -5    4.36    0.91
  10   5   5    4.46    0.94
 -11  -5  -5    4.86    1.07
  11  -5   5    7.82    1.05
  11   5  -5    6.47    1.02
  11   5  -5    6.22    1.19
  11   5   5    7.71    1.33
  11   5   5    7.15    1.09
  11  -5  -5    5.90    1.11
   0   6   5   34.26    1.40
   0  -6   5   32.72    1.65
   0  -6  -5   31.39    1.37
   0   6  -5   33.15    1.21
   0  -6   5   30.78    1.19
   0   6   5   33.62    2.52
   0   6  -5   34.03    1.13
   0   6  -5   32.96    1.05
   0  -6  -5   34.00    2.80
   0   6   5   33.07    1.37
   0  -6  -5   34.18    1.32
  -1  -6  -5   54.24    3.41
  -1   6   5   51.88    1.78
   1   6  -5   52.75    1.56
  -1  -6  -5   53.95    1.85
   1   6  -5   49.65    1.62
  -1  -6  -5   52.59    1.77
   1  -6   5   54.58    1.63
   1  -6   5   52.97    2.71
  -1   6   5   53.45    1.75
   1   6  -5   54.88    1.64
  -1   6  -5   52.15    1.39
   1   6   5   48.96    1.77
  -1   6  -5   53.95    1.33
   1  -6  -5   53.83    1.69
   1  -6  -5   52.85    3.56
   1  -6  -5   51.97    1.82
   1   6   5   50.13    1.82
   1   6   5   58.20    3.30
  -1  -6   5   51.84    1.62
  -1   6  -5   51.57    1.56
  -1   6  -5   53.37    2.83
   1  -6  -5   53.58    3.54
   2   6  -5    0.07    0.27
   2  -6   5    0.28    0.60
  -2  -6  -5    0.15    0.35
   2   6  -5    0.67    0.38
  -2  -6  -5    1.08    0.77
   2   6  -5    0.14    0.33
  -2   6   5    0.63    0.35
   2   6  -5    0.41    0.30
  -2  -6  -5    0.65    0.38
   2  -6   5   -0.21    0.26
  -2   6  -5    0.18    0.25
   2  -6  -5   -0.15    0.35
  -2   6  -5   -0.20    0.44
  -2   6  -5    0.29    0.12
   2  -6  -5    0.29    0.72
   2  -6  -5   -0.15    0.44
   2   6   5    0.23    0.35
   2   6   5    0.79    0.40
   2   6   5    0.32    0.61
   2  -6  -5    0.27    0.30
  -2   6  -5    0.30    0.17
   3   6  -5    2.02    0.48
  -3   6   5    2.14    0.45
  -3  -6  -5    1.93    0.51
  -3  -6  -5    1.64    0.48
   3   6  -5    1.36    0.45
   3  -6   5    1.67    0.41
   3   6  -5    1.90    0.45
   3  -6   5    1.52    1.01
   3   6  -5    1.17    0.41
  -3  -6  -5    2.18    0.87
  -3   6   5    1.65    0.35
   3  -6  -5    2.17    1.10
   3  -6  -5    1.58    0.43
   3   6   5    1.85    0.95
   3  -6  -5    1.80    0.51
   3   6   5    1.43    0.49
  -3   6  -5    1.34    0.32
  -3   6  -5    1.21    0.79
   3  -6  -5    0.41    0.83
   3   6   5    2.73    0.57
   4   6  -5   43.62    1.70
   4  -6   5   42.65    3.42
   4   6  -5   42.28    1.64
   4   6  -5   45.77    1.60
   4  -6   5   44.34    1.52
  -4  -6  -5   43.90    1.71
   4   6  -5   41.37    1.64
  -4  -6  -5   43.51    3.10
  -4   6   5   41.27    1.47
  -4   6   5   45.01    1.31
  -4  -6  -5   41.46    1.73
   4   6   5   44.00    3.33
   4  -6  -5   44.37    1.51
   4  -6  -5   42.87    1.74
  -4   6  -5   40.76    3.54
   4  -6  -5   32.59    3.45
   4  -6  -5   43.85    3.50
   4   6   5   42.20    1.79
  -4   6  -5   43.99    1.28
   4   6   5   40.08    1.71
  -5  -6  -5    4.86    1.31
   5   6  -5    6.57    0.71
  -5  -6  -5    7.45    0.96
  -5   6   5    5.17    0.73
   5  -6   5    6.75    0.71
   5   6  -5    6.65    0.74
  -5   6   5    6.57    0.51
   5   6  -5    7.08    0.81
   5   6  -5    6.47    0.75
   5   6  -5    6.30    0.89
   5   6  -5    7.03    0.81
  -5   6  -5    5.44    1.54
   5   6   5    6.10    1.64
   5  -6  -5    5.67    0.83
   5  -6  -5    5.93    1.69
  -5   6  -5    6.70    0.53
   5   6   5    7.38    0.83
   5  -6  -5    4.06    1.91
   5  -6  -5    6.89    0.75
  -6  -6  -5   15.79    1.23
   6   6  -5   15.77    1.62
   6   6  -5   16.28    1.16
  -6  -6  -5   16.01    2.53
   6  -6   5   16.52    1.04
   6   6  -5   17.41    1.09
   6  -6  -5   15.30    0.99
   6  -6  -5   15.51    1.18
   6   6   5   17.50    2.73
  -6   6  -5   14.30    0.77
   6   6   5   15.45    1.14
  -7  -6  -5    0.79    0.63
   7   6  -5    0.59    0.51
  -7  -6  -5    0.14    0.98
   7  -6   5    0.31    0.50
   7   6  -5    0.08    0.67
   7   6  -5    0.10    0.49
   7   6   5   -0.20    0.89
   7   6   5    1.11    0.60
   7  -6  -5   -0.38    0.55
  -7  -6   5    0.07    0.89
   8  -6   5    4.62    0.78
  -8  -6  -5    5.78    1.04
  -8  -6  -5    2.61    1.55
   8   6  -5    6.67    1.05
   8   6  -5    5.25    1.47
   8   6  -5    5.81    0.88
   8   6   5    5.70    0.94
   8  -6  -5    6.33    0.98
   9   6  -5    4.86    1.04
  -9  -6  -5    5.42    1.05
   9   6  -5    5.81    0.88
   9  -6   5    4.20    0.80
   9   6   5    5.89    0.99
   9  -6  -5    6.43    1.11
  10   6  -5    7.80    1.09
  10   6  -5    9.29    1.30
  10  -6   5    7.86    1.01
 -10  -6  -5    8.05    1.31
  10  -6  -5    9.02    1.31
  10   6   5    7.54    1.14
  11   6  -5   -0.15    0.66
  11   6  -5    0.00    0.79
 -11  -6  -5   -0.11    0.74
  11   6   5   -0.09    0.67
  11  -6  -5    0.88    0.82
   0   7  -5   62.48    1.69
   0  -7   5   63.69    2.36
   0  -7  -5   51.00    3.52
   0   7   5   60.47    2.07
   0  -7   5   62.80    2.40
   0  -7  -5   57.80    3.79
   0   7  -5   60.21    1.75
   0   7  -5   61.90    1.90
   0   7   5   58.29    2.05
   0  -7  -5   62.03    1.98
   0  -7  -5   62.09    2.15
   0  -7   5   60.34    1.89
  -1  -7  -5   32.34    1.48
   1   7  -5   31.80    1.31
  -1   7   5   31.23    1.36
   1   7  -5   31.96    1.22
   1   7  -5   30.21    1.24
   1  -7   5   28.52    2.07
   1  -7   5   27.92    1.20
  -1  -7  -5   26.83    2.57
  -1  -7  -5   30.90    1.38
  -1   7   5   29.00    1.36
   1  -7  -5   32.27    2.88
  -1   7  -5   31.94    1.23
   1   7   5   33.48    2.58
   1   7   5   31.13    1.48
  -1   7  -5   32.42    1.00
   1  -7  -5   25.56    2.68
  -1  -7   5   31.54    1.29
   1   7   5   30.32    1.41
   1  -7  -5   31.19    1.47
   1  -7  -5   34.88    1.34
  -1   7  -5   31.76    1.07
  -1   7  -5   29.17    2.21
   2   7  -5    4.85    0.65
  -2  -7  -5    4.50    0.74
  -2   7   5    4.64    0.61
   2  -7   5    5.38    0.60
   2   7  -5    3.81    0.61
   2   7  -5    4.55    0.63
  -2  -7  -5    2.41    0.96
  -2  -7  -5    4.14    0.71
   2   7  -5    4.74    0.64
  -2   7   5    3.83    0.63
   2  -7   5    3.72    1.07
  -2   7  -5    4.47    1.29
  -2   7  -5    4.80    0.57
  -2   7  -5    4.79    0.40
   2  -7  -5    5.10    0.78
   2   7   5    5.47    0.80
   2   7   5    4.33    0.79
   2  -7  -5    3.57    1.40
  -2   7  -5    4.64    0.31
  -2  -7   5    4.83    0.66
   2   7   5    4.93    1.22
   2  -7  -5    5.00    0.63
   2  -7  -5    3.70    1.41
   3   7  -5   19.41    1.13
  -3  -7  -5   22.66    1.27
  -3  -7  -5   18.81    1.20
  -3   7   5   21.43    0.97
   3   7  -5   21.15    1.13
  -3  -7  -5   15.94    1.99
   3  -7   5   21.99    1.09
   3  -7   5   21.92    2.32
   3   7  -5   21.45    1.12
   3   7  -5   21.40    1.15
  -3   7   5   17.87    1.02
   3  -7  -5   21.14    3.87
   3  -7  -5   22.16    2.62
   3  -7  -5   21.31    1.26
  -3   7  -5   20.28    2.35
  -3   7  -5   19.58    0.90
   3   7   5   19.85    2.17
   3   7   5   19.82    1.27
   3  -7  -5   22.67    1.05
   3   7   5   20.65    1.40
   4   7  -5   46.15    1.75
   4  -7   5   49.28    1.74
   4   7  -5   48.53    1.85
   4   7  -5   47.16    1.85
  -4  -7  -5   49.02    3.35
  -4  -7  -5   49.13    1.97
   4  -7   5   48.52    3.93
   4   7  -5   47.92    1.89
  -4  -7  -5   48.23    1.92
  -4   7   5   46.98    1.49
   4   7   5   44.44    3.44
   4  -7  -5   47.75    1.93
  -4   7  -5   48.72    1.48
   4  -7  -5   52.66    4.05
   4  -7  -5   47.85    1.61
   5   7  -5   26.36    1.39
  -5  -7  -5   27.02    1.55
   5   7  -5   24.42    1.40
  -5  -7  -5   28.15    2.63
   5  -7   5   25.95    1.30
   5   7   5   25.84    2.70
   5  -7  -5   27.19    1.20
   5   7   5   25.24    1.46
   5  -7  -5   28.21    1.54
  -5   7  -5   26.85    1.05
   5  -7  -5   23.13    2.97
   6   7  -5   10.00    0.92
   6   7  -5   10.30    0.82
   6   7  -5   10.45    1.18
   6  -7   5   10.91    0.97
  -6  -7  -5   10.37    1.15
  -6  -7  -5    8.05    1.78
   6   7  -5   10.65    0.97
   6  -7  -5   12.10    1.17
   6  -7  -5   10.89    2.52
   6   7   5    9.46    2.19
   6   7   5   10.98    1.10
   7  -7   5    2.27    0.66
   7   7  -5    1.01    0.68
   7   7  -5    1.93    0.64
   7   7  -5    1.84    0.72
  -7  -7  -5    2.17    0.78
   7   7   5    2.37    1.16
   7  -7  -5    1.57    0.76
   7  -7  -5    1.81    1.30
   7   7   5    1.99    0.70
  -8  -7  -5    5.24    1.99
   8   7  -5    3.86    0.78
   8   7  -5    4.19    0.95
   8  -7   5    5.66    0.88
  -8  -7  -5    5.25    1.04
   8   7   5    3.66    1.76
   8   7   5    3.22    0.80
   8  -7  -5    3.90    0.94
   9   7  -5    9.72    1.37
   9   7  -5    7.92    1.05
   9  -7   5    7.31    1.02
  -9  -7  -5    9.73    1.39
   9   7   5    8.54    1.19
   9  -7  -5    7.01    1.20
  10   7  -5    3.37    0.97
  10   7  -5    2.48    0.99
 -10  -7  -5    2.75    0.95
  10  -7  -5    1.08    0.80
  10   7   5    2.30    0.86
   0  -8  -5    5.54    1.58
   0   8   5    5.18    0.77
   0  -8   5    6.59    0.81
   0   8  -5    4.77    0.58
   0  -8   5    3.73    0.71
   0   8  -5    6.52    0.76
   0  -8  -5    3.10    1.20
   0  -8  -5    4.55    0.81
   0  -8   5    4.17    0.75
   0   8  -5    4.75    0.61
   0  -8  -5    5.50    0.78
  -1   8   5   63.22    2.21
  -1  -8  -5   69.54    2.43
   1   8  -5   71.02    2.07
  -1  -8  -5   63.41    3.93
   1  -8   5   68.56    2.16
   1   8  -5   67.03    2.18
  -1  -8  -5   65.65    2.24
  -1  -8  -5   66.06    4.09
   1  -8   5   73.39    3.25
   1   8  -5   66.38    2.09
   1  -8   5   71.10    3.33
  -1   8  -5   69.12    1.77
  -1  -8   5   69.15    2.17
   1   8   5   67.04    2.37
  -1   8  -5   66.56    2.09
   1  -8  -5   70.06    2.43
   1  -8  -5   64.72    4.32
   1  -8  -5   64.19    2.09
   1  -8  -5   63.84    4.33
   2   8  -5   51.92    1.93
  -2  -8  -5   51.55    3.43
   2   8  -5   50.37    1.85
  -2  -8  -5   54.06    2.06
  -2  -8  -5   53.63    2.12
   2   8  -5   53.47    1.85
  -2   8   5   51.99    1.80
   2  -8   5   53.22    1.86
   2  -8   5   49.98    3.29
   2   8  -5   55.14    1.93
   2  -8  -5   53.86    2.15
   2  -8  -5   52.25    1.78
  -2   8  -5   50.41    1.43
  -2   8  -5   54.54    3.61
   2   8   5   49.53    2.10
   2  -8  -5   50.26    4.02
  -2  -8   5   53.32    1.88
  -2   8  -5   52.40    1.74
   2   8   5   55.66    3.40
   3   8  -5   21.71    1.25
   3   8  -5   22.18    1.27
   3   8  -5   16.16    1.10
  -3  -8  -5   17.16    1.26
   3  -8   5   18.49    1.13
  -3  -8  -5   17.75    2.07
  -3  -8  -5   17.57    1.27
   3   8  -5   17.60    1.16
   3  -8  -5   20.58    1.36
   3   8   5   19.01    2.07
  -3   8  -5   17.45    0.93
   3  -8  -5   18.35    2.97
   3  -8  -5   20.74    1.05
  -4  -8  -5   15.25    2.28
  -4  -8  -5   20.29    1.36
   4  -8   5   20.91    1.20
   4   8  -5   18.31    1.24
   4   8  -5   17.98    1.22
  -4  -8  -5   18.26    1.33
   4  -8  -5   20.33    2.62
   4   8   5   13.99    2.17
  -4   8  -5   17.84    1.00
   4  -8  -5   18.93    1.36
   4  -8  -5   15.89    0.96
   5   8  -5    0.80    0.62
   5  -8   5   -0.04    0.44
  -5  -8  -5   -0.92    0.75
   5   8  -5    0.49    0.50
  -5  -8  -5    0.85    0.64
   5  -8  -5    0.57    0.57
   5   8   5    0.38    0.55
   5  -8  -5   -1.36    0.97
   5   8   5    0.12    0.96
  -6  -8  -5    4.94    1.42
   6   8  -5    6.05    1.02
   6   8  -5    7.42    0.97
  -6  -8  -5    6.18    1.06
   6  -8   5    5.41    0.86
   6   8   5    5.75    0.97
   6  -8  -5    4.80    1.84
   6   8   5    5.04    1.62
   6  -8  -5    6.25    1.06
  -7  -8  -5    5.47    1.07
   7   8  -5    4.00    0.91
   7   8  -5    4.46    0.85
   7  -8   5    4.20    0.83
  -7  -8  -5    1.17    1.32
   7   8   5    4.32    0.88
   7   8   5    4.04    1.52
   7  -8  -5    5.53    1.06
   7  -8  -5    2.87    1.84
   8   8  -5    3.04    0.90
   8   8  -5    0.91    0.70
   8  -8   5    2.08    0.76
  -8  -8  -5    2.70    0.92
   8   8  -5   -0.11    0.59
   8  -8  -5    1.55    0.86
   8  -8  -5    2.75    1.71
   8   8   5    1.20    0.76
   9   8  -5    0.98    0.79
  -9  -8  -5    1.11    0.83
   9   8  -5    1.85    0.75
   9  -8  -5    2.13    0.98
   9   8   5    1.41    0.80
   0  -9   5   -0.31    0.34
   0  -9  -5   -0.15    0.46
   0  -9  -5   -0.15    0.56
   0   9  -5    0.42    0.39
   0   9   5    0.42    0.50
   0   9  -5   -0.11    0.43
   0  -9   5    0.81    0.33
   0  -9   5   -0.03    0.45
   1   9  -5   42.76    1.62
   1  -9   5   43.09    1.75
  -1  -9  -5   47.18    2.05
   1  -9   5   38.86    2.45
   1   9  -5   37.35    1.69
  -1  -9  -5   40.99    3.32
   1  -9   5   42.30    2.62
  -1  -9  -5   42.28    1.82
  -1   9  -5   43.46    1.68
  -1  -9   5   44.30    1.78
   1  -9  -5   38.15    3.60
   1  -9  -5   41.48    1.96
   1  -9  -5   41.95    1.67
  -2  -9  -5    0.92    0.67
   2   9  -5    1.08    0.57
   2  -9   5    1.65    0.62
  -2  -9  -5    0.41    0.82
   2   9  -5    0.68    0.52
   2  -9   5    1.22    0.85
  -2  -9  -5    1.42    0.63
  -2  -9   5    1.81    0.58
   2  -9  -5    0.59    0.47
   2  -9  -5    2.12    0.82
   2  -9  -5    0.36    0.83
   3   9  -5   19.41    1.25
   3  -9   5   18.51    1.18
  -3  -9  -5   17.07    1.30
  -3  -9  -5   18.35    2.16
   3   9  -5   18.82    1.24
  -3  -9  -5   21.20    1.45
   3  -9  -5   19.01    1.11
   3   9   5   14.86    1.96
   3  -9  -5   19.14    1.40
   3  -9  -5   21.89    2.81
   4   9  -5    1.22    0.63
   4   9  -5    0.48    0.56
   4  -9   5    0.76    0.52
  -4  -9  -5   -0.43    0.71
  -4  -9  -5    0.88    0.68
  -4  -9  -5   -0.03    0.59
   4  -9  -5   -0.29    1.01
   4   9   5    0.52    0.81
   4  -9  -5    0.83    0.68
   5   9  -5    9.91    1.08
  -5  -9  -5    9.01    1.78
  -5  -9  -5   10.13    1.30
   5  -9   5   10.64    1.06
   5   9  -5   11.16    1.10
   5   9   5   10.36    1.17
   5  -9  -5   11.92    1.40
   5  -9  -5   11.74    2.63
   5   9   5    7.21    1.63
   6   9  -5    4.06    0.89
   6   9  -5    4.72    0.89
  -6  -9  -5    4.80    1.04
   6  -9   5    2.62    0.79
   6  -9  -5    3.18    0.92
   6  -9  -5    3.89    1.85
  -7  -9  -5    0.85    0.74
   7   9  -5    1.25    0.72
   7   9  -5    1.13    0.74
   7  -9  -5    1.58    0.87
   7   9   5   -0.23    0.59
   8   9  -5    2.07    0.85
  -8  -9  -5   -0.22    0.74
   8   9  -5    0.17    0.63
   8  -9  -5    0.20    0.83
   8   9   5    0.44    0.69
   9   9  -5    2.60    0.85
  -9  -9  -5    4.03    1.14
   9   9  -5    4.61    1.14
   9  -9  -5    4.30    1.07
   9   9   5    4.43    1.12
   0 -10  -5   32.12    3.25
   0 -10   5   36.21    1.69
   0 -10  -5   40.62    2.05
   0 -10  -5   37.43    1.68
  -1 -10  -5    9.36    1.12
  -1 -10  -5    8.47    1.98
   1 -10   5    8.76    0.99
   1  10  -5    8.93    0.83
  -1 -10  -5    9.71    1.26
   1 -10   5    8.74    1.46
  -1 -10   5    8.92    1.06
   1 -10  -5   10.30    0.95
   1 -10  -5    9.83    1.27
   1 -10  -5    8.96    2.12
   2 -10   5   13.72    1.07
   2  10  -5   14.21    1.20
  -2 -10  -5   12.61    1.31
   2  10  -5   13.51    1.06
   2 -10   5   12.91    1.90
  -2 -10  -5   13.17    1.21
  -2 -10  -5   12.11    1.96
   2 -10  -5   14.58    1.35
   2 -10  -5   11.97    2.43
  -2 -10   5   15.42    1.22
   3  10  -5    1.10    0.62
   3  10  -5    0.86    0.58
  -3 -10  -5    1.24    0.75
  -3 -10  -5    0.46    0.60
   3 -10   5    0.55    0.55
  -3 -10  -5    0.89    0.89
   3 -10   5    0.77    1.01
   3 -10  -5    0.18    0.73
   3 -10  -5    1.81    1.28
  -4 -10  -5    7.86    1.16
  -4 -10  -5    4.75    1.32
   4  10  -5    7.37    1.01
   4  10  -5    7.60    1.03
   4 -10   5    7.73    1.00
   4 -10  -5    3.19    2.32
   4 -10  -5    6.57    1.17
   5  10  -5    2.94    0.78
  -5 -10  -5    3.60    0.95
   5  10  -5    3.48    0.85
   5 -10   5    3.65    0.97
   5 -10  -5    3.92    1.02
   5  10   5    3.49    0.90
   6  10  -5   -0.45    0.65
   6  10  -5    0.85    0.66
  -6 -10  -5    0.42    0.77
   6  10   5    1.67    0.78
   6 -10  -5   -0.12    0.67
  -7 -10  -5    0.33    0.93
   7  10  -5   -0.29    0.56
   7  10  -5    1.24    0.73
   7 -10  -5    1.30    0.83
   7  10   5    0.97    0.78
   0 -11  -5    1.39    0.86
   0 -11  -5    2.88    1.26
   0 -11   5    3.48    0.74
  -1 -11  -5   17.20    1.32
  -1 -11  -5   12.29    1.50
   1 -11   5   11.04    1.50
   1 -11   5   15.78    1.30
   1 -11  -5   17.27    1.51
  -1 -11   5   15.47    1.28
   2  11  -5    2.09    0.70
  -2 -11  -5    2.61    0.86
  -2 -11  -5    1.94    0.75
   2 -11   5    1.71    0.67
   2 -11  -5    0.78    0.83
  -2 -11   5    3.40    0.78
   3 -11   5    6.52    0.99
   3  11  -5    6.22    1.03
   3  11  -5    7.94    0.99
  -3 -11  -5    7.26    1.26
  -3 -11  -5    5.97    1.08
   3 -11  -5    7.65    1.24
   4  11  -5    0.47    0.64
   4  11  -5    0.75    0.62
  -4 -11  -5    0.85    0.73
  -4 -11  -5    1.66    0.91
   4 -11  -5   -0.50    0.67
   5  11  -5    2.02    0.72
   5  11  -5    2.19    0.75
   5  11   5    0.84    0.81
   5 -11  -5    1.97    0.73
   6  11  -5    1.45    0.73
  -6 -11  -5    1.49    0.77
   6  11  -5    2.13    0.82
   6 -11  -5    1.56    0.93
   6  11   5    1.08    0.76
   0 -12   5   -0.08    0.61
   0 -12  -5    1.25    0.80
  -1 -12  -5    0.42    0.90
  -1 -12   5    0.77    0.76
   1 -12  -5    0.67    0.93
  -2 -12  -5    1.11    0.82
  -2 -12  -5    2.70    1.00
   2  12  -5    0.59    0.65
   2 -12  -5    0.38    0.75
  -3 -12  -5    0.90    0.77
  -3 -12  -5    1.75    0.92
   3  12  -5    1.12    0.67
   3 -12  -5    3.02    0.89
   4  12  -5    2.28    0.87
  -4 -12  -5    1.55    0.81
  -4 -12  -5    1.93    0.91
   4 -12  -5    2.98    0.99
   4  12   5    1.49    0.83
   0   0   6  539.49   12.52
   0   0  -6  548.12   12.55
   1   0  -6  282.26    7.63
  -1   0  -6  290.30    7.83
  -1   0   6  282.36    7.42
   1   0   6  286.23    7.88
  -2   0  -6  453.94   11.47
   2   0  -6  453.88   10.93
   2   0   6  462.73   11.64
  -3   0  -6  250.87    7.74
  -3   0  -6  239.90    4.89
   3   0  -6  239.78    7.13
   3   0  -6  232.82    7.43
   3   0   6  246.21    7.90
   3   0   6  242.03    4.96
  -4   0  -6  407.71   11.58
   4   0   6  417.78   11.92
   4   0  -6  404.68   11.48
  -4   0   6  401.06   11.44
  -5   0  -6    0.00    0.60
  -5   0   6    0.80    0.72
   5   0   6    0.30    0.61
  -5   0   6    0.53    0.31
  -5   0  -6    0.90    0.31
   5   0   6    0.30    0.30
  -5   0  -6    0.54    0.23
  -5   0   6    0.84    0.30
   5   0   6    0.90    0.25
   5   0  -6    0.24    0.25
   5   0  -6   -0.09    0.67
   6   0  -6   26.73    1.02
  -6   0   6   26.56    1.10
   6   0   6   32.72    1.22
   6   0   6   27.07    1.00
   6   0  -6   27.51    1.10
  -6   0   6   32.05    3.05
   6   0  -6   25.42    1.15
  -6   0  -6   28.47    3.01
  -6   0   6   26.88    1.18
  -6   0  -6   28.34    1.15
   6   0  -6   28.36    2.97
   6   0   6   25.87    2.97
  -6   0  -6   30.06    1.14
   7   0   6    0.59    0.31
   7   0  -6    0.13    0.30
   7   0  -6    0.14    0.91
   7   0  -6    0.12    0.31
   7   0   6    0.12    0.37
  -7   0  -6    0.27    0.35
  -7   0  -6    0.55    0.90
  -7   0  -6   -0.03    0.32
  -7   0   6   -0.95    0.59
   7   0  -6   -0.01    0.33
  -7   0   6    0.42    0.35
   8   0  -6    2.90    0.54
   8   0   6    2.65    0.52
  -8   0  -6    2.87    1.49
   8   0  -6    1.85    1.52
   8   0   6    2.50    0.55
  -8   0  -6    2.99    0.62
   8   0  -6    3.30    0.55
  -8   0  -6    2.78    0.55
   8   0  -6    2.77    0.62
   8   0   6    6.44    2.35
  -8   0   6    4.46    1.72
  -9   0  -6    3.08    0.65
   9   0  -6    1.55    1.59
   9   0   6    2.69    0.66
  -9   0   6    0.16    1.28
   9   0   6    3.55    0.59
  -9   0  -6    2.46    1.19
   9   0   6    4.41    2.07
  10   0   6   -0.58    1.68
  10   0  -6    2.22    0.63
  10   0  -6    0.37    1.52
 -10   0  -6   -2.78    1.33
 -10   0   6    0.49    1.60
  10   0   6    1.71    0.58
  11   0  -6    2.36    0.71
  11   0   6    2.62    0.73
  11   0  -6    2.93    0.75
  11   0  -6    2.85    2.21
 -11   0   6    1.24    1.96
  11   0   6    2.62    0.70
  12   0  -6    1.17    0.68
  12   0  -6    2.49    0.82
  12   0   6    2.84    0.73
   1  -1   6  578.48   13.74
  -1   1   6  612.21   13.95
  -1  -1  -6  619.76   14.27
   1   1  -6  601.87   13.40
   1  -1  -6  619.67   14.20
  -1  -1   6  615.52   13.28
   1   1   6  627.20   14.42
  -1   1  -6  631.34   13.92
   2   1  -6  213.84    6.01
  -2  -1  -6  220.45    6.89
   2  -1   6  224.14    6.89
   2  -1   6  209.99    4.28
  -2   1  -6  220.34    6.70
   2  -1  -6  215.44    6.56
   2   1   6  206.29    6.84
  -2  -1   6  217.69    4.36
   3   1  -6  654.68   14.55
   3  -1   6  657.90   15.94
   3   1  -6  630.86   14.87
  -3  -1  -6  649.67   15.72
  -3   1  -6  653.43   15.70
   3  -1  -6  653.21   15.84
   3   1   6  666.11   16.09
   3  -1  -6  636.34   15.27
  -4  -1  -6  666.99   16.54
   4  -1   6  673.07   16.89
   4   1  -6  642.51   15.89
  -4  -1   6  660.18   15.96
   4  -1  -6  668.38   16.86
  -4   1  -6  659.83   16.68
   4   1   6  659.50   16.85
   5  -1   6   42.77    1.31
   5  -1   6   39.81    3.33
  -5  -1  -6   40.24    1.35
   5   1  -6   39.04    1.41
  -5   1   6   40.40    1.34
   5  -1   6   40.13    1.12
  -5  -1  -6   40.70    1.40
   5   1  -6   42.40    3.17
  -5   1   6   42.47    3.44
   5   1  -6   42.65    1.25
  -5   1   6   43.08    1.28
   5   1  -6   43.43    1.36
  -5  -1  -6   42.61    3.29
   5  -1  -6   40.08    1.25
  -5  -1   6   42.98    1.36
  -5  -1   6   39.49    2.99
   5  -1  -6   37.75    3.20
   5   1   6   38.42    1.26
  -5  -1   6   40.77    1.43
  -5   1  -6   41.12    1.24
   5   1   6   39.02    3.34
   5  -1  -6   39.79    1.26
  -5   1  -6   40.15    1.24
   5   1   6   42.97    1.47
  -5   1  -6   46.59    3.57
   6   1  -6   26.92    2.74
  -6  -1  -6   27.46    1.15
   6   1  -6   28.40    1.05
  -6  -1  -6   29.72    3.00
   6  -1   6   29.23    0.97
   6  -1   6   27.44    3.08
   6   1  -6   28.49    1.14
  -6   1   6   28.42    1.18
   6  -1   6   28.15    1.11
  -6  -1  -6   28.49    1.23
   6   1  -6   28.41    1.25
  -6   1   6   29.17    1.11
  -6   1   6   28.54    2.99
  -6   1  -6   30.19    1.08
   6   1   6   33.00    3.20
  -6  -1   6   29.02    1.18
   6  -1  -6   30.39    1.09
   6  -1  -6   29.03    1.09
  -6   1  -6   28.29    1.09
  -6  -1   6   26.61    2.72
  -6   1  -6   31.60    3.23
   6   1   6   27.97    1.24
   6   1   6   29.91    1.11
   6  -1  -6   30.16    3.19
  -7  -1  -6   31.06    1.39
   7   1  -6   33.20    1.31
   7   1  -6   35.87    3.42
   7   1  -6   31.98    1.43
   7  -1   6   30.72    1.24
  -7   1   6   31.02    1.27
  -7  -1  -6   27.15    3.07
  -7   1   6   36.96    3.58
  -7  -1  -6   31.63    1.32
   7  -1   6   33.76    1.13
   7   1  -6   30.97    1.19
   7  -1   6   35.12    3.71
   7  -1  -6   30.09    1.31
  -7  -1   6   30.68    1.33
  -7   1  -6   32.11    1.23
  -7   1  -6   36.66    3.72
   7   1   6   30.06    1.37
   7   1   6   28.35    3.34
   7  -1  -6   33.22    1.24
  -7   1  -6   32.78    1.26
   7  -1  -6   32.95    1.23
   7  -1  -6   38.33    3.81
  -7  -1   6   32.64    3.24
   7   1   6   31.76    1.21
   8   1  -6    1.27    0.45
  -8  -1  -6    0.54    0.38
   8  -1   6    0.86    0.42
   8  -1   6    1.83    1.71
   8  -1   6    1.81    0.43
  -8   1   6    0.49    1.20
   8   1  -6   -0.02    0.99
  -8  -1  -6    0.67    0.48
  -8  -1  -6   -1.31    0.97
   8   1   6    1.40    0.46
   8   1   6    0.44    0.43
  -8  -1   6    1.21    1.12
  -8   1  -6    0.97    0.43
   8   1   6    0.06    1.15
   8  -1  -6    1.24    0.45
   8  -1  -6    0.33    0.45
  -8   1  -6   -0.75    0.97
   8  -1  -6    1.03    0.45
   8  -1  -6   -0.69    1.22
  -8   1  -6    1.74    0.44
   9   1  -6   12.60    1.00
  -9  -1  -6   11.60    2.80
   9  -1   6   11.71    0.85
  -9  -1  -6   11.29    1.00
   9  -1   6    7.22    2.46
   9  -1   6   11.15    0.87
   9   1  -6    9.87    0.85
  -9   1   6    8.26    2.53
   9   1  -6   11.35    2.79
   9   1   6    8.65    2.68
   9  -1  -6   11.49    0.91
  -9  -1   6    9.70    2.61
   9  -1  -6   12.24    0.90
  -9   1  -6   15.02    3.19
   9  -1  -6   11.00    2.79
   9   1   6   11.97    0.88
 -10  -1  -6   36.15    1.75
  10  -1   6   35.23    1.52
  10   1  -6   35.45    1.52
  10  -1   6   34.56    1.41
  10   1  -6   33.44    4.05
 -10  -1  -6   28.87    4.68
  10   1  -6   37.66    1.73
  10  -1   6   24.98    4.96
  10  -1  -6   33.26    4.42
  10   1   6   40.09    1.78
 -10   1  -6   31.15    7.02
  10   1   6   32.75    1.45
  10   1   6   27.49    4.74
  10  -1  -6   34.26    1.55
  10  -1  -6   34.42    1.55
  11  -1   6   14.39    1.04
  11   1  -6   10.70    3.08
  11   1  -6   16.74    1.18
 -11   1   6   11.27    3.08
 -11  -1  -6   14.51    3.63
  11   1  -6   17.81    1.36
 -11  -1   6    9.71    2.84
  11   1   6   12.18    3.58
  11   1   6   15.99    1.25
  11  -1  -6   19.08    1.21
  11  -1  -6   19.30    4.24
  11  -1  -6   15.30    1.19
  11   1   6   14.09    1.05
  12   1  -6    2.09    0.77
  12   1  -6    2.19    0.73
  12  -1   6    1.77    0.68
  12  -1  -6    1.38    0.76
  12  -1  -6    2.71    0.99
  12   1   6    1.22    0.68
   0   2  -6   86.13    1.73
   0   2   6   87.31    2.03
   0  -2   6   88.74    3.22
   0   2   6   85.78    3.81
   0   2  -6   87.50    1.87
   0   2   6   87.99    2.15
   0   2  -6   87.63    1.76
   0  -2  -6   87.96    3.89
   0  -2   6   87.00    1.86
   0  -2  -6   91.93    2.21
   0   2  -6   84.99    3.14
   0  -2  -6   90.49    2.07
  -1  -2  -6  101.25    4.20
  -1   2   6   95.62    3.98
   1   2  -6   92.21    3.22
   1   2  -6   97.53    2.01
   1  -2   6   93.38    3.70
  -1   2   6   99.22    2.29
   1  -2   6  101.55    1.88
   1  -2   6   96.90    1.98
   1   2  -6   95.68    2.11
  -1  -2  -6   99.11    2.26
  -1   2   6   98.04    2.20
  -1  -2  -6  102.27    2.42
   1  -2  -6   98.88    2.26
   1  -2  -6   98.86    2.34
  -1   2  -6  100.68    3.73
   1   2   6   97.36    2.25
   1   2   6   98.23    2.41
  -1  -2   6   95.74    3.17
   1   2   6   96.12    4.17
  -1  -2   6   95.08    2.05
  -1   2  -6   98.63    1.84
  -1  -2   6   97.85    2.16
  -1   2  -6   98.07    2.05
   1  -2  -6  101.73    4.23
  -2  -2  -6  886.63   19.93
   2   2  -6  881.51   18.29
   2   2  -6  900.40   18.40
  -2   2  -6  911.83   19.60
   2  -2  -6  896.16   19.81
   2   2   6  885.12   20.08
   3  -2   6   25.50    0.66
   3  -2   6   24.96    2.18
  -3   2   6   24.12    0.82
  -3   2   6   24.76    0.81
  -3  -2  -6   23.84    2.14
   3   2  -6   25.58    1.82
   3  -2   6   23.42    0.71
   3   2  -6   25.45    0.83
  -3  -2  -6   23.93    0.99
   3   2  -6   23.50    0.88
   3   2  -6   24.14    1.61
  -3   2  -6   24.52    0.67
  -3  -2   6   23.91    0.94
   3   2   6   24.99    2.29
   3  -2  -6   24.57    2.12
   3  -2  -6   25.06    0.90
   3   2   6   24.60    0.93
   3   2   6   25.64    1.06
   3  -2  -6   24.77    0.91
   3  -2  -6   27.59    2.42
  -3  -2   6   24.42    0.86
  -3   2  -6   23.12    2.11
  -3   2  -6   23.91    0.69
   3   2   6   24.00    0.91
  -4   2   6  258.11    5.22
   4  -2   6  255.61    5.13
   4  -2   6  263.98    8.86
   4   2  -6  278.57    7.99
  -4  -2  -6  260.97    8.56
  -4  -2  -6  260.11    5.55
   4   2  -6  261.49    5.40
  -4   2   6  255.94    5.24
   4  -2   6  257.61    5.03
   4   2  -6  259.96    5.52
  -4   2  -6  267.11    8.92
   4   2   6  255.56    5.37
   4  -2  -6  263.73    5.34
   4   2   6  259.94    5.45
   4   2   6  259.23    5.60
  -4   2  -6  255.04    5.06
   4  -2  -6  276.20    9.32
  -4  -2   6  256.71    5.37
   4   2   6  261.07    8.89
   4  -2  -6  255.50    5.30
  -4   2  -6  263.01    5.11
  -5  -2  -6  169.61    6.89
  -5   2   6  163.47    3.61
   5   2  -6  164.64    3.79
   5   2  -6  173.61    3.68
  -5   2   6  164.69    7.37
   5  -2   6  170.58    3.55
   5  -2   6  171.86    7.28
  -5   2   6  163.55    3.64
  -5  -2  -6  155.75    3.87
   5  -2   6  163.34    3.42
   5   2  -6  162.38    3.92
   5   2  -6  172.05    6.47
   5   2   6  175.62    7.31
   5   2   6  168.03    3.74
   5   2   6  168.59    3.86
   5  -2  -6  162.23    7.30
  -5   2  -6  181.10    7.61
   5  -2  -6  166.38    3.65
   5   2   6  167.84    3.98
  -5  -2   6  163.38    3.78
   5  -2  -6  165.72    3.68
  -5   2  -6  165.28    3.54
  -5   2  -6  162.55    3.45
  -5  -2   6  176.56    6.52
  -6   2   6   62.03    4.59
   6   2  -6   53.91    3.78
  -6  -2  -6   60.88    4.25
   6   2  -6   59.84    1.71
  -6   2   6   60.01    1.78
   6  -2   6   61.06    4.55
  -6  -2  -6   59.98    1.95
   6  -2   6   58.50    1.53
   6  -2   6   61.22    1.65
   6   2  -6   58.97    1.84
  -6   2   6   60.82    1.74
   6   2  -6   61.13    2.02
  -6  -2   6   60.61    1.89
   6   2   6   56.12    4.26
  -6  -2   6   63.26    3.99
   6   2   6   60.67    1.80
   6   2   6   57.07    1.97
   6  -2  -6   55.30    4.45
  -6   2  -6   59.19    1.67
  -6   2  -6   55.12    4.38
   6   2   6   59.74    1.91
   6  -2  -6   59.28    1.74
   6  -2  -6   51.82    1.64
  -6   2  -6   60.10    1.58
  -7  -2  -6   10.82    2.35
   7  -2   6    8.15    0.65
   7   2  -6    7.01    0.74
   7   2  -6    8.32    0.82
  -7   2   6    8.15    0.67
   7  -2   6    7.92    0.58
   7   2  -6    6.35    1.92
   7   2  -6    7.33    0.66
   7  -2   6   11.64    2.66
  -7   2   6   10.80    2.42
   7  -2   6    7.45    0.57
  -7  -2  -6    8.88    0.87
  -7   2   6    8.44    0.71
  -7   2  -6    5.66    1.96
   7  -2  -6    7.82    0.69
   7   2   6    7.46    0.68
   7   2   6    9.10    0.86
   7  -2  -6    6.98    2.07
   7  -2  -6    9.51    0.71
  -7  -2   6    8.00    0.78
  -7  -2   6   10.37    2.06
   7   2   6    7.14    2.08
  -7   2  -6    6.68    0.58
   7   2   6    7.28    0.72
   8  -2   6    7.06    0.60
   8   2  -6   10.75    2.46
   8   2  -6    6.77    0.85
   8   2  -6    7.34    0.73
  -8  -2  -6    9.80    2.45
   8  -2   6    5.78    2.13
  -8  -2  -6    7.34    0.86
  -8   2   6    7.20    2.10
   8  -2   6    8.66    0.64
  -8   2  -6    7.32    0.72
   8  -2  -6    7.75    0.75
   8   2   6    7.18    0.90
   8   2   6    7.47    0.75
   8  -2  -6    5.11    1.98
   8   2   6    8.70    2.46
  -8   2  -6    6.17    2.23
   8  -2  -6    8.02    0.86
   8  -2  -6    8.24    0.77
  -8  -2   6    7.93    1.94
   9   2  -6    5.44    0.91
   9  -2   6    5.34    0.64
  -9  -2  -6    6.24    0.96
   9   2  -6    5.35    1.89
   9  -2   6    6.27    2.57
  -9   2   6    5.11    1.92
   9   2  -6    4.95    0.70
  -9  -2  -6    4.34    2.03
   9  -2   6    5.79    0.69
   9  -2  -6    5.24    0.78
   9  -2  -6    5.37    0.73
   9  -2  -6    1.75    1.86
  -9   2  -6    7.38    2.16
   9   2   6    5.00    0.75
   9   2   6    6.59    2.39
  -9  -2   6    1.99    1.52
   9  -2  -6    5.52    0.76
 -10  -2  -6    0.36    0.62
  10  -2   6    0.17    0.49
  10   2  -6    1.10    0.56
  10   2  -6    1.20    0.65
  10   2  -6    0.95    1.29
 -10  -2  -6    0.90    1.58
 -10   2   6    3.69    1.83
  10  -2  -6   -0.33    1.97
  10   2   6    0.92    0.59
 -10  -2   6   -1.19    1.22
  10  -2  -6    0.87    0.57
  10  -2  -6    1.23    0.54
  10   2   6    0.70    1.60
  11   2  -6    6.64    1.04
  11   2  -6    4.98    0.87
 -11  -2  -6   -0.10    1.71
  11  -2   6    4.16    0.73
  11  -2  -6    4.34    0.82
  11   2   6    4.09    0.76
  11   2   6    5.59    1.00
  11   2   6    2.76    2.44
  11  -2  -6    6.12    0.95
  12   2  -6    4.78    1.01
  12   2  -6    4.43    0.90
  12  -2   6    3.08    0.76
  12   2   6    3.19    0.74
  12   2   6    3.67    1.01
   0   3  -6  194.42    5.19
   0  -3   6  196.37    3.86
   0   3   6  201.00    6.55
   0   3  -6  192.40    3.88
   0  -3   6  200.68    5.36
   0  -3   6  191.31    3.93
   0  -3  -6  204.73    6.76
   0  -3  -6  207.86    4.26
   0  -3  -6  197.46    4.29
   0   3   6  202.63    4.32
   0   3   6  188.64    4.17
   1  -3   6  131.47    2.69
   1   3  -6  134.26    2.84
  -1   3   6  132.03    3.00
   1  -3   6  137.77    4.60
   1   3  -6  132.33    2.91
  -1  -3  -6  137.83    3.16
   1   3  -6  127.56    3.62
   1   3  -6  129.95    2.77
  -1   3   6  133.99    3.05
   1  -3   6  130.43    2.67
  -1  -3  -6  135.59    5.24
  -1  -3  -6  138.02    3.09
   1   3  -6  137.74    2.85
  -1   3   6  142.58    5.16
   1   3   6  132.18    3.18
   1  -3  -6  140.48    3.10
  -1   3  -6  129.25    4.41
  -1   3  -6  133.72    2.66
  -1  -3   6  138.88    3.67
   1  -3  -6  136.66    3.13
   1   3   6  137.50    5.33
  -1   3  -6  132.37    2.67
   1   3   6  136.56    3.07
  -1  -3   6  136.21    2.92
   1  -3  -6  131.90    5.25
   2  -3   6   19.92    0.63
   2   3  -6   18.63    1.19
  -2   3   6   20.56    0.80
   2   3  -6   19.91    0.76
   2   3  -6   21.11    0.74
   2   3  -6   19.87    0.77
  -2  -3  -6   21.09    0.94
   2  -3   6   18.54    1.77
  -2   3   6   18.73    0.76
   2  -3   6   20.02    0.50
  -2  -3  -6   21.38    1.99
   2   3  -6   20.28    1.21
   2   3  -6   21.26    0.85
  -2  -3  -6   21.31    0.88
  -2   3  -6   19.96    0.56
   2   3   6   23.24    2.14
   2   3   6   21.67    0.99
   2  -3  -6   20.10    1.91
  -2   3  -6   19.79    0.54
   2  -3  -6   19.01    2.05
   2   3   6   21.14    0.90
   2  -3  -6   20.92    0.88
   2  -3  -6   19.70    0.86
  -2   3  -6   19.04    1.76
   3   3  -6  179.70    4.94
  -3  -3  -6  179.70    4.01
   3   3  -6  169.73    3.78
   3  -3   6  176.68    6.47
  -3  -3  -6  173.52    3.86
  -3   3   6  172.42    3.70
   3   3  -6  173.93    3.68
   3  -3   6  174.39    3.51
   3  -3   6  174.04    3.24
  -3  -3  -6  172.43    6.39
   3   3  -6  182.34    3.94
  -3   3   6  170.80    3.64
   3   3  -6  179.82    5.13
  -3   3  -6  168.65    6.45
  -3   3  -6  175.03    3.40
  -3  -3   6  169.37    3.76
   3  -3  -6  173.10    3.85
   3   3   6  175.27    6.62
  -3   3  -6  170.36    3.27
   3  -3  -6  173.43    3.82
   3  -3  -6  179.40    6.50
   3   3   6  168.83    3.89
   3  -3  -6  169.43    6.83
   3   3   6  179.76    4.09
  -4  -3  -6  266.79    6.02
  -4   3   6  281.96    5.64
   4  -3   6  279.01    5.31
  -4   3   6  280.73    5.69
   4  -3   6  280.31    9.40
   4   3  -6  292.28    6.08
   4   3  -6  282.82    5.75
  -4  -3  -6  278.81    9.04
   4   3  -6  278.56    7.43
   4  -3   6  287.77    5.53
   4   3  -6  297.98    5.93
   4   3  -6  278.23    7.84
   4   3   6  284.62    9.45
   4  -3  -6  284.13    5.80
   4   3   6  285.92    6.01
   4   3   6  272.45    5.89
   4  -3  -6  281.15    9.89
   4  -3  -6  284.66    5.87
  -4   3  -6  283.77    5.28
  -4  -3   6  283.90    5.87
  -4   3  -6  284.88    5.47
   4   3   6  279.72    6.12
   4  -3  -6  284.60    9.20
  -4   3  -6  280.54    9.57
   5  -3   6   12.30    0.59
  -5   3   6   14.45    2.65
   5  -3   6   12.22    0.45
   5   3  -6   12.48    1.60
   5  -3   6   12.64    0.53
   5   3  -6   12.48    0.84
  -5  -3  -6   12.58    0.87
  -5  -3  -6   12.52    2.08
   5   3  -6   12.81    0.80
   5  -3   6    9.71    1.98
  -5   3   6   12.59    0.65
  -5   3   6   12.39    0.66
   5   3  -6   12.39    0.71
  -5  -3   6   12.90    0.81
   5   3   6   13.56    0.91
  -5   3  -6    9.27    2.00
   5   3   6   13.52    0.84
  -5   3  -6   12.57    0.59
  -5  -3   6   12.89    1.60
   5   3   6   12.92    0.83
   5  -3  -6   13.09    0.79
   5  -3  -6   11.68    0.68
   5  -3  -6   12.85    2.55
   5   3   6    9.16    1.88
   6  -3   6   61.39    1.44
  -6   3   6   57.90    1.72
  -6   3   6   59.98    1.75
   6   3  -6   63.48    1.98
   6  -3   6   63.09    4.71
   6  -3   6   59.54    1.61
   6   3  -6   58.05    2.07
  -6  -3  -6   64.53    4.31
   6   3  -6   58.18    1.79
   6  -3   6   63.13    1.56
   6   3  -6   67.09    3.96
  -6   3   6   65.66    4.96
  -6  -3  -6   60.72    2.07
  -6   3  -6   58.48    4.54
  -6  -3   6   61.13    3.74
   6   3   6   56.89    1.97
  -6   3  -6   59.72    1.67
   6  -3  -6   58.54    4.60
  -6  -3   6   59.66    1.95
   6  -3  -6   62.38    1.78
   6  -3  -6   61.07    1.86
   6   3   6   62.49    1.93
   6   3   6   56.53    4.29
   6   3   6   61.97    2.11
   7  -3   6   12.28    2.64
  -7   3   6   11.08    0.78
  -7   3   6    7.47    2.21
  -7  -3  -6    7.87    1.95
   7  -3   6   11.75    0.56
   7  -3   6   12.03    0.67
   7   3  -6   10.32    0.79
  -7  -3  -6   10.74    0.94
   7  -3   6   11.11    0.70
   7   3  -6   10.73    0.88
   7   3  -6   12.27    2.08
   7  -3  -6    9.24    2.63
   7   3   6   12.35    0.90
   7  -3  -6   10.07    0.81
  -7  -3   6   10.26    0.99
   7   3   6    9.32    2.12
  -7  -3   6   11.72    2.20
   7   3   6   11.36    0.91
   7  -3  -6   11.92    0.75
   7   3   6   11.09    0.95
  -7   3  -6   10.58    2.47
  -7   3  -6   11.33    0.71
  -8  -3  -6    9.49    1.00
   8  -3   6    9.71    2.62
   8  -3   6   10.75    0.76
   8   3  -6    9.40    0.95
   8   3  -6    9.79    0.84
  -8   3   6    6.61    2.23
   8  -3   6    9.34    0.59
   8   3  -6    9.08    2.07
  -8  -3  -6   12.08    2.58
   8   3   6    8.88    2.41
  -8  -3   6    8.20    2.11
   8  -3  -6    9.32    0.78
   8  -3  -6   10.17    0.89
   8   3   6   11.21    0.91
   8  -3  -6    8.65    0.79
  -8   3  -6    7.79    2.52
  -8   3  -6    9.25    0.77
   8  -3  -6    8.28    2.49
  -9  -3  -6    1.09    0.63
  -9   3   6    0.72    1.69
  -9  -3  -6   -1.39    1.10
   9   3  -6    2.27    0.57
   9   3  -6   -0.82    1.16
   9  -3   6    1.09    0.46
   9   3  -6    0.85    0.58
   9   3   6    1.81    0.59
   9   3   6    3.55    1.80
   9  -3  -6    1.66    2.24
   9  -3  -6    2.12    0.57
   9  -3  -6    1.67    0.66
  -9  -3   6    0.31    1.00
  10   3  -6    3.71    0.74
  10   3  -6    5.20    0.98
  10   3  -6    2.59    1.73
 -10  -3  -6    4.50    0.91
 -10  -3  -6    2.63    1.59
  10  -3   6    3.21    0.67
  10  -3  -6    4.65    0.73
  10   3   6    4.02    0.75
  10  -3  -6    4.73    0.88
  10   3   6    3.75    2.06
 -10  -3   6    1.43    1.46
  11  -3   6    2.90    0.68
 -11  -3  -6    3.58    0.89
  11   3  -6    3.90    0.81
  11   3  -6    2.23    0.85
  11   3   6    3.69    1.04
  11   3   6    2.06    0.67
  11  -3  -6    3.91    0.85
  12   3  -6    1.18    0.78
  12   3  -6    2.26    0.91
  12  -3   6    1.87    0.71
  12   3   6    1.22    0.65
  12  -3  -6    1.27    0.77
  12   3   6    2.92    1.05
   0   4   6    2.01    0.40
   0   4   6    1.68    0.39
   0   4  -6    2.15    0.30
   0   4  -6    2.48    0.26
   0   4  -6    1.56    0.47
   0   4   6    0.93    0.56
   0  -4  -6    1.60    0.39
   0  -4   6    2.01    0.51
   0  -4   6    1.85    0.28
   0   4  -6    2.10    0.29
   0  -4  -6    2.23    0.45
   0  -4  -6    2.91    0.96
  -1  -4  -6   23.55    1.01
  -1   4   6   23.56    0.97
   1   4  -6   22.76    0.81
   1   4  -6   24.63    0.82
   1   4  -6   22.79    0.84
  -1   4   6   22.71    0.99
   1   4  -6   24.44    1.01
   1  -4   6   23.41    0.77
   1   4  -6   24.18    0.89
  -1  -4  -6   23.61    1.02
  -1   4   6   23.75    2.12
  -1  -4  -6   20.78    2.02
   1  -4   6   22.76    1.72
   1   4   6   22.99    2.09
  -1  -4   6   22.54    0.99
  -1   4  -6   22.90    0.75
   1  -4  -6   24.06    1.03
   1  -4  -6   22.28    1.00
   1  -4  -6   24.56    2.24
  -1   4  -6   23.70    0.64
   1   4   6   23.82    1.08
   1   4   6   22.89    1.00
  -1   4  -6   20.76    1.68
  -1   4  -6   22.56    0.70
  -2  -4  -6  287.59    6.18
   2   4  -6  292.88    6.04
   2  -4   6  279.78    8.33
   2   4  -6  290.77    5.92
  -2  -4  -6  287.39    8.90
  -2  -4  -6  293.83    6.15
  -2   4   6  290.32    5.96
   2   4  -6  302.73    5.91
  -2   4   6  302.30    6.04
   2   4  -6  284.72    5.86
   2  -4   6  291.56    5.75
   2   4  -6  289.52    5.95
   2   4   6  292.21    6.17
  -2   4  -6  290.80    8.61
  -2   4  -6  291.55    5.63
   2  -4  -6  302.35    6.18
   2  -4  -6  294.64    9.43
  -2   4  -6  286.47    5.46
   2  -4  -6  285.75    9.07
  -2   4  -6  296.49    5.46
   2  -4  -6  290.53    6.10
   2   4   6  296.73    6.31
   2   4   6  312.85    9.28
  -3  -4  -6   66.65    2.02
   3   4  -6   62.17    1.73
   3   4  -6   63.28    2.28
  -3   4   6   67.36    1.80
   3   4  -6   68.78    2.33
  -3  -4  -6   61.99    1.92
  -3   4   6   64.45    1.69
   3   4  -6   65.67    1.84
   3  -4   6   65.99    3.97
   3  -4   6   65.86    1.64
   3   4  -6   66.03    1.84
  -3  -4  -6   61.78    3.67
   3   4  -6   65.62    1.93
   3   4   6   64.76    3.90
   3   4   6   64.24    1.96
  -3   4  -6   63.55    1.47
   3  -4  -6   61.00    3.73
   3  -4  -6   62.93    1.93
   3  -4  -6   65.60    4.12
   3  -4  -6   65.24    1.88
   3   4   6   64.08    2.06
  -3   4  -6   65.99    3.89
  -4   4   6  232.31    4.75
   4   4  -6  238.33    4.94
  -4  -4  -6  237.95    5.28
   4   4  -6  231.39    6.31
   4   4  -6  230.95    5.05
   4  -4   6  231.38    8.46
   4   4  -6  233.25    5.07
   4   4  -6  238.22    5.24
  -4   4   6  233.32    4.89
   4  -4   6  224.19    4.74
  -4  -4  -6  239.40    8.15
   4   4  -6  228.47    6.06
   4  -4  -6  228.16    8.41
   4   4   6  232.51    5.21
   4   4   6  230.79    8.37
  -4   4  -6  231.35    4.57
   4   4   6  228.65    5.32
   4   4   6  220.44    5.09
   4  -4  -6  228.61    5.10
   4  -4  -6  243.85    9.25
   4  -4  -6  233.65    4.99
  -4   4  -6  233.66    8.69
  -5  -4  -6   71.91    4.28
   5   4  -6   66.64    1.97
   5   4  -6   69.35    2.11
  -5   4   6   71.47    1.83
   5   4  -6   71.52    2.25
   5  -4   6   73.11    4.74
  -5   4   6   71.48    1.91
  -5  -4  -6   67.66    2.23
   5  -4   6   70.68    1.83
   5   4  -6   71.14    3.39
   5  -4  -6   70.14    1.98
  -5   4  -6   76.91    4.97
   5   4   6   69.21    2.22
  -5   4  -6   71.04    1.72
   5   4   6   68.18    2.11
   5  -4  -6   70.76    2.13
  -5  -4   6   67.83    2.10
   5  -4  -6   69.26    4.97
   5   4   6   63.07    4.28
   5   4   6   66.89    2.26
  -6   4   6   70.04    1.87
   6  -4   6   64.35    1.33
  -6   4   6   70.75    5.29
  -6   4   6   66.54    1.90
   6   4  -6   67.72    3.73
   6   4  -6   71.44    2.06
  -6  -4  -6   68.35    2.30
   6   4  -6   66.99    2.29
   6  -4   6   63.78    4.84
   6  -4   6   64.24    1.40
   6  -4   6   64.41    1.82
  -6  -4  -6   70.44    4.49
   6   4  -6   70.60    2.19
  -6  -4   6   58.93    3.62
  -6   4  -6   67.64    1.78
  -6  -4   6   65.27    2.14
   6   4   6   62.39    2.20
   6  -4  -6   71.64    1.99
  -6   4  -6   71.46    5.21
   6  -4  -6   66.82    2.10
   6   4   6   65.99    2.31
   6   4   6   66.53    2.12
   6   4   6   68.64    4.73
   6  -4  -6   66.91    5.09
   7  -4   6    7.88    0.68
  -7   4   6    5.86    0.65
   7  -4   6    7.35    2.58
  -7  -4  -6    6.32    0.91
   7   4  -6    6.83    0.79
   7   4  -6    6.58    0.86
  -7   4   6    5.39    2.02
   7   4  -6    6.93    1.44
  -7  -4  -6    3.86    1.52
   7   4   6    8.24    2.10
   7   4   6    7.27    0.80
  -7  -4   6    6.03    1.54
   7  -4  -6    4.48    1.70
   7  -4  -6    7.01    0.70
  -7   4  -6    5.71    0.60
  -7   4  -6    4.49    1.82
   7  -4  -6    7.48    0.82
   8  -4   6    5.90    0.71
  -8   4   6    7.96    2.61
   8   4  -6    6.46    1.62
   8   4  -6    5.84    0.77
   8   4  -6    6.44    0.92
  -8  -4  -6    7.57    2.05
  -8  -4  -6    6.70    1.04
   8   4   6    5.57    0.84
   8  -4  -6    3.87    2.17
   8   4   6    2.84    1.48
  -8   4  -6    5.95    0.65
   8  -4  -6    5.97    0.73
  -8  -4   6    4.97    1.68
   8  -4  -6    6.00    0.87
   9   4  -6   10.08    0.95
   9   4  -6    6.42    2.06
   9   4  -6   13.16    1.23
  -9  -4  -6   10.74    1.17
   9  -4   6    9.61    0.83
  -9  -4  -6   11.11    2.70
   9   4   6    6.83    2.20
   9   4   6   12.40    1.12
  -9  -4   6    9.64    2.26
   9  -4  -6   12.12    1.08
   9  -4  -6   11.59    0.95
 -10  -4  -6   -1.50    1.25
  10   4  -6    0.17    0.55
  10  -4   6    1.88    0.57
 -10  -4  -6    1.62    0.80
  10   4  -6    0.87    0.70
  10  -4  -6    2.55    0.80
  10   4   6    1.77    0.70
  10   4   6    0.08    2.00
  11   4  -6    5.80    0.94
 -11  -4  -6    5.79    1.07
  11  -4   6    6.38    0.93
  11   4  -6    8.35    1.26
  11   4   6    6.63    1.03
  11  -4  -6    5.83    1.05
  12   4  -6    9.28    1.43
  12   4  -6    7.05    1.12
  12  -4  -6   10.65    1.33
  12   4   6    7.88    1.39
  12   4   6    7.75    1.14
   0   5  -6   46.74    2.08
   0   5   6   44.66    1.56
   0   5  -6   44.26    1.29
   0  -5   6   46.32    2.05
   0  -5  -6   47.18    3.24
   0  -5  -6   45.66    1.55
   0   5  -6   46.92    1.23
   0  -5   6   46.80    1.35
   0   5   6   41.10    2.83
   0  -5  -6   48.54    1.63
   0   5   6   44.48    1.61
   0   5  -6   47.32    1.37
   1  -5   6    0.96    0.52
  -1   5   6    1.96    0.45
   1   5  -6    1.96    0.37
  -1  -5  -6    2.06    0.50
   1   5  -6    2.19    0.34
   1  -5   6    1.93    0.34
  -1  -5  -6    2.58    0.99
  -1   5   6    2.18    0.44
   1   5  -6    1.76    0.35
  -1  -5  -6    1.86    0.45
   1  -5  -6    1.35    0.40
   1   5   6    2.13    0.46
   1   5   6    1.64    0.79
   1  -5  -6    1.56    0.44
  -1   5  -6    1.55    0.26
  -1   5  -6    1.77    0.67
   1  -5  -6    2.81    1.06
  -1   5  -6    2.02    0.33
  -1   5  -6    2.09    0.24
   1   5   6    2.28    0.50
  -1  -5   6    1.55    0.32
  -2   5   6   16.79    0.85
   2   5  -6   16.56    0.85
   2   5  -6   17.31    0.85
   2  -5   6   16.22    0.73
   2   5  -6   15.65    0.78
  -2  -5  -6   14.26    1.73
  -2  -5  -6   16.16    0.97
   2  -5   6   15.27    1.64
  -2   5   6   14.84    0.83
  -2  -5  -6   18.50    0.98
   2   5  -6   16.08    0.77
  -2   5  -6   15.95    0.49
   2  -5  -6   17.44    0.97
   2   5   6   17.77    1.02
  -2   5  -6   14.54    1.73
  -2   5  -6   16.16    0.66
   2  -5  -6   16.02    0.89
   2  -5  -6   18.77    2.22
  -2   5  -6   16.95    0.45
   2  -5  -6   18.01    2.11
   2   5   6   18.80    2.06
   2   5   6   17.09    0.94
  -3  -5  -6   10.96    0.83
  -3  -5  -6    9.76    1.77
   3   5  -6    8.32    0.66
   3  -5   6    9.01    1.75
   3   5  -6   10.52    0.71
   3   5  -6   10.60    0.68
   3  -5   6    9.49    0.60
   3   5  -6   10.48    0.74
  -3   5   6    9.78    0.61
  -3   5   6   10.07    0.68
  -3  -5  -6   11.14    0.83
  -3   5  -6    9.87    0.50
   3  -5  -6    9.98    0.79
   3  -5  -6    8.64    1.79
   3   5   6    8.74    1.74
   3  -5  -6    9.62    0.73
  -3   5  -6    8.05    1.65
   3  -5  -6    9.76    1.89
   3   5   6   11.07    0.81
   3   5   6    9.73    0.84
   4  -5   6   54.38    1.59
  -4   5   6   53.24    1.64
  -4  -5  -6   61.55    3.77
   4   5  -6   53.00    1.77
  -4  -5  -6   55.93    1.97
  -4   5   6   53.49    1.50
   4   5  -6   55.23    1.81
   4   5  -6   49.61    1.65
   4   5  -6   53.26    2.03
  -4  -5  -6   52.53    1.83
   4   5  -6   53.11    1.86
   4   5  -6   55.03    2.07
  -4   5  -6   56.50    4.01
   4   5   6   50.15    1.86
   4  -5  -6   52.85    3.83
   4   5   6   53.44    1.98
   4  -5  -6   55.95    4.36
   4  -5  -6   54.97    1.88
   4   5   6   53.17    3.80
  -4   5  -6   52.92    1.37
   4  -5  -6   53.81    1.75
   4   5   6   51.94    1.85
   5   5  -6   42.29    2.18
   5   5  -6   45.19    1.57
   5  -5   6   42.06    3.70
  -5  -5  -6   44.47    1.79
  -5   5   6   44.14    1.33
   5   5  -6   43.43    1.66
  -5   5   6   45.98    1.48
   5  -5   6   47.15    1.50
   5   5  -6   45.15    1.68
  -5  -5  -6   42.18    3.24
   5   5  -6   45.43    2.41
   5   5  -6   45.78    1.78
  -5   5  -6   46.03    3.96
   5   5   6   44.17    1.73
   5   5   6   49.84    3.81
   5  -5  -6   43.19    1.55
  -5   5  -6   45.00    1.27
   5  -5  -6   44.05    1.73
   5   5   6   43.55    1.84
   5   5   6   43.30    1.75
   5  -5  -6   46.70    3.82
   5  -5  -6   43.35    4.04
   6  -5   6   40.02    1.43
   6  -5   6   38.83    3.91
   6   5  -6   38.82    1.64
  -6   5   6   37.51    1.29
   6   5  -6   39.48    1.53
  -6  -5  -6   38.92    1.80
  -6  -5  -6   42.91    3.43
   6   5  -6   41.39    2.69
  -6   5  -6   37.43    3.94
   6   5   6   47.18    3.94
   6  -5  -6   39.01    1.49
   6   5   6   39.73    1.65
   6  -5  -6   40.18    1.67
  -6   5  -6   40.07    1.26
   6  -5  -6   39.91    4.25
   7   5  -6  101.31    3.00
  -7  -5  -6   89.63    5.40
   7   5  -6   94.19    2.74
   7   5  -6   94.51    4.68
  -7  -5  -6   99.63    3.14
   7  -5   6  100.74    2.65
  -7  -5   6   98.35    4.86
   7  -5  -6   97.05    2.66
   7  -5  -6   95.96    2.91
  -7   5  -6   88.96    2.43
   7   5   6   99.71    2.96
   7   5   6  109.86    6.38
   8   5  -6    2.69    0.78
  -8  -5  -6    3.23    1.58
   8   5  -6    3.13    0.69
  -8  -5  -6    2.95    0.83
   8   5  -6    3.17    1.20
   8  -5   6    3.58    0.65
   8   5   6    3.63    0.76
   8  -5  -6    4.42    0.73
  -8  -5   6    2.56    1.22
   8   5   6    3.08    1.70
   8  -5  -6    3.52    0.78
   9  -5   6    5.39    0.79
   9   5  -6    3.41    1.32
  -9  -5  -6    3.57    1.67
   9   5  -6    4.72    0.93
   9  -5  -6    5.64    0.96
  -9  -5   6    3.39    1.63
   9   5   6    6.45    1.99
  10  -5   6   12.34    1.10
  10   5  -6   13.54    1.14
 -10  -5  -6   12.66    1.45
  10   5  -6   12.75    1.28
  10  -5  -6   14.07    1.38
  10   5   6   11.32    1.15
 -11  -5  -6    6.18    1.19
  11   5  -6    8.55    1.24
  11   5  -6    8.78    1.11
  11   5   6    7.39    1.11
  11  -5  -6    8.65    1.27
   0   6   6   29.20    1.28
   0   6   6   29.50    1.31
   0   6  -6   32.18    1.67
   0   6   6   34.14    2.66
   0  -6   6   30.81    1.13
   0  -6  -6   26.84    1.21
   0  -6   6   29.35    1.61
   0   6  -6   29.17    1.04
   0  -6  -6   27.60    1.30
   0  -6  -6   28.95    2.65
   0   6  -6   29.40    1.11
   0   6  -6   29.11    0.97
   1   6  -6   40.13    1.30
  -1  -6  -6   36.05    2.96
   1   6  -6   39.69    1.36
   1   6  -6   40.03    1.39
  -1   6   6   39.19    1.52
   1  -6   6   41.74    2.44
  -1  -6  -6   39.49    1.57
  -1  -6  -6   41.01    1.55
  -1   6   6   37.41    1.47
   1  -6   6   39.47    1.31
  -1   6  -6   39.93    1.15
  -1  -6   6   40.04    1.35
   1  -6  -6   36.10    3.03
   1  -6  -6   39.40    1.47
   1   6   6   40.13    1.55
  -1   6  -6   41.21    2.49
   1   6   6   42.35    2.96
   1  -6  -6   43.60    3.31
  -1   6  -6   40.44    1.30
   1   6   6   40.08    1.61
   1  -6  -6   38.67    1.56
  -1   6  -6   40.91    1.07
   2  -6   6    1.12    0.34
   2   6  -6    1.64    0.38
  -2   6   6    0.59    0.34
   2   6  -6    0.85    0.36
   2   6  -6    1.09    0.39
   2   6  -6    1.12    0.33
  -2  -6  -6    1.03    0.44
  -2   6   6    1.04    0.38
  -2  -6  -6    0.88    0.59
   2  -6   6    0.96    0.57
  -2  -6  -6    1.47    0.47
   2  -6  -6    2.33    0.97
  -2   6  -6    0.77    0.19
   2  -6  -6    0.83    0.38
   2   6   6    0.39    0.38
   2   6   6    2.40    0.55
   2   6   6    2.24    1.01
  -2   6  -6    1.45    0.73
  -2   6  -6    1.14    0.16
   2  -6  -6    1.24    0.48
  -2   6  -6    1.08    0.32
  -3  -6  -6   65.00    3.91
   3   6  -6   65.57    2.06
   3   6  -6   65.97    1.96
   3  -6   6   61.98    1.83
   3  -6   6   64.22    3.94
  -3  -6  -6   63.80    2.16
   3   6  -6   62.10    1.94
  -3  -6  -6   64.71    2.14
   3   6  -6   65.15    2.03
  -3   6   6   64.46    1.98
  -3   6   6   63.76    1.82
   3   6   6   66.66    2.21
   3   6   6   66.74    4.08
   3  -6  -6   57.23    4.30
  -3   6  -6   62.82    4.01
   3  -6  -6   63.81    1.97
  -3   6  -6   66.10    1.68
   3  -6  -6   54.18    3.94
   3   6   6   65.02    2.26
   3  -6  -6   66.42    2.19
   4   6  -6   27.86    1.30
  -4   6   6   30.08    1.24
   4   6  -6   30.88    1.40
   4   6  -6   29.15    1.26
  -4  -6  -6   29.13    1.46
  -4   6   6   30.76    1.09
  -4  -6  -6   31.07    1.43
   4   6  -6   32.58    1.37
  -4  -6  -6   26.13    2.57
   4  -6   6   27.51    2.87
   4  -6   6   32.38    1.25
   4   6   6   27.97    1.43
   4  -6  -6   29.50    1.28
   4  -6  -6   28.42    2.91
   4  -6  -6   30.18    1.45
  -4   6  -6   33.26    3.20
   4   6   6   32.00    1.56
   4   6   6   29.68    2.89
   4  -6  -6   34.02    3.56
  -4   6  -6   31.26    1.01
   5   6  -6   45.34    1.86
  -5  -6  -6   36.96    3.11
   5   6  -6   44.74    1.68
   5  -6   6   44.39    1.57
   5   6  -6   43.56    1.76
   5   6  -6   43.35    1.73
  -5  -6  -6   45.39    1.90
   5   6  -6   42.53    1.73
  -5   6   6   42.11    1.33
  -5   6  -6   44.32    1.30
   5  -6  -6   42.44    3.81
   5   6   6   46.89    1.86
   5  -6  -6   44.68    1.83
   5  -6  -6   42.47    4.29
   5  -6  -6   45.83    1.64
  -5   6  -6   53.11    5.21
   5   6   6   43.76    3.71
   6   6  -6   38.25    1.70
   6  -6   6   39.10    1.53
   6   6  -6   38.59    2.13
  -6  -6  -6   34.96    1.76
  -6  -6  -6   36.02    3.24
   6   6  -6   36.92    1.56
   6   6  -6   38.86    2.33
  -6   6  -6   36.96    1.24
   6  -6  -6   38.85    1.76
   6   6   6   38.86    3.70
   6  -6  -6   39.99    1.55
   6  -6  -6   36.21    3.75
   6   6   6   38.74    1.74
   7   6  -6    9.50    0.91
  -7  -6  -6   10.42    2.21
   7   6  -6    8.50    1.53
  -7  -6  -6    8.32    1.20
   7  -6   6    9.71    0.90
   7   6  -6   10.88    1.06
   7  -6  -6    6.18    1.97
   7   6   6    9.84    1.02
   7  -6  -6   11.05    1.23
   7  -6  -6    8.62    0.86
   7   6   6   12.25    2.66
  -8  -6  -6   19.60    3.17
   8   6  -6   23.26    1.52
   8   6  -6   19.38    2.29
  -8  -6  -6   26.88    1.76
   8   6  -6   25.69    1.41
   8  -6   6   22.95    1.31
   8   6   6   25.63    3.99
   8   6   6   21.97    1.43
   8  -6  -6   26.19    1.58
   9   6  -6    9.11    1.12
  -9  -6  -6    9.07    1.23
   9   6  -6   11.56    1.26
   9  -6   6    9.30    1.08
   9  -6  -6    6.03    1.04
   9   6   6    7.25    1.03
 -10  -6  -6    0.91    0.76
  10   6  -6   -0.01    0.60
  10   6  -6    1.26    0.79
  10   6   6    0.49    0.64
  10  -6  -6    1.48    0.81
 -11  -6  -6    1.34    0.82
  11   6  -6    2.32    0.89
  11   6  -6    1.70    0.95
  11  -6  -6    0.43    0.88
  11   6   6    1.23    0.79
   0   7   6   59.78    2.08
   0   7  -6   56.21    1.79
   0   7  -6   57.36    1.70
   0  -7  -6   59.62    1.97
   0  -7  -6   62.23    4.09
   0   7  -6   57.75    1.60
   0  -7   6   56.60    2.28
   0  -7   6   55.80    2.13
   0  -7  -6   59.64    2.11
   0   7   6   57.65    2.04
  -1   7   6   12.33    0.90
  -1   7   6   12.82    0.92
   1   7  -6   12.85    0.83
   1   7  -6   12.75    0.80
   1  -7   6   12.30    1.46
  -1  -7  -6   11.78    0.89
   1  -7   6   12.14    0.79
  -1  -7  -6   13.79    1.06
  -1  -7  -6   12.65    2.07
   1   7  -6   14.02    0.80
  -1   7  -6   11.74    0.57
   1   7   6   12.77    0.97
   1   7   6   13.44    1.79
   1  -7  -6   13.57    0.90
  -1   7  -6   11.90    0.76
  -1   7  -6   12.60    1.46
  -1   7  -6   12.04    0.65
   1  -7  -6   13.01    1.00
   1  -7  -6   10.49    2.02
  -1  -7   6   12.42    0.83
   1  -7  -6   12.68    2.26
   1   7   6   13.84    1.01
  -2   7   6   32.75    1.42
  -2  -7  -6   29.34    1.46
   2   7  -6   31.44    1.28
   2   7  -6   30.84    1.31
  -2   7   6   30.44    1.30
   2  -7   6   30.47    1.24
   2   7  -6   32.34    1.36
  -2  -7  -6   28.62    1.43
   2  -7   6   29.32    2.43
   2   7  -6   29.60    1.30
  -2  -7  -6   33.34    2.82
  -2   7  -6   31.42    2.62
   2   7   6   30.77    2.67
   2   7   6   28.91    1.45
   2  -7  -6   32.94    1.34
   2   7   6   32.97    1.60
   2  -7  -6   29.97    3.01
  -2   7  -6   30.40    0.80
   2  -7  -6   31.72    1.51
  -2   7  -6   30.55    0.92
   2  -7  -6   27.36    2.94
  -2   7  -6   29.82    1.14
   3   7  -6    7.14    0.74
   3  -7   6    7.01    0.69
   3   7  -6    8.11    0.80
  -3  -7  -6    8.99    0.91
  -3  -7  -6    7.52    0.85
   3   7  -6    8.02    0.75
  -3   7   6    8.26    0.85
  -3  -7  -6    8.98    1.69
  -3   7   6    7.24    0.64
   3  -7   6    8.12    1.73
   3   7  -6    8.76    0.93
   3  -7  -6    8.49    0.90
   3  -7  -6    7.44    0.75
   3   7   6    8.56    1.05
   3   7   6    7.82    1.71
  -3   7  -6    7.79    0.58
   3  -7  -6    5.31    1.50
  -3   7  -6   10.14    1.99
  -4  -7  -6   52.07    2.13
   4   7  -6   53.03    1.97
   4  -7   6   52.77    1.79
  -4   7   6   51.17    1.59
   4   7  -6   51.35    2.01
   4   7  -6   56.58    1.90
  -4  -7  -6   54.63    2.09
   4   7  -6   55.46    1.97
  -4  -7  -6   53.17    3.64
   4  -7  -6   47.44    4.04
   4   7   6   54.07    3.89
  -4   7  -6   54.43    1.55
   4  -7  -6   52.79    2.08
   4  -7  -6   55.25    1.81
  -5  -7  -6   21.49    1.41
   5  -7   6   20.07    1.13
  -5  -7  -6   19.66    2.33
   5   7  -6   16.02    1.18
   5   7  -6   17.11    1.16
  -5   7  -6   19.50    1.16
   5   7   6   19.84    1.34
   5   7   6   18.32    2.80
   5  -7  -6   20.19    1.37
   5  -7  -6   19.74    1.11
   6  -7   6   28.89    1.39
  -6  -7  -6   27.86    1.65
   6   7  -6   31.14    1.60
  -6  -7  -6   21.61    2.57
   6   7  -6   30.23    1.52
   6   7   6   27.54    3.15
   6   7   6   29.17    1.59
   6  -7  -6   22.88    3.63
   6  -7  -6   31.85    1.70
   7   7  -6    5.47    1.02
   7   7  -6    8.22    0.99
   7   7  -6    8.40    1.08
   7  -7   6    7.14    0.91
  -7  -7  -6    6.50    1.12
  -7  -7  -6    4.68    1.55
   7   7   6    4.75    1.77
   7  -7  -6    8.41    1.18
   7  -7  -6    4.21    1.95
   7   7   6    7.44    1.05
   8   7  -6   10.84    1.07
   8  -7   6    9.48    1.06
  -8  -7  -6   13.04    1.36
   8   7  -6    8.88    1.51
   8   7  -6   10.37    1.19
   8   7   6    8.20    1.10
   8  -7  -6   11.00    1.32
   8  -7  -6   12.03    2.72
   9   7  -6    6.38    1.01
  -9  -7  -6    7.54    1.26
   9   7  -6    7.06    1.17
   9   7   6    6.46    1.07
   9  -7  -6    6.67    1.22
 -10  -7  -6    4.33    1.10
  10   7  -6    3.76    0.83
  10   7  -6    2.03    0.91
  10  -7  -6    4.04    1.07
  10   7   6    2.37    0.87
   0  -8  -6   33.01    3.14
   0  -8   6   30.80    1.38
   0   8  -6   34.67    1.31
   0  -8   6   30.16    1.51
   0   8   6   33.14    1.60
   0  -8  -6   31.04    2.97
   0  -8  -6   35.73    1.70
   0   8  -6   29.99    1.35
   0  -8  -6   32.47    1.50
   0   8  -6   35.12    1.23
   0  -8   6   38.00    1.67
   1   8  -6    8.26    0.75
  -1  -8  -6    8.09    0.86
   1  -8   6   11.35    1.35
   1   8  -6    9.79    0.77
  -1   8   6    9.51    0.92
   1  -8   6    9.23    0.81
  -1  -8  -6    7.82    1.77
   1   8  -6    9.34    0.82
  -1  -8  -6    9.71    1.12
  -1  -8   6    9.63    0.85
   1   8   6    8.51    0.99
  -1   8  -6    9.07    0.77
   1  -8  -6    8.05    1.90
  -1   8  -6    8.40    0.57
   1  -8  -6    7.73    2.34
   1  -8  -6   11.05    0.91
   1  -8  -6    9.76    1.02
  -2  -8  -6   12.21    2.25
   2  -8   6   12.03    1.92
   2   8  -6   10.14    0.85
   2   8  -6   11.12    0.88
   2   8  -6   12.81    0.97
   2  -8   6   10.76    0.87
  -2  -8  -6   10.86    0.99
  -2  -8  -6    9.49    1.04
  -2   8   6   13.15    0.93
   2   8  -6   10.89    0.88
  -2   8  -6   10.62    1.85
   2  -8  -6   11.90    0.92
   2   8   6   10.55    1.04
   2  -8  -6   11.54    2.28
   2   8   6   10.72    1.87
   2  -8  -6   10.19    1.03
  -2   8  -6   10.84    0.79
   3   8  -6   24.28    1.35
   3  -8   6   28.55    1.31
  -3  -8  -6   26.12    1.48
   3   8  -6   28.15    1.32
   3   8  -6   27.88    1.38
  -3  -8  -6   24.79    2.65
   3   8  -6   23.45    1.29
  -3  -8  -6   26.88    1.52
   3  -8  -6   22.28    2.86
   3  -8  -6   24.94    1.19
   3   8   6   25.19    2.46
   3  -8  -6   26.33    1.59
  -3   8  -6   24.17    1.07
   4  -8   6    7.96    0.89
   4   8  -6    7.89    0.97
  -4  -8  -6    6.91    1.57
   4   8  -6    7.58    0.98
  -4  -8  -6    6.76    1.02
  -4  -8  -6    7.45    1.02
   4  -8  -6    7.26    0.79
   4  -8  -6    6.25    1.02
   4   8   6    7.68    1.78
   4  -8  -6    7.85    2.02
   5   8  -6   21.70    1.34
   5  -8   6   20.84    1.22
  -5  -8  -6   19.11    2.30
  -5  -8  -6   22.53    1.57
   5   8  -6   22.07    1.37
   5   8   6   21.13    1.43
   5  -8  -6   20.91    1.48
   5  -8  -6   17.79    3.19
   5   8   6   18.31    2.47
   6   8  -6    9.72    1.16
   6   8  -6   10.77    1.10
   6  -8   6    8.87    0.97
  -6  -8  -6    5.99    1.67
  -6  -8  -6   10.97    1.23
   6   8   6   10.21    1.11
   6   8   6    7.76    2.00
   6  -8  -6    9.47    1.26
  -7  -8  -6    3.68    0.94
   7   8  -6    5.15    1.00
   7  -8   6    2.72    0.72
   7   8  -6    3.38    0.79
   7  -8  -6    3.98    2.01
   7  -8  -6    3.01    0.88
   7   8   6    2.89    0.88
   8   8  -6    1.14    0.64
   8   8  -6    0.87    0.47
   8   8  -6    2.75    0.80
  -8  -8  -6    2.51    0.89
   8  -8  -6    2.53    0.95
   8  -8  -6   -2.03    1.36
   8   8   6    1.34    0.66
  -9  -8  -6    1.83    0.94
   9   8  -6    1.84    0.81
   9   8  -6    1.46    0.66
   9   8   6    2.61    0.95
   9  -8  -6    2.73    0.99
   0  -9  -6    0.99    0.59
   0  -9   6    1.62    0.58
   0  -9  -6   -0.89    0.94
   0   9  -6    1.70    0.49
   0  -9  -6    2.12    0.78
   0   9  -6    1.38    0.45
   0   9   6    1.24    0.59
  -1  -9  -6    9.21    2.00
   1  -9   6    8.71    0.99
   1   9  -6    7.44    0.81
  -1  -9  -6    8.09    0.98
   1   9  -6    7.01    0.87
  -1  -9  -6   10.48    1.25
   1  -9   6    8.62    1.40
   1  -9   6    9.48    1.40
  -1  -9   6    8.20    0.90
   1  -9  -6    7.74    0.86
   1  -9  -6    5.12    1.90
   1  -9  -6   11.45    1.33
   2  -9   6   18.57    1.15
   2   9  -6   19.55    1.21
  -2  -9  -6   18.61    1.48
   2   9  -6   19.18    1.10
  -2  -9  -6   17.26    1.30
  -2  -9  -6   16.86    2.25
   2  -9  -6   19.01    1.42
   2  -9  -6   18.22    1.10
  -2  -9   6   20.09    1.20
   2  -9  -6   13.66    2.73
   3  -9   6    1.45    0.57
   3   9  -6    0.37    0.54
  -3  -9  -6    1.44    0.78
  -3  -9  -6    0.47    0.83
  -3  -9  -6    1.17    0.67
   3   9  -6    1.73    0.60
   3  -9  -6   -0.31    1.07
   3   9   6    1.83    1.02
   3  -9  -6    1.93    0.55
   3  -9  -6    0.73    0.64
  -4  -9  -6   13.69    1.25
   4  -9   6   15.38    1.13
   4   9  -6   16.16    1.22
   4   9  -6   13.64    1.10
  -4  -9  -6   13.97    1.28
  -4  -9  -6   13.27    2.24
   4   9   6   17.19    2.21
   4  -9  -6   17.50    3.20
   4  -9  -6   15.82    1.38
   5  -9   6   12.95    1.05
   5   9  -6   12.09    1.17
  -5  -9  -6   11.85    1.42
   5   9  -6   11.21    1.12
  -5  -9  -6   10.96    2.13
   5  -9  -6   11.51    1.27
   5   9   6   12.53    1.24
   5  -9  -6   11.44    2.79
   5   9   6    9.45    1.89
  -6  -9  -6    1.88    0.81
   6   9  -6    1.00    0.72
   6   9  -6    1.06    0.60
   6  -9  -6    0.60    0.72
   6   9   6    2.56    0.82
   6  -9  -6   -1.39    1.23
   7   9  -6    0.99    0.68
  -7  -9  -6    1.39    0.79
   7   9  -6    1.41    0.77
   7   9   6    0.30    0.58
   7  -9  -6    1.10    0.75
  -8  -9  -6    1.80    0.93
   8   9  -6    2.65    0.81
   8   9  -6    1.53    0.81
   8  -9  -6    1.56    0.98
   8   9   6    2.52    0.89
   0 -10  -6   33.42    1.88
   0 -10  -6   29.84    3.27
   0 -10   6   35.35    1.65
   0 -10  -6   34.03    1.65
   1 -10   6    6.22    0.90
  -1 -10  -6    7.97    1.02
  -1 -10  -6    5.87    1.09
   1 -10   6    6.24    1.14
  -1 -10  -6    5.13    1.55
  -1 -10   6    6.14    0.93
   1 -10  -6    6.79    1.13
   1 -10  -6    7.06    0.97
   1 -10  -6    6.72    1.89
   2  10  -6    2.26    0.64
   2 -10   6    2.02    0.64
  -2 -10  -6    2.52    0.87
  -2 -10  -6    2.45    1.34
   2 -10   6    2.14    1.01
   2  10  -6    2.51    0.70
   2 -10  -6    2.37    0.84
   2 -10  -6    0.15    0.94
  -3 -10  -6    9.90    1.85
  -3 -10  -6   11.03    1.14
  -3 -10  -6   11.89    1.44
   3  10  -6   13.25    1.13
   3 -10   6    8.80    1.84
   3  10  -6   11.44    1.06
   3 -10   6   12.81    1.09
   3 -10  -6    9.97    2.44
   3 -10  -6   11.75    1.31
   4  10  -6    2.17    0.69
   4  10  -6    1.95    0.66
  -4 -10  -6    2.08    0.80
   4 -10   6    1.87    0.68
  -4 -10  -6    2.44    0.80
   4 -10  -6    3.36    0.97
   5  10  -6   -0.03    0.64
  -5 -10  -6   -1.11    0.57
   5  10  -6    1.26    0.67
   5 -10  -6    0.02    0.71
   5  10   6    0.77    0.66
   6  10  -6    0.18    0.56
   6  10  -6    0.85    0.77
  -6 -10  -6   -0.71    0.61
   6 -10  -6    0.00    0.67
   6  10   6    1.33    0.68
   7  10  -6    1.20    0.80
   7  10  -6    0.99    0.78
  -7 -10  -6    0.05    0.71
   7  10   6    1.49    0.77
   7 -10  -6    1.20    0.81
   0 -11  -6    1.05    0.63
   0 -11   6    3.32    0.80
   0 -11  -6   -0.82    0.66
  -1 -11  -6    2.80    0.91
   1 -11   6    1.54    0.70
  -1 -11  -6    3.98    0.84
   1 -11   6    0.23    0.71
  -1 -11   6    2.03    0.68
   1 -11  -6    2.64    0.91
  -2 -11  -6    6.93    1.23
  -2 -11  -6    7.00    1.06
   2 -11   6   10.00    1.42
   2  11  -6    8.31    1.11
   2 -11  -6    8.20    1.30
  -3 -11  -6    0.97    0.71
   3  11  -6    2.47    0.74
  -3 -11  -6    2.00    0.86
   3 -11  -6    0.89    0.80
   4  11  -6    1.90    0.75
  -4 -11  -6    1.29    0.86
   4  11  -6    2.03    0.71
  -4 -11  -6    1.19    0.83
   4 -11  -6    1.67    0.87
   5  11  -6   -0.25    0.64
  -5 -11  -6   -0.34    0.64
   5  11  -6    0.05    0.62
   5  11   6    0.33    0.64
   5 -11  -6    2.25    0.95
  -6 -11  -6    1.21    0.78
   6  11  -6    0.25    0.65
   6  11  -6    0.23    0.59
   6  11   6    0.89    0.83
   6 -11  -6    2.24    0.90
   0 -12  -6    0.69    0.82
  -1 -12  -6    1.46    0.81
  -1 -12   6    0.43    0.70
   1 -12  -6    1.95    0.98
  -2 -12  -6    0.88    0.79
   2  12  -6    3.26    0.90
  -2 -12  -6    3.10    1.09
   2 -12  -6    4.95    1.23
   3  12  -6    7.95    1.16
  -3 -12  -6    9.93    1.34
  -3 -12  -6    7.87    1.36
   3 -12  -6   10.89    1.52
  -4 -12  -6    0.23    0.77
  -4 -12  -6    0.82    0.74
   4  12  -6   -0.32    0.62
   4 -12  -6    0.95    0.67
   4  12   6    1.33    0.76
   0   0  -7    1.45    0.26
   0   0   7    1.22    0.21
   0   0  -7    0.76    0.51
   0   0   7    0.49    0.43
   0   0   7    0.83    0.12
  -1   0   7   44.33    1.15
  -1   0  -7   44.04    1.26
   1   0  -7   41.23    1.01
  -1   0   7   44.02    2.43
   1   0   7   42.76    0.99
  -1   0   7   44.09    0.99
   1   0   7   44.90    1.23
  -1   0  -7   47.15    2.66
   1   0   7   42.40    2.61
   1   0  -7   43.63    1.19
  -1   0  -7   44.12    1.00
   1   0  -7   43.22    2.53
   2   0   7  140.24    2.83
  -2   0   7  137.42    2.99
   2   0  -7  143.46    5.03
  -2   0   7  142.89    2.86
  -2   0   7  141.50    4.89
   2   0  -7  143.89    3.04
   2   0   7  145.40    2.87
  -2   0  -7  147.31    3.14
   2   0   7  142.16    3.13
   2   0   7  139.25    5.39
  -2   0  -7  139.66    5.32
   3   0   7  230.05    4.52
   3   0  -7  233.80    7.43
   3   0   7  225.77    4.75
   3   0   7  205.24    7.53
  -3   0  -7  233.34    4.70
   3   0  -7  229.55    7.01
  -3   0   7  233.74    4.66
  -3   0  -7  223.72    7.56
   4   0   7   41.24    1.12
  -4   0   7   38.47    1.17
  -4   0   7   40.89    1.29
   4   0  -7   39.01    1.22
   4   0  -7   39.54    2.94
  -4   0  -7   39.18    3.03
  -4   0  -7   38.96    1.25
   4   0  -7   39.62    1.13
   4   0   7   40.53    3.19
   4   0   7   39.59    1.32
  -4   0  -7   40.07    1.18
   4   0  -7   37.49    2.62
   5   0   7   38.98    3.38
  -5   0  -7   42.42    1.37
   5   0  -7   42.45    1.25
  -5   0   7   42.94    1.33
   5   0   7   41.34    1.21
   5   0   7   40.32    1.41
  -5   0   7   43.57    1.43
   5   0  -7   47.32    3.50
  -5   0  -7   37.92    3.23
  -5   0   7   47.28    3.48
  -5   0  -7   40.85    1.29
   6   0   7  127.46    2.86
   6   0  -7  135.18    6.60
  -6   0   7  117.81    3.13
   6   0  -7  124.11    2.89
  -6   0   7  117.59    6.19
   6   0  -7  124.60    3.00
   6   0   7  119.26    6.54
  -6   0   7  125.91    3.05
  -6   0  -7  126.22    3.03
   6   0   7  122.53    3.11
  -6   0  -7  138.74    6.75
  -6   0  -7  125.15    3.06
   7   0  -7    1.24    0.38
   7   0  -7    0.80    0.37
   7   0   7    0.41    0.40
  -7   0  -7    0.41    0.40
  -7   0   7    0.86    0.39
  -7   0  -7    1.20    0.38
   7   0  -7    1.03    0.44
  -7   0   7   -1.15    0.66
   7   0   7    1.02    0.36
   7   0  -7    1.41    1.02
  -8   0  -7    0.29    0.37
  -8   0  -7   -0.37    0.38
   8   0   7    0.98    1.23
  -8   0  -7    0.54    1.22
   8   0  -7    0.00    0.38
  -8   0   7    1.06    1.17
   8   0  -7   -0.28    0.34
   8   0   7   -0.19    0.36
   8   0  -7   -0.57    0.28
   8   0   7   -0.14    0.30
   8   0  -7    0.30    1.13
   9   0   7   60.48    5.54
   9   0  -7   62.66    5.45
   9   0   7   60.07    1.87
  -9   0   7   63.72    5.30
  -9   0  -7   65.19    5.53
   9   0  -7   60.55    2.04
  -9   0  -7   61.60    2.10
   9   0  -7   59.50    1.97
 -10   0   7    0.33    1.63
  10   0  -7    1.08    0.55
  10   0   7    0.45    0.45
  10   0   7    1.48    2.09
  10   0  -7    0.58    0.53
  10   0   7    1.51    0.58
  10   0  -7   -0.42    1.49
 -10   0  -7    0.45    1.63
  11   0  -7    2.40    0.71
  11   0   7    1.17    0.57
 -11   0   7    2.64    2.04
  11   0  -7    1.58    0.66
  12   0  -7    3.61    0.83
  12   0  -7    3.21    0.84
  12   0   7    3.54    0.73
   0   1   7    0.78    0.21
   0   1   7    0.88    0.18
   0   1  -7    0.83    0.20
   0  -1  -7    0.97    0.19
   0   1  -7    0.79    0.09
   0  -1   7    1.15    0.19
   0  -1  -7    0.86    0.28
   0   1   7    0.55    0.45
   0  -1   7    0.88    0.09
   0  -1  -7    0.32    0.46
   1  -1   7   62.10    1.45
  -1  -1  -7   62.83    3.28
   1   1  -7   59.88    2.86
   1   1  -7   59.96    1.48
  -1   1   7   59.18    3.04
  -1   1   7   60.41    1.53
  -1  -1  -7   63.76    1.69
  -1   1   7   63.44    1.42
   1   1  -7   60.08    1.28
  -1  -1  -7   62.08    1.46
  -1   1  -7   60.23    3.02
   1  -1  -7   61.34    1.48
   1   1   7   65.19    3.38
  -1  -1   7   62.37    2.80
  -1  -1   7   60.51    1.46
   1  -1  -7   61.84    1.62
  -1  -1   7   58.89    1.31
   1   1   7   62.40    1.67
   1   1   7   62.03    1.46
  -1   1  -7   59.16    1.51
   1  -1  -7   61.06    3.22
   2  -1   7  101.06    2.27
  -2  -1  -7  100.91    2.24
  -2   1   7  103.93    2.19
   2  -1   7   99.90    1.97
   2  -1   7  102.07    2.03
   2   1  -7  102.49    2.12
  -2  -1  -7  100.61    4.49
   2  -1   7  101.87    4.47
   2   1  -7  105.82    3.99
  -2  -1  -7  100.83    2.45
   2   1  -7  101.88    2.29
  -2   1   7  106.18    4.32
  -2  -1   7  102.02    2.18
   2  -1  -7  103.78    2.26
   2  -1  -7  104.29    2.38
   2   1   7  104.13    4.61
  -2  -1   7  103.14    2.31
   2  -1  -7   98.87    4.24
  -2   1  -7   98.85    2.28
   2   1   7  103.93    2.28
  -2  -1   7  103.19    3.77
  -2   1  -7  100.14    4.31
   2   1   7  106.81    2.52
   3   1  -7   16.06    1.62
   3   1  -7   18.76    0.64
  -3   1   7   20.07    0.68
  -3   1   7   19.78    0.75
  -3  -1  -7   19.13    0.83
   3   1  -7   18.32    0.74
  -3  -1  -7   20.48    2.06
   3  -1   7   18.55    0.73
   3  -1   7   19.54    0.55
   3  -1   7   23.38    2.17
   3   1  -7   20.56    1.68
   3   1   7   18.68    2.02
   3   1   7   18.62    0.87
  -3   1  -7   19.07    0.70
  -3  -1   7   19.69    0.79
   3  -1  -7   17.90    1.76
   3  -1  -7   18.62    0.76
  -3   1  -7   18.97    0.60
  -3  -1   7   18.90    0.71
  -3   1  -7   17.10    1.84
   3   1   7   19.21    0.71
   3  -1  -7   18.50    0.70
   3   1   7   19.70    0.76
   3  -1  -7   19.66    2.01
  -4   1   7   46.00    1.30
  -4  -1  -7   48.05    1.51
   4  -1   7   52.01    3.64
  -4  -1  -7   48.97    3.36
   4   1  -7   46.01    1.39
   4   1  -7   48.35    2.87
   4   1  -7   47.84    1.29
   4  -1   7   47.66    1.17
  -4   1   7   47.48    1.39
   4  -1   7   47.31    1.39
   4   1  -7   49.99    3.18
  -4   1  -7   47.46    1.33
   4   1   7   46.59    3.43
   4  -1  -7   48.47    1.41
   4   1   7   45.91    1.33
  -4  -1   7   46.99    1.37
  -4  -1   7   48.92    1.50
   4   1   7   48.29    1.57
   4  -1  -7   48.39    1.34
   4  -1  -7   45.53    3.37
   4   1   7   46.34    1.40
   4  -1  -7   45.02    3.04
  -4   1  -7   46.39    3.31
  -4   1  -7   46.81    1.25
   5   1  -7    0.94    0.29
  -5   1   7    0.89    0.27
   5  -1   7    0.81    0.85
  -5  -1  -7    1.30    0.39
  -5  -1  -7    0.27    0.80
   5  -1   7    1.00    0.23
   5   1  -7    0.34    0.75
  -5   1   7    1.13    0.35
   5   1  -7    1.01    0.34
   5  -1   7    0.94    0.33
   5  -1  -7    1.64    1.06
   5   1   7    0.63    0.27
   5   1   7    1.32    0.41
  -5   1  -7    0.44    0.23
  -5   1  -7    0.67    0.27
  -5  -1   7    0.78    0.35
   5  -1  -7    1.45    0.34
  -5   1  -7   -0.18    0.63
   5   1   7    0.95    0.33
  -5  -1   7    0.95    0.31
   5   1   7    1.61    1.05
   5  -1  -7    1.28    0.31
  -6  -1  -7    1.37    0.36
   6  -1   7    1.54    0.97
  -6   1   7    1.58    0.42
  -6   1   7    1.11    0.35
   6   1  -7    1.26    0.39
   6   1  -7    0.67    0.36
  -6  -1  -7    2.86    1.25
  -6   1   7    1.05    0.90
   6   1  -7    1.49    0.36
   6  -1   7    1.77    0.43
   6   1  -7    2.03    1.01
  -6  -1  -7    1.78    0.45
   6  -1   7    1.30    0.32
   6   1   7    1.56    1.09
   6   1   7    1.21    0.37
   6  -1  -7    1.53    0.38
   6  -1  -7    2.08    0.43
   6   1   7    1.47    0.37
  -6  -1   7    1.81    1.05
   6   1   7    2.34    0.52
  -6  -1   7    1.57    0.41
  -6   1  -7    0.47    0.31
  -6   1  -7    1.21    0.36
  -6   1  -7    1.15    1.00
   6  -1  -7    1.73    1.13
  -7  -1  -7   22.15    2.94
   7   1  -7   16.70    1.07
   7  -1   7   17.42    0.97
  -7   1   7   19.88    1.07
   7  -1   7   18.45    3.28
   7   1  -7   18.16    0.91
  -7  -1  -7   18.89    1.10
   7   1  -7   17.08    0.96
   7   1  -7   18.32    3.00
  -7  -1  -7   17.83    0.98
  -7   1   7   15.21    2.84
   7  -1   7   17.32    0.81
  -7   1   7   16.52    0.96
   7  -1  -7   18.04    0.93
   7   1   7   19.15    1.08
  -7   1  -7   18.15    3.20
   7  -1  -7   19.57    0.98
  -7   1  -7   17.75    0.92
  -7   1  -7   16.98    0.89
   7   1   7   15.23    2.89
  -7  -1   7   17.19    1.00
   7   1   7   17.16    0.89
   7  -1  -7   18.52    1.05
  -7  -1   7   16.03    2.68
   7  -1  -7   19.82    3.36
   8   1  -7    9.82    2.35
  -8   1   7   15.16    3.22
  -8  -1  -7   10.33    2.49
   8  -1   7    9.43    0.82
   8   1  -7   10.60    0.92
   8  -1   7   12.57    0.72
  -8  -1  -7   12.10    1.00
  -8  -1  -7   12.15    0.94
   8  -1   7   11.29    2.72
   8   1  -7    9.76    0.77
  -8   1  -7   10.56    0.83
   8  -1  -7   10.48    0.81
   8  -1  -7   11.00    0.90
   8  -1  -7   11.15    0.83
  -8  -1   7   12.60    2.63
  -8   1  -7   10.70    0.81
   8  -1  -7   11.79    2.78
   8   1   7    8.58    2.53
  -8   1  -7    9.90    2.56
   8   1   7   11.34    1.00
   8   1   7   11.55    0.84
  -9  -1  -7    3.95    0.78
  -9   1   7    2.16    1.63
   9   1  -7    3.59    0.64
   9  -1   7    4.12    0.67
   9  -1   7    4.28    0.61
  -9  -1  -7    4.71    1.99
   9  -1   7    3.11    1.84
   9   1  -7    4.92    1.77
   9   1  -7    3.89    0.76
   9   1   7    4.78    0.69
   9  -1  -7    1.99    1.70
   9  -1  -7    3.76    0.70
  -9  -1   7    3.27    1.59
   9  -1  -7    3.71    0.66
   9   1   7    1.47    1.88
  10  -1   7   48.59    1.69
 -10  -1  -7   48.38    5.15
  10   1  -7   41.82    4.59
 -10   1   7   41.84    4.98
 -10  -1  -7   44.92    1.96
  10  -1   7   44.90    2.17
  10   1  -7   47.88    1.90
  10   1  -7   48.11    1.79
  10  -1  -7   47.57    1.86
  10  -1  -7   42.76    5.11
 -10  -1   7   41.18    4.57
  10   1   7   43.19    1.68
  10  -1  -7   46.51    1.82
  10   1   7   43.62    5.04
  11   1  -7    5.03    0.84
  11  -1   7    4.38    0.70
  11   1  -7    4.67    2.74
  11   1  -7    5.20    0.93
 -11   1   7    5.79    2.63
 -11  -1  -7    2.22    2.31
  11   1   7    5.45    0.80
  11  -1  -7    6.29    0.86
  11   1   7   -0.35    2.32
  11  -1  -7    7.70    1.01
  11  -1  -7    1.18    2.52
  11   1   7    6.38    0.97
  12   1  -7    2.19    0.72
  12   1  -7    2.11    0.77
  12  -1   7    3.59    0.77
  12   1   7    2.43    0.71
  12  -1  -7    2.82    0.82
  12  -1  -7    2.35    0.83
   0  -2  -7   81.23    3.96
   0   2   7   81.31    1.97
   0   2  -7   86.68    1.68
   0  -2   7   88.16    3.42
   0   2   7   78.05    3.83
   0   2   7   85.01    2.14
   0   2  -7   86.44    1.64
   0   2  -7   84.85    1.85
   0  -2  -7   83.15    2.01
   0  -2  -7   80.20    2.13
   0  -2   7   82.93    1.82
   0   2  -7   86.03    3.33
   1   2  -7  652.40   14.26
  -1   2   7  675.47   15.53
   1  -2   7  651.24   14.92
  -1  -2  -7  642.65   15.62
  -1  -2   7  664.69   14.18
   1  -2  -7  675.39   15.85
  -1   2  -7  662.00   14.87
   1   2   7  635.03   15.74
   2   2  -7  411.49    9.94
  -2   2   7  446.10   11.22
  -2  -2  -7  414.19   11.26
   2   2   7  425.85   11.51
  -2   2  -7  410.87   10.85
   2  -2  -7  390.88   10.98
  -2  -2   7  410.18    9.55
  -3  -2  -7   61.06    1.65
   3   2  -7   63.69    1.66
   3   2  -7   62.69    3.00
   3  -2   7   60.90    1.46
   3   2  -7   64.11    1.54
   3  -2   7   62.19    1.33
  -3  -2  -7   65.78    3.74
  -3   2   7   59.80    1.54
  -3  -2  -7   61.49    1.80
   3   2  -7   61.24    2.87
   3  -2   7   66.09    3.78
  -3   2   7   59.70    1.58
   3   2   7   60.38    1.85
  -3  -2   7   62.14    1.72
  -3   2  -7   59.57    1.36
   3   2   7   63.23    3.79
  -3   2  -7   61.07    3.53
   3  -2  -7   59.65    3.44
  -3  -2   7   58.50    1.58
   3   2   7   65.44    1.68
   3  -2  -7   60.28    1.67
   3   2   7   62.86    1.71
  -3   2  -7   62.42    1.44
   3  -2  -7   63.44    3.82
   3  -2  -7   59.84    1.64
   4   2  -7   68.29    1.94
  -4   2   7   67.81    1.72
   4  -2   7   66.50    4.13
   4  -2   7   63.96    1.47
   4  -2   7   63.39    1.60
   4   2  -7   65.49    1.81
  -4   2   7   64.21    1.66
   4   2  -7   67.06    3.52
  -4  -2  -7   65.26    1.94
   4   2  -7   65.13    1.67
   4   2  -7   61.68    3.14
  -4  -2  -7   65.39    3.96
   4   2   7   66.12    1.87
   4   2   7   65.46    2.00
  -4   2  -7   63.42    3.97
   4  -2  -7   60.18    3.75
  -4   2  -7   66.02    1.55
   4   2   7   65.47    1.79
  -4   2  -7   64.96    1.55
  -4  -2   7   66.89    1.93
   4  -2  -7   63.00    1.75
   4   2   7   66.41    4.17
  -4  -2   7   67.49    1.79
   4  -2  -7   61.99    4.12
   4  -2  -7   66.69    1.79
  -5  -2  -7   14.49    2.34
   5  -2   7   16.03    0.62
  -5   2   7   16.79    0.75
   5   2  -7   15.93    0.75
   5   2  -7   15.64    0.85
  -5  -2  -7   15.49    0.91
  -5   2   7   17.71    0.80
   5   2  -7   15.64    0.92
   5  -2   7   15.63    0.72
   5  -2   7   15.98    2.56
   5   2  -7   17.38    2.03
   5   2   7   14.61    0.93
   5  -2  -7   16.14    2.68
   5   2   7   16.45    0.85
   5  -2  -7   16.93    0.81
   5   2   7   18.87    2.44
   5   2   7   18.21    0.93
   5  -2  -7   17.09    0.82
  -5   2  -7   16.05    0.70
  -5   2  -7   15.50    2.51
  -5  -2   7   16.92    0.84
  -5   2  -7   16.60    0.68
   6   2  -7   31.49    1.39
  -6   2   7   33.04    1.23
   6   2  -7   33.36    2.97
   6   2  -7   31.10    1.16
   6  -2   7   35.82    3.48
  -6  -2  -7   27.46    2.90
   6  -2   7   32.23    1.01
  -6  -2  -7   30.93    1.35
   6   2  -7   31.15    1.27
  -6   2   7   30.22    1.16
   6  -2   7   34.17    1.16
  -6   2   7   31.81    3.41
   6   2   7   31.35    1.31
   6  -2  -7   32.56    3.50
   6   2   7   32.39    3.38
   6  -2  -7   32.17    1.21
  -6   2  -7   31.42    1.13
  -6  -2   7   32.75    1.32
   6  -2  -7   31.46    1.21
   6   2   7   30.26    1.38
   6   2   7   34.06    1.27
  -6   2  -7   33.67    3.42
  -6   2  -7   31.44    1.06
  -6  -2   7   28.07    2.78
   7   2  -7   56.68    4.24
   7  -2   7   45.51    4.27
  -7   2   7   50.71    4.56
  -7   2   7   48.00    1.84
  -7  -2  -7   50.37    1.85
   7   2  -7   45.73    1.55
   7   2  -7   48.28    1.72
  -7   2   7   49.21    1.69
   7  -2   7   51.09    1.59
   7  -2   7   48.44    1.42
   7   2  -7   48.66    1.91
  -7  -2  -7   46.93    4.08
   7  -2  -7   49.55    1.65
   7   2   7   47.19    1.85
   7   2   7   56.46    4.68
   7  -2  -7   52.15    1.66
  -7   2  -7   49.71    4.48
   7   2   7   52.08    1.71
   7  -2  -7   55.25    4.79
  -7  -2   7   46.13    1.76
  -7   2  -7   49.47    1.59
  -7   2  -7   49.21    1.47
  -7  -2   7   49.42    3.91
   7   2   7   46.17    1.75
  -8  -2  -7   -0.89    1.04
   8   2  -7    1.04    0.46
   8  -2   7    2.95    1.32
  -8   2   7    4.31    2.04
   8   2  -7    1.61    1.23
   8  -2   7    1.86    0.43
  -8  -2  -7    1.83    0.63
   8  -2   7    1.50    0.41
   8   2  -7    1.03    0.49
   8  -2  -7   -0.82    1.39
   8   2   7    0.01    0.51
   8  -2  -7    0.92    0.43
   8   2   7    1.61    0.54
   8   2   7    1.34    1.39
   8  -2  -7    1.26    0.48
  -8  -2   7    1.31    1.23
   8  -2  -7    1.63    0.55
  -8   2  -7    1.22    0.43
  -8   2  -7    1.99    1.61
   9  -2   7   30.00    1.38
   9  -2   7   33.10    1.28
  -9  -2  -7   34.99    4.14
   9   2  -7   25.75    3.18
   9   2  -7   32.27    1.40
   9   2  -7   34.13    1.57
  -9  -2  -7   32.74    1.70
   9  -2  -7   35.86    1.52
   9   2   7   26.29    4.30
   9  -2  -7   33.00    1.47
   9   2   7   33.91    1.46
  -9  -2   7   29.65    3.59
   9  -2  -7   34.90    4.56
 -10  -2  -7    8.34    2.71
  10   2  -7   10.50    1.21
  10   2  -7    9.96    0.93
 -10   2   7    5.25    2.37
  10  -2   7    8.33    0.88
  10   2  -7    6.03    2.31
 -10  -2  -7    8.38    1.09
  10  -2  -7    8.84    0.99
  10   2   7    7.69    2.53
  10   2   7    8.78    0.92
 -10  -2   7    7.76    2.10
  10  -2  -7   10.79    3.18
  10  -2  -7   10.18    1.03
 -11  -2  -7    2.08    0.82
  11  -2   7    1.24    0.58
  11   2  -7    2.46    0.72
  11   2  -7    1.14    0.71
 -11  -2  -7   -2.24    1.94
  11  -2  -7    1.83    0.75
  11   2   7    2.86    0.89
  11   2   7   -0.72    2.30
  11   2   7    2.40    0.65
  11  -2  -7    2.65    0.79
  12   2  -7    2.41    0.77
  12  -2   7    0.98    0.63
  12   2  -7    3.53    0.92
  12  -2  -7    1.78    0.83
  12   2   7    1.32    0.86
  12   2   7    3.13    0.80
   0   3   7  201.34    6.91
   0  -3  -7  214.91    7.21
   0   3   7  198.29    4.32
   0  -3   7  199.29    5.71
   0   3  -7  202.47    3.99
   0  -3  -7  210.93    4.50
   0  -3  -7  205.79    4.38
   0   3  -7  201.89    5.63
   0   3  -7  201.22    3.95
   0  -3   7  204.59    4.09
   0   3   7  210.59    4.50
  -1  -3  -7    9.56    0.65
   1   3  -7    8.61    0.43
  -1  -3  -7    9.80    1.62
  -1  -3  -7    8.42    0.57
  -1   3   7    8.39    0.57
   1   3  -7    8.24    0.43
  -1   3   7    8.32    1.45
   1  -3   7    8.83    1.18
  -1   3   7    8.02    0.55
   1  -3   7    8.78    0.36
   1   3  -7    8.56    0.40
   1   3  -7    8.74    0.87
   1  -3   7    7.87    0.33
   1  -3  -7    7.02    1.42
   1   3   7    9.79    0.61
  -1  -3   7    8.68    0.48
   1   3   7    8.19    1.56
  -1  -3   7    9.83    0.91
   1   3   7    8.25    0.64
  -1   3  -7    8.96    1.10
  -1   3  -7    8.26    0.32
   1  -3  -7    9.11    0.64
   1  -3  -7    8.50    0.58
  -1   3  -7    8.72    0.38
  -2   3   7  311.47    6.13
   2  -3   7  299.36    8.79
  -2   3   7  307.73    6.09
   2   3  -7  301.25    6.15
  -2  -3  -7  305.78    9.27
   2   3  -7  301.84    7.38
  -2   3  -7  304.22    8.72
  -2  -3   7  298.17    5.98
   2  -3  -7  309.44    6.28
   2   3   7  301.18    6.23
   2  -3  -7  298.08    9.22
   2   3   7  304.69    9.48
   2   3   7  300.31    6.41
   3  -3   7   73.28    1.68
  -3  -3  -7   79.76    2.22
   3  -3   7   74.02    1.52
   3  -3   7   74.76    4.08
  -3   3   7   73.10    1.88
   3   3  -7   75.31    1.86
   3   3  -7   73.64    1.95
  -3  -3  -7   70.86    4.03
   3   3  -7   82.81    3.23
  -3  -3  -7   75.35    2.05
   3   3  -7   75.89    2.07
  -3   3   7   76.24    1.91
   3   3  -7   75.99    3.07
   3   3   7   74.61    2.23
  -3   3  -7   77.59    1.58
   3   3   7   75.18    4.28
   3   3   7   74.46    2.08
   3  -3  -7   75.19    2.04
   3  -3  -7   75.04    2.06
   3  -3  -7   75.90    4.11
  -3   3  -7   70.76    3.95
  -3   3  -7   76.40    1.60
   3  -3  -7   78.29    4.48
  -3  -3   7   72.55    1.92
  -4  -3  -7    1.71    0.48
  -4   3   7    1.68    0.33
  -4   3   7    1.71    0.33
   4   3  -7    0.59    0.54
   4   3  -7    0.90    0.52
   4  -3   7    1.61    1.02
   4  -3   7    1.62    0.26
   4   3  -7    1.84    0.34
   4   3  -7    1.15    0.37
   4   3  -7    1.44    0.42
   4  -3   7    1.64    0.21
  -4  -3  -7    1.70    0.80
   4  -3  -7    1.38    0.39
   4  -3  -7    1.09    0.38
   4   3   7    1.59    0.41
  -4   3  -7    1.99    0.26
   4   3   7    1.59    0.48
   4  -3  -7    0.38    0.75
   4   3   7    2.05    0.46
  -4   3  -7    1.57    0.19
   4  -3  -7    1.85    1.11
  -4  -3   7    1.60    0.37
   4   3   7    1.15    0.93
   5   3  -7   60.99    2.01
   5   3  -7   64.05    3.24
  -5  -3  -7   59.27    4.01
   5  -3   7   61.83    4.30
   5  -3   7   60.73    1.46
   5  -3   7   60.05    1.53
  -5   3   7   60.54    1.69
   5   3  -7   56.04    3.36
   5   3  -7   61.12    1.88
   5   3  -7   59.80    1.73
  -5  -3  -7   61.07    2.01
  -5   3   7   60.12    1.68
   5  -3  -7   62.34    1.81
   5   3   7   61.90    2.08
  -5  -3   7   60.72    1.86
   5   3   7   63.58    1.98
   5  -3  -7   63.58    4.62
  -5   3  -7   62.39    1.57
   5  -3  -7   60.73    1.84
   5   3   7   63.15    4.32
   5   3   7   60.65    1.85
   5  -3  -7   58.14    3.97
  -5   3  -7   67.51    4.60
  -5   3  -7   59.67    1.39
   6  -3   7    7.32    1.98
  -6   3   7    4.53    0.56
   6  -3   7    3.90    0.44
   6   3  -7    2.89    1.18
   6  -3   7    4.42    0.37
   6   3  -7    3.69    0.62
  -6   3   7    4.76    0.50
   6  -3   7    4.03    0.41
  -6  -3  -7    4.84    0.71
  -6  -3  -7    4.70    1.43
   6   3  -7    4.30    0.56
   6   3  -7    4.38    0.71
  -6  -3   7    3.64    0.61
   6  -3  -7    5.82    1.92
   6   3   7    4.75    0.67
   6   3   7    5.16    0.73
  -6   3  -7    4.26    0.49
   6   3   7    4.85    1.66
   6   3   7    4.31    0.61
  -6   3  -7    3.92    1.69
   6  -3  -7    4.49    0.61
   6  -3  -7    5.30    0.60
   7   3  -7   11.35    0.81
   7  -3   7   11.29    0.57
  -7   3   7   10.42    2.45
  -7  -3  -7    6.21    1.70
   7  -3   7   13.05    3.03
  -7  -3  -7   11.15    0.97
   7  -3   7   11.16    0.68
   7   3  -7   11.67    0.96
  -7   3   7   10.81    0.78
   7   3  -7    9.18    1.90
  -7  -3   7    9.09    1.91
   7  -3  -7   10.16    0.84
   7   3   7    7.50    1.95
  -7   3  -7   10.87    0.72
   7  -3  -7   10.49    0.78
  -7   3  -7    8.29    2.19
   7   3   7   11.25    0.85
   7  -3  -7   14.12    3.08
   7   3   7   11.73    0.93
   7   3   7    9.82    0.97
   8  -3   7   32.00    5.24
   8  -3   7   37.22    1.32
  -8  -3  -7   35.23    1.71
  -8   3   7   36.21    1.51
   8   3  -7   35.65    1.45
  -8   3   7   36.97    4.46
   8   3  -7   33.01    3.29
   8   3  -7   38.57    1.68
  -8  -3  -7   30.86    3.57
   8  -3  -7   39.14    1.49
  -8   3  -7   36.83    1.42
  -8  -3   7   33.94    3.44
   8  -3  -7   34.50    1.52
   8   3   7   35.64    4.09
   8  -3  -7   35.45    1.48
   8   3   7   36.22    1.54
   8  -3  -7   37.68    4.43
   9   3  -7    2.17    0.70
  -9  -3  -7    2.09    0.73
   9   3  -7    2.76    1.44
  -9  -3  -7    0.60    1.56
   9  -3   7    1.98    0.52
   9   3  -7    3.16    0.62
  -9   3   7    1.75    1.36
   9  -3  -7    3.43    0.72
   9   3   7    2.53    0.64
   9  -3  -7    0.48    2.07
   9   3   7   -0.68    1.26
  -9  -3   7    3.79    1.51
   9  -3  -7    3.41    0.66
  10   3  -7    2.66    0.83
  10   3  -7    3.43    1.71
  10  -3   7    4.09    0.71
  10   3  -7    4.26    0.75
 -10  -3  -7    4.77    0.95
 -10  -3  -7    3.94    2.01
  10   3   7    1.81    2.05
  10   3   7    4.20    0.81
 -10  -3   7    3.47    1.72
  10  -3  -7    4.73    0.86
  10  -3  -7    3.32    0.69
  11   3  -7    5.33    0.88
 -11  -3  -7    6.19    1.14
  11   3  -7    5.32    1.06
  11  -3   7    4.59    0.78
  11   3   7    5.05    0.89
  11  -3  -7    4.75    0.93
  12   3  -7    4.55    1.05
  12   3  -7    3.63    0.92
  12   3   7    3.99    0.87
  12   3   7    4.20    0.99
  12  -3  -7    5.08    1.09
   0  -4  -7    4.54    0.58
   0  -4  -7    4.46    0.59
   0  -4   7    3.37    0.76
   0   4   7    3.42    0.50
   0   4  -7    3.57    0.34
   0   4   7    3.75    0.56
   0   4  -7    3.81    0.70
   0   4   7    1.94    0.85
   0  -4   7    3.43    0.31
   0   4  -7    3.36    0.29
   0  -4  -7    2.63    0.91
   0   4  -7    3.21    0.32
  -1   4   7    6.05    0.59
  -1  -4  -7    6.41    1.45
   1  -4   7    6.69    1.18
  -1   4   7    6.16    1.31
   1   4  -7    6.83    0.46
  -1  -4  -7    6.24    0.58
  -1  -4  -7    7.03    0.62
   1   4  -7    6.43    0.43
   1   4  -7    6.88    0.48
  -1   4   7    5.71    0.54
   1   4  -7    6.24    0.42
   1  -4   7    6.01    0.39
   1   4   7    5.45    1.26
   1   4   7    6.86    0.58
   1  -4  -7    6.50    0.66
  -1  -4   7    7.75    0.70
  -1   4  -7    7.15    0.38
  -1   4  -7    6.83    0.33
  -1   4  -7    5.14    1.02
  -1   4  -7    6.11    0.38
   1  -4  -7    6.93    0.62
   1  -4  -7    6.28    1.46
   1   4   7    7.84    0.68
   2   4  -7  577.65   11.40
   2   4  -7  529.79   11.31
  -2  -4  -7  566.82   14.62
   2  -4   7  565.96   13.93
   2  -4  -7  560.59   14.77
  -2   4  -7  579.71   14.08
   2  -4  -7  556.99   15.06
   2   4   7  568.99   14.85
   3   4  -7  108.15    2.75
   3   4  -7  104.04    3.37
   3  -4   7  107.64    2.37
   3  -4   7  108.73    5.07
   3   4  -7  102.30    3.32
  -3  -4  -7  111.39    2.78
  -3   4   7  103.84    2.50
   3   4  -7  102.00    2.49
   3   4  -7  108.66    2.62
  -3   4   7  101.75    2.55
  -3  -4  -7  104.03    5.05
   3   4  -7  103.93    2.59
  -3  -4  -7  104.58    2.83
   3  -4  -7  105.79    2.72
   3   4   7  102.44    2.75
  -3   4  -7  105.32    2.19
   3   4   7  105.37    5.27
   3  -4  -7  108.51    5.26
   3   4   7  105.55    2.94
   3  -4  -7  109.31    5.54
  -3   4  -7  105.67    5.09
   3  -4  -7  103.94    2.75
   4   4  -7   41.62    2.30
  -4   4   7   42.37    1.29
   4   4  -7   39.99    1.54
  -4  -4  -7   43.54    3.29
  -4   4   7   42.89    1.36
   4   4  -7   41.10    1.36
   4   4  -7   45.40    1.51
   4   4  -7   41.99    1.45
   4  -4   7   40.98    1.23
   4   4  -7   43.35    2.22
   4  -4   7   43.86    3.39
  -4  -4  -7   41.90    1.62
  -4  -4  -7   44.88    1.54
   4   4   7   39.64    1.54
   4   4   7   44.59    3.51
   4  -4  -7   42.96    3.37
  -4  -4   7   41.23    1.44
   4  -4  -7   43.46    3.73
   4   4   7   45.34    1.59
  -4   4  -7   44.05    1.11
   4   4   7   43.12    1.70
  -4   4  -7   41.56    3.42
   4  -4  -7   42.79    1.55
   4  -4  -7   43.34    1.49
  -5  -4  -7   35.70    1.56
   5  -4   7   43.63    3.70
  -5  -4  -7   42.45    3.35
  -5   4   7   37.21    1.28
   5   4  -7   39.00    2.34
   5   4  -7   37.25    1.33
   5   4  -7   37.99    1.45
  -5   4   7   39.17    1.24
   5   4  -7   39.16    2.53
   5  -4   7   39.01    1.21
   5   4  -7   38.70    1.59
  -5   4  -7   37.42    3.50
  -5  -4   7   38.69    1.46
   5  -4  -7   39.32    1.41
   5  -4  -7   34.85    3.26
   5   4   7   37.69    1.53
   5   4   7   37.66    1.48
   5   4   7   35.05    3.29
   5  -4  -7   36.26    1.45
   5   4   7   39.00    1.67
  -5   4  -7   38.31    1.11
   5  -4  -7   35.22    3.53
   6  -4   7    0.81    0.89
   6  -4   7    0.58    0.32
   6   4  -7   -0.57    0.34
   6   4  -7    0.41    0.63
   6  -4   7    0.26    0.14
  -6   4   7    0.44    0.30
  -6  -4  -7   -0.34    0.69
   6   4  -7    0.44    0.37
   6   4  -7   -0.03    0.38
   6  -4   7    0.32    0.09
  -6   4   7    0.27    0.28
  -6  -4  -7    1.00    0.52
  -6   4  -7    0.11    0.83
  -6   4  -7   -0.02    0.25
   6  -4  -7    0.81    1.42
   6  -4  -7    0.20    0.40
  -6  -4   7    0.18    0.35
   6   4   7    0.77    0.44
   6   4   7    0.35    0.41
   6  -4  -7    0.22    0.35
   6   4   7    0.31    1.11
   6   4   7    0.81    0.42
   7   4  -7   11.92    0.89
   7   4  -7   10.89    0.97
   7   4  -7   15.48    2.04
   7  -4   7   13.53    0.81
  -7   4   7   12.21    0.82
  -7  -4  -7   13.85    2.69
   7  -4   7   13.50    3.10
  -7  -4  -7   12.31    1.08
   7   4   7   16.28    3.02
   7  -4  -7   10.61    2.84
   7  -4  -7   13.20    1.04
   7  -4  -7   14.64    0.93
   7   4   7   13.35    0.99
  -7   4  -7   13.44    3.52
  -7   4  -7   12.86    0.77
   8  -4   7    1.74    0.49
   8   4  -7    1.10    0.57
  -8  -4  -7    1.01    0.67
   8   4  -7    2.35    1.22
   8   4  -7    1.77    0.67
  -8  -4  -7    2.06    1.31
   8   4   7    1.24    1.22
   8  -4  -7    1.31    0.51
  -8  -4   7   -0.76    0.83
   8  -4  -7    2.45    0.67
   8  -4  -7    2.18    1.93
   8   4   7    1.66    0.56
   9   4  -7    4.55    1.59
  -9  -4  -7    6.63    2.15
   9  -4   7    7.22    0.80
   9   4  -7    7.42    1.02
   9   4  -7    6.64    0.90
  -9  -4  -7    5.17    0.96
   9  -4  -7    7.79    0.87
   9   4   7    6.69    0.89
   9   4   7    7.20    2.38
  -9  -4   7    7.44    1.99
   9  -4  -7    4.53    0.85
 -10  -4  -7    0.60    0.67
 -10  -4  -7    1.23    1.63
  10  -4   7    0.96    0.54
  10   4  -7    1.84    0.71
  10   4  -7    0.96    0.78
  10  -4  -7    0.82    0.69
  10   4   7    1.26    0.69
  10   4   7    1.18    1.59
  11   4  -7   10.06    1.30
  11   4  -7    9.45    1.19
  11  -4   7    9.79    1.35
 -11  -4  -7    7.52    1.22
  11   4   7    7.74    1.04
  11  -4  -7    8.39    1.19
   0  -5  -7  150.97    3.63
   0  -5   7  141.59    4.35
   0   5  -7  145.15    3.21
   0  -5  -7  148.73    6.29
   0   5   7  154.04    6.05
   0   5   7  149.49    3.66
   0   5  -7  144.11    3.21
   0   5  -7  147.79    3.09
   0  -5   7  143.67    3.19
   0  -5  -7  147.31    3.57
   0   5   7  146.27    3.55
   0   5  -7  145.24    4.38
   1  -5   7   14.35    0.66
  -1   5   7   14.84    0.84
  -1   5   7   14.87    1.86
   1   5  -7   15.02    0.76
   1   5  -7   15.46    0.69
  -1  -5  -7   14.33    0.92
  -1   5   7   16.72    0.93
   1   5  -7   15.05    0.74
   1   5  -7   14.90    0.75
  -1  -5  -7   16.38    2.00
   1  -5   7   16.36    1.54
   1   5  -7   14.46    0.69
   1   5   7   13.86    0.86
   1  -5  -7   14.72    1.97
  -1   5  -7   14.93    0.66
   1   5   7   13.28    1.74
   1  -5  -7   15.11    0.91
  -1   5  -7   14.72    1.51
   1   5   7   13.77    0.92
  -1  -5   7   14.62    0.70
  -1   5  -7   14.77    0.60
   1  -5  -7   13.85    0.85
  -1   5  -7   15.08    0.53
   2  -5   7  111.68    2.50
   2   5  -7  110.67    2.76
   2   5  -7  108.85    2.63
  -2   5   7  108.12    2.76
   2  -5   7   99.93    4.54
  -2   5   7  109.13    2.74
   2   5  -7  106.46    2.58
  -2  -5  -7  110.42    2.90
  -2  -5  -7  110.89    2.93
   2   5  -7  110.55    2.69
  -2  -5  -7  114.17    5.29
   2  -5  -7  107.76    5.34
  -2   5  -7  109.07    2.37
   2   5   7  108.08    2.90
   2  -5  -7  105.83    2.88
  -2   5  -7  103.87    4.71
  -2   5  -7  107.50    2.19
  -2   5  -7  107.64    2.16
   2  -5  -7  105.94    2.82
   2   5   7  106.92    5.24
   2   5   7  107.42    3.01
   2  -5  -7  102.30    5.37
   3  -5   7   58.33    1.59
   3   5  -7   56.91    1.86
   3   5  -7   59.48    1.82
  -3  -5  -7   60.79    1.96
  -3   5   7   57.23    1.75
  -3   5   7   56.55    1.66
  -3  -5  -7   54.27    3.65
   3   5  -7   57.28    1.76
   3  -5   7   56.39    3.62
  -3  -5  -7   60.46    2.01
   3   5  -7   58.90    1.70
   3   5   7   59.09    1.97
  -3   5  -7   56.96    3.75
   3   5   7   60.89    2.10
  -3   5  -7   59.29    1.42
   3   5   7   55.98    3.84
   3  -5  -7   56.06    4.09
   3  -5  -7   57.18    1.93
   3  -5  -7   60.07    4.01
   3  -5  -7   56.99    1.85
  -4   5   7   18.35    0.89
   4   5  -7   14.61    1.08
   4   5  -7   17.53    0.91
   4   5  -7   17.29    1.18
   4   5  -7   17.08    1.02
  -4   5   7   17.17    0.80
  -4  -5  -7   17.63    1.09
   4   5  -7   17.73    0.96
   4  -5   7   16.93    0.80
   4   5  -7   18.25    0.98
  -4  -5  -7   17.39    1.02
  -4  -5  -7   18.02    2.23
   4  -5  -7   13.60    2.28
   4   5   7   15.24    1.08
   4   5   7   18.31    2.38
  -4   5  -7   17.21    2.77
  -4   5  -7   16.67    0.63
   4  -5  -7   17.58    0.99
   4  -5  -7   17.20    2.92
   4  -5  -7   18.13    1.07
   4   5   7   17.47    1.05
  -5   5   7    5.32    0.55
  -5  -5  -7    6.79    0.87
  -5   5   7    6.02    0.52
   5   5  -7    5.24    0.96
   5  -5   7    5.43    0.58
   5   5  -7    5.97    0.74
   5   5  -7    5.77    0.78
   5   5  -7    5.66    1.09
   5  -5   7    6.90    1.83
   5   5  -7    5.93    0.63
  -5  -5  -7    7.43    1.74
   5   5  -7    6.11    0.76
   5  -5  -7    5.13    1.52
   5   5   7    7.43    0.91
   5  -5  -7    6.83    2.07
   5  -5  -7    5.56    0.77
  -5   5  -7    7.69    2.06
   5   5   7    6.97    1.85
   5  -5  -7    6.44    0.73
   5   5   7    7.54    0.83
   5   5   7    5.60    0.86
  -5   5  -7    5.84    0.46
  -6  -5  -7   54.62    4.03
   6   5  -7   44.68    2.88
  -6  -5  -7   50.33    2.03
   6   5  -7   42.98    1.80
   6  -5   7   51.07    5.31
   6   5  -7   49.37    1.86
  -6   5   7   49.65    1.53
   6   5  -7   47.38    1.71
   6  -5   7   50.40    1.61
   6   5  -7   48.07    2.76
   6  -5  -7   51.40    1.77
   6  -5  -7   49.50    4.82
   6  -5  -7   48.26    4.12
  -6   5  -7   49.80    1.44
   6   5   7   54.02    1.96
   6   5   7   44.65    4.01
   6  -5  -7   50.58    1.96
   7  -5   7    2.34    0.52
  -7  -5  -7    1.93    1.43
   7   5  -7    1.83    0.93
   7   5  -7    2.60    0.71
  -7  -5  -7    2.11    0.69
   7   5  -7    1.83    0.58
   7  -5  -7    2.78    1.47
   7   5   7    3.13    1.67
   7  -5  -7    2.01    0.67
   7   5   7    2.68    0.66
   7  -5  -7    2.30    0.60
  -8  -5  -7   12.72    2.38
   8  -5   7   10.62    0.89
   8   5  -7   12.16    2.21
   8   5  -7   12.81    1.21
  -8  -5  -7   11.15    1.19
   8   5  -7   10.51    0.97
   8   5   7   10.95    2.77
   8   5   7   11.76    1.07
   8  -5  -7   12.71    0.99
   8  -5  -7   10.46    1.09
   9   5  -7    6.92    1.06
   9   5  -7    6.56    0.89
  -9  -5  -7    5.31    1.04
  -9  -5  -7    8.41    2.10
   9  -5   7    4.97    0.74
   9   5  -7    3.11    1.38
   9   5   7    5.57    0.97
   9   5   7    2.57    1.80
   9  -5  -7    5.72    0.99
  10   5  -7    5.03    0.98
 -10  -5  -7    3.62    0.93
  10   5  -7    4.35    0.80
  10  -5   7    3.26    0.82
  10  -5  -7    5.03    0.96
  10   5   7    4.77    0.91
  11   5  -7    4.61    0.95
 -11  -5  -7    7.08    1.22
  11   5  -7    4.94    1.06
  11  -5  -7    5.83    1.14
  11   5   7    5.95    1.02
   0   6  -7   17.14    1.29
   0  -6  -7   17.51    1.00
   0  -6   7   16.38    1.26
   0  -6  -7   15.95    1.01
   0   6  -7   17.80    0.71
   0   6   7   17.38    1.03
   0   6   7   16.01    0.96
   0  -6   7   14.91    0.76
   0   6  -7   16.66    0.80
   0  -6  -7   15.80    2.08
   0   6   7   18.09    2.05
   0   6  -7   16.19    0.76
   1  -6   7    1.88    0.38
   1   6  -7    3.06    0.45
  -1   6   7    2.37    0.50
   1   6  -7    2.66    0.45
  -1   6   7    1.79    0.47
   1   6  -7    1.97    0.37
   1   6  -7    1.85    0.41
  -1  -6  -7    2.14    0.51
   1  -6   7    1.74    0.73
  -1  -6  -7    2.46    0.54
  -1  -6  -7    3.94    1.24
   1  -6  -7    1.00    0.72
   1  -6  -7    2.55    0.57
   1   6   7    1.20    0.80
  -1  -6   7    1.96    0.38
  -1   6  -7    2.59    0.72
   1   6   7    1.73    0.48
   1  -6  -7    1.74    0.47
   1   6   7    3.03    0.59
  -1   6  -7    2.35    0.28
   1  -6  -7    1.09    0.90
  -1   6  -7    2.25    0.38
  -1   6  -7    1.93    0.32
   2   6  -7   42.18    1.48
   2  -6   7   38.93    1.30
  -2   6   7   41.69    1.50
   2   6  -7   39.20    1.46
   2   6  -7   40.23    1.40
  -2  -6  -7   43.23    1.68
  -2  -6  -7   41.60    3.21
   2  -6   7   43.67    2.87
   2   6  -7   42.41    1.41
  -2   6   7   41.12    1.52
  -2  -6  -7   41.32    1.64
  -2   6  -7   39.40    2.88
   2  -6  -7   41.58    3.45
  -2   6  -7   40.43    1.23
  -2   6  -7   39.68    1.01
   2   6   7   41.17    1.71
   2  -6  -7   38.77    1.61
   2   6   7   37.07    3.09
   2   6   7   41.27    1.64
   2  -6  -7   39.59    1.52
  -2   6  -7   41.31    0.96
  -3  -6  -7    0.04    0.39
   3   6  -7    0.28    0.31
  -3   6   7    0.23    0.30
   3   6  -7    0.69    0.37
   3   6  -7    0.76    0.41
   3   6  -7    0.18    0.30
  -3   6   7   -0.28    0.30
   3  -6   7   -0.05    0.28
  -3  -6  -7    0.33    0.41
  -3  -6  -7   -0.14    0.59
   3  -6   7    1.40    1.00
   3   6   7    0.45    0.39
   3   6   7    0.26    0.63
   3  -6  -7    0.58    0.85
  -3   6  -7    0.14    0.22
   3  -6  -7    0.21    0.45
   3  -6  -7   -0.40    0.73
  -3   6  -7    0.06    0.70
   3  -6  -7    0.89    0.41
   3   6   7    0.39    0.45
   4  -6   7    2.42    1.28
  -4  -6  -7    2.82    0.65
  -4   6   7    3.41    0.58
   4   6  -7    2.65    0.59
  -4  -6  -7    2.72    1.19
   4   6  -7    3.10    0.59
  -4  -6  -7    3.47    0.68
  -4   6   7    3.34    0.47
   4   6  -7    3.21    0.57
   4  -6   7    3.86    0.54
   4   6  -7    3.86    0.65
   4   6   7    2.77    0.62
   4  -6  -7    2.82    0.67
   4  -6  -7    3.70    0.64
   4   6   7    3.79    0.76
  -4   6  -7    1.50    0.97
   4  -6  -7    4.30    1.80
  -4   6  -7    3.04    0.38
   4   6   7    2.94    1.12
   4  -6  -7    2.40    1.16
  -5   6   7   17.56    0.84
   5   6  -7   18.59    1.13
   5   6  -7   17.77    1.11
   5   6  -7   18.21    1.10
   5  -6   7   18.42    1.01
   5   6  -7   18.53    1.06
  -5  -6  -7   17.96    1.25
   5   6  -7   19.06    1.14
  -5  -6  -7   19.09    2.37
   5  -6  -7   21.85    1.18
   5   6   7   18.98    1.25
   5  -6  -7   13.59    2.89
   5   6   7   17.71    2.89
   5  -6  -7   20.14    1.27
  -5   6  -7   19.68    0.80
   5  -6  -7   22.91    2.86
   6   6  -7   18.26    1.62
   6   6  -7   19.90    1.18
  -6  -6  -7   15.98    2.68
   6   6  -7   16.74    1.17
  -6  -6  -7   18.68    1.32
   6   6  -7   20.67    1.61
   6  -6   7   17.78    1.04
   6  -6  -7   18.32    1.29
   6  -6  -7   16.68    1.12
   6   6   7   13.43    2.63
   6  -6  -7   20.90    3.37
   6   6   7   17.97    1.24
   7  -6   7    4.71    0.72
   7   6  -7    2.93    0.76
  -7  -6  -7    2.43    0.81
   7   6  -7    1.22    0.84
   7   6  -7    3.64    0.71
  -7  -6  -7    1.78    1.30
   7   6   7    2.06    0.68
   7  -6  -7    3.83    0.69
   7  -6  -7    4.77    0.90
   7  -6  -7    3.32    1.59
   7   6   7    3.07    1.55
   8   6  -7    3.22    0.76
  -8  -6  -7    2.22    1.29
   8   6  -7    4.09    0.90
  -8  -6  -7    2.28    0.79
   8   6  -7    0.32    0.89
   8  -6   7    2.32    0.62
   8   6   7    2.58    1.61
   8   6   7    2.83    0.78
   8  -6  -7    2.12    0.75
   9  -6   7    9.88    1.48
   9   6  -7    6.98    0.96
   9   6  -7    9.28    1.24
  -9  -6  -7   11.84    1.32
   9   6   7    6.93    1.04
   9  -6  -7    8.72    1.26
  10   6  -7    9.46    1.30
  10   6  -7    8.98    1.13
 -10  -6  -7   10.21    1.40
  10   6   7    9.01    1.23
  10  -6  -7   10.52    1.37
 -11  -6  -7    0.78    0.88
  11   6  -7    0.84    0.85
  11   6  -7   -0.36    0.59
  11  -6  -7    1.08    0.81
  11   6   7   -0.20    0.60
   0   7   7   10.12    0.89
   0   7  -7   10.65    0.73
   0  -7   7    9.33    0.96
   0   7  -7    9.51    0.66
   0  -7   7    8.99    0.69
   0  -7  -7   14.06    2.43
   0   7  -7   10.99    0.63
   0  -7  -7   11.82    0.89
   0   7   7   11.15    0.90
   0  -7  -7   11.23    0.98
   1   7  -7   71.28    2.09
   1   7  -7   76.88    2.02
  -1   7   7   74.91    2.36
   1  -7   7   70.37    3.36
  -1  -7  -7   60.36    4.12
  -1  -7  -7   73.88    2.34
   1   7  -7   71.39    2.13
  -1  -7  -7   72.53    2.42
   1  -7   7   72.19    2.06
  -1   7   7   71.54    2.30
  -1  -7   7   75.79    2.11
   1   7   7   76.70    4.25
   1  -7  -7   71.56    2.24
   1   7   7   67.32    2.34
  -1   7  -7   72.06    3.44
  -1   7  -7   73.27    1.86
  -1   7  -7   73.44    1.72
   1   7   7   69.99    2.42
   1  -7  -7   66.90    4.43
  -1   7  -7   71.65    2.02
   1  -7  -7   71.31    4.72
   1  -7  -7   70.37    2.40
   2   7  -7   31.46    1.34
   2   7  -7   35.05    1.42
  -2   7   7   33.65    1.41
   2  -7   7   30.46    1.25
   2   7  -7   32.99    1.32
  -2   7   7   34.75    1.46
   2  -7   7   31.69    2.62
  -2  -7  -7   38.84    3.17
  -2  -7  -7   34.87    1.56
  -2  -7  -7   32.90    1.56
   2   7  -7   31.12    1.34
   2  -7  -7   31.31    3.22
   2  -7  -7   33.41    1.58
   2  -7  -7   33.41    1.42
  -2   7  -7   31.66    0.94
   2  -7  -7   37.90    3.46
   2   7   7   28.67    1.48
   2   7   7   30.75    2.80
  -2   7  -7   33.91    2.75
  -2   7  -7   33.30    0.84
   2   7   7   32.62    1.60
  -2   7  -7   33.96    1.19
   3  -7   7   19.87    1.02
   3   7  -7   20.13    1.11
  -3  -7  -7   19.17    1.24
   3  -7   7   22.10    2.53
  -3  -7  -7   20.04    1.26
   3   7  -7   20.77    1.13
   3   7  -7   19.02    1.07
  -3   7   7   19.47    1.01
  -3  -7  -7   20.20    2.44
   3   7  -7   18.92    1.14
   3  -7  -7   20.72    1.12
  -3   7  -7   20.41    2.49
   3  -7  -7   22.05    2.68
   3   7   7   15.29    1.21
   3  -7  -7   20.15    1.28
   3   7   7   16.41    2.22
  -3   7  -7   19.34    0.86
  -4  -7  -7    3.76    1.37
   4   7  -7    2.64    0.56
  -4  -7  -7    3.04    0.77
   4   7  -7    3.85    0.69
  -4   7   7    3.81    0.53
  -4  -7  -7    2.99    0.71
   4   7  -7    3.76    0.69
   4  -7   7    3.67    0.59
   4   7  -7    3.79    0.67
   4   7   7    3.30    1.25
   4  -7  -7    3.78    0.85
   4  -7  -7    3.15    0.61
   4  -7  -7    3.60    1.43
  -4   7  -7    3.97    0.47
   5   7  -7  103.15    2.98
  -5  -7  -7  103.25    3.23
  -5  -7  -7   89.28    5.08
   5  -7   7  102.62    2.77
   5   7  -7   98.14    2.84
   5  -7  -7   98.82    3.13
   5  -7  -7   97.08    6.06
   5   7   7  100.23    5.78
   5  -7  -7   96.54    2.78
   5   7   7   95.42    3.09
   6   7  -7   22.90    1.32
   6   7  -7   19.93    1.33
   6  -7   7   23.52    1.26
  -6  -7  -7   22.58    1.51
  -6  -7  -7   22.28    2.69
   6   7   7   20.18    1.39
   6  -7  -7   21.25    1.54
   6  -7  -7   21.86    3.43
   6   7   7   24.36    3.08
   6  -7  -7   21.54    1.32
   7   7  -7    5.55    1.00
   7  -7   7    9.06    0.92
  -7  -7  -7    9.81    1.30
  -7  -7  -7    9.11    2.04
   7   7  -7    7.81    1.04
   7   7  -7    8.64    0.93
   7  -7  -7    9.58    2.59
   7   7   7    7.33    1.07
   7  -7  -7   11.59    1.37
   7   7   7    5.62    2.00
  -8  -7  -7    1.96    0.85
   8   7  -7    1.76    0.90
   8   7  -7    1.98    0.68
   8   7  -7    1.76    0.81
   8   7   7    1.62    0.74
   8  -7  -7    1.47    0.83
   8  -7  -7   -0.28    1.94
   9   7  -7    2.66    0.80
   9   7  -7    2.18    0.86
  -9  -7  -7    0.84    0.77
   9   7   7    3.39    0.93
   9  -7  -7    2.43    0.92
 -10  -7  -7    3.92    1.19
  10   7  -7    5.53    0.97
  10   7  -7    5.31    1.15
  10  -7  -7    6.11    1.24
  10   7   7    5.34    1.08
   0  -8   7   21.71    1.23
   0  -8   7   24.69    1.27
   0   8  -7   23.74    1.17
   0  -8  -7   20.66    1.28
   0  -8  -7   24.87    1.47
   0   8   7   25.70    1.45
   0  -8   7   27.48    1.24
   0   8  -7   25.43    1.02
   0  -8  -7   23.91    2.77
  -1  -8  -7   62.41    2.31
   1   8  -7   57.30    1.80
   1   8  -7   55.83    1.89
  -1  -8  -7   61.73    2.21
   1  -8   7   57.41    3.01
   1  -8   7   58.38    1.92
   1   8  -7   54.84    1.95
  -1  -8  -7   56.05    4.08
  -1   8   7   57.22    2.12
   1  -8  -7   65.89    4.81
  -1  -8   7   59.85    1.95
   1  -8  -7   59.38    2.28
  -1   8  -7   57.43    1.86
   1   8   7   55.89    2.22
  -1   8  -7   59.75    1.54
   1  -8  -7   59.91    2.07
   1   8   7   57.32    3.87
  -2   8   7    3.68    0.69
   2   8  -7    4.61    0.71
  -2  -8  -7    1.67    0.66
   2   8  -7    3.12    0.62
   2   8  -7    3.36    0.63
   2   8  -7    3.70    0.65
   2  -8   7    3.75    0.62
  -2  -8  -7    2.04    1.15
  -2  -8  -7    2.13    0.73
   2  -8   7    3.21    1.26
   2  -8  -7    3.05    0.78
  -2   8  -7    3.14    0.53
   2   8   7    4.15    1.37
   2  -8  -7    0.68    1.35
   2  -8  -7    2.33    0.56
  -2   8  -7    2.81    1.10
   3  -8   7    0.96    0.48
  -3  -8  -7    1.64    0.90
   3   8  -7    2.03    0.61
   3   8  -7    2.00    0.61
  -3  -8  -7    0.95    0.64
   3   8  -7    2.15    0.56
  -3  -8  -7    0.77    0.59
   3   8  -7    1.99    0.55
   3  -8  -7    1.40    0.67
   3  -8  -7    1.02    1.27
   3   8   7    0.88    1.01
   3  -8  -7    0.57    0.51
   4   8  -7   73.14    2.35
  -4  -8  -7   72.42    2.61
   4  -8   7   67.40    2.20
  -4  -8  -7   71.74    2.61
   4   8  -7   69.57    2.37
  -4  -8  -7   67.48    4.32
   4  -8  -7   67.65    2.62
   4   8   7   64.88    4.38
   4  -8  -7   70.40    5.02
   4  -8  -7   72.81    2.24
   5   8  -7   28.99    1.52
   5  -8   7   26.93    1.37
  -5  -8  -7   27.52    1.73
  -5  -8  -7   25.35    2.79
   5   8  -7   30.64    1.51
   5  -8  -7   25.36    3.27
   5  -8  -7   28.10    1.68
   5   8   7   28.92    3.14
   5   8   7   28.69    1.72
   6  -8   7    1.23    0.56
  -6  -8  -7    0.63    1.10
  -6  -8  -7    2.11    0.82
   6   8  -7    1.16    0.62
   6   8  -7    1.65    0.68
   6   8   7    1.68    1.34
   6   8   7    0.70    0.61
   6  -8  -7   -0.98    1.37
   6  -8  -7    0.53    0.73
   7   8  -7    4.02    0.88
  -7  -8  -7    3.81    0.93
   7   8  -7    4.02    0.84
   7   8   7    2.60    0.74
   7  -8  -7    3.93    1.00
   8   8  -7    0.85    0.62
   8   8  -7    1.84    0.79
  -8  -8  -7    1.26    0.81
   8   8   7    1.34    0.71
   8  -8  -7    1.94    0.86
   9   8  -7    1.78    0.79
   9   8  -7    1.32    0.76
  -9  -8  -7    1.56    0.79
   9  -8  -7    0.02    0.80
   9   8   7    1.14    0.77
   0   9   7   27.63    1.57
   0  -9   7   27.80    1.37
   0   9  -7   28.51    1.13
   0  -9  -7   25.59    3.07
   0  -9  -7   27.93    1.48
   0  -9  -7   25.97    1.64
  -1  -9  -7    4.44    0.93
   1  -9   7    5.31    0.77
   1  -9   7    4.34    1.00
   1  -9   7    5.43    1.21
   1   9  -7    5.29    1.10
   1   9  -7    5.22    0.68
  -1  -9  -7    5.15    0.90
  -1  -9  -7    6.57    1.81
   1  -9  -7    3.96    1.68
  -1  -9   7    6.20    0.81
   1  -9  -7    4.90    0.97
   1  -9  -7    5.62    0.86
  -2  -9  -7    6.70    1.84
  -2  -9  -7   13.13    1.25
   2  -9   7   11.66    0.98
   2   9  -7   11.54    0.94
  -2  -9  -7   11.18    1.13
   2   9  -7   11.81    1.04
   2  -9  -7   11.76    1.01
   2  -9  -7   12.09    2.61
   2   9   7    9.73    1.90
   2  -9  -7   11.68    1.23
  -3  -9  -7   27.30    2.85
   3   9  -7   29.84    1.44
   3  -9   7   30.04    1.46
  -3  -9  -7   30.23    1.69
  -3  -9  -7   30.68    1.76
   3   9  -7   30.10    1.48
   3   9   7   29.90    2.81
   3  -9  -7   32.70    3.54
   3  -9  -7   30.18    1.75
   3  -9  -7   30.56    1.42
   4   9  -7    0.70    0.54
   4  -9   7    0.39    0.47
   4   9  -7    1.16    0.61
  -4  -9  -7   -0.47    0.83
  -4  -9  -7    0.00    0.56
  -4  -9  -7   -0.04    0.57
   4  -9  -7    1.60    0.77
   4   9   7    0.64    1.07
   4  -9  -7    0.13    0.91
  -5  -9  -7    4.58    0.97
   5   9  -7    4.02    0.85
   5   9  -7    4.57    0.83
  -5  -9  -7    2.47    1.36
  -5  -9  -7    4.05    0.90
   5  -9  -7    1.34    1.19
   5   9   7    3.84    1.52
   5  -9  -7    4.27    0.97
   5   9   7    4.07    0.93
   6   9  -7    1.36    0.69
   6   9  -7    1.63    0.65
  -6  -9  -7    0.06    0.66
   6  -9  -7    1.53    0.82
   6   9   7    1.55    0.74
   6  -9  -7   -1.29    1.36
  -7  -9  -7    0.54    0.75
   7   9  -7   -0.16    0.56
   7   9  -7   -0.14    0.52
   7  -9  -7   -0.33    0.75
   7   9   7   -0.21    0.63
  -8  -9  -7    4.28    1.09
   8   9  -7    3.17    0.84
   8   9  -7    5.24    1.09
   8   9   7    3.51    0.89
   8  -9  -7    3.45    1.08
   0 -10  -7    0.62    0.75
   0 -10   7    2.31    0.58
   0 -10  -7    1.44    1.19
   0 -10  -7    1.77    0.64
   1 -10   7   11.52    1.29
  -1 -10  -7    9.80    1.04
   1 -10   7   11.04    1.02
  -1 -10  -7   10.00    1.34
   1 -10  -7   10.41    1.03
  -1 -10   7   10.93    0.97
   1 -10  -7   12.92    1.35
   1 -10  -7   10.70    2.44
  -2 -10  -7   10.67    1.99
   2  10  -7   13.93    1.03
   2 -10   7   11.94    1.76
   2  10  -7   13.60    1.14
   2 -10   7   12.03    1.05
[truncated: 535,686 more chars]
