# Supplementary material for: 2-Meth­oxy-4-[1-(4-meth­oxy­phen­yl)-4,5-diphenyl-1H-imidazol-2-yl]phenol
Source: IUCrdata. 2026 Mar 27;11(Pt 3):x260316. doi: 10.1107/S2414314626003160 (PMC13055965; doi:10.1107/S2414314626003160)
Supplement: Supplementary file 2 [file x-11-x260316-Isup2.hkl]

data_I                                                                          
_shelx_title ' IS_BFOV_0m.res'                                                  
_shelx_refln_list_code          4                                               
_shelx_F_calc_maximum       71.21                                               
_exptl_crystal_F_000       944.00                                               
_reflns_d_resolution_high  0.7691                                               
                                                                                
loop_                                                                           
 _space_group_symop_operation_xyz                                               
 'x, y, z'                                                                      
 '-x+1/2, -y, z+1/2'                                                            
 '-x, y+1/2, -z+1/2'                                                            
 'x+1/2, -y+1/2, -z'                                                            
                                                                                
_cell_length_a     9.9346                                                       
_cell_length_b     9.9936                                                       
_cell_length_c    23.9388                                                       
_cell_angle_alpha  90.000                                                       
_cell_angle_beta   90.000                                                       
_cell_angle_gamma  90.000                                                       
                                                                                
_shelx_F_squared_multiplier     1.000                                           
                                                                                
loop_                                                                           
 _refln_index_h                                                                 
 _refln_index_k                                                                 
 _refln_index_l                                                                 
 _refln_F_squared_calc                                                          
 _refln_F_squared_meas                                                          
 _refln_F_squared_sigma                                                         
 _refln_observed_status                                                         
   4   0   0        924.00        844.07         8.17 o                         
   6   0   0        231.03        240.08         3.94 o                         
   8   0   0        635.94        648.35         7.80 o                         
  10   0   0         10.95         22.14         3.39 o                         
  12   0   0          0.65         -1.85         1.85 o                         
   3   1   0         27.25         35.08         0.71 o                         
   4   1   0         39.49         42.69         0.86 o                         
   5   1   0          2.80          2.81         0.44 o                         
   6   1   0        797.95        780.34         6.24 o                         
   7   1   0         85.09         88.06         1.67 o                         
   8   1   0        100.82         97.60         2.85 o                         
   9   1   0         58.10         52.79         2.59 o                         
  10   1   0          2.51         -0.39         2.15 o                         
  11   1   0          0.18         -1.89         2.50 o                         
  12   1   0          2.23          2.86         1.86 o                         
   3   2   0        209.14        206.14         1.89 o                         
   4   2   0          1.01          1.97         0.33 o                         
   5   2   0          3.88          2.39         0.59 o                         
   6   2   0         11.85         13.64         0.73 o                         
   7   2   0         16.30         15.54         0.92 o                         
   8   2   0         25.08         28.06         2.02 o                         
   9   2   0         55.80         49.63         3.16 o                         
  10   2   0          0.56          0.72         2.50 o                         
  11   2   0         45.56         60.21         5.44 o                         
  12   2   0          4.40          4.59         1.98 o                         
   1   3   0       1665.59       1644.13        18.83 o                         
   2   3   0        948.79        972.32         7.07 o                         
   3   3   0        326.19        381.10         3.01 o                         
   4   3   0        467.57        429.38         4.21 o                         
   5   3   0          1.88          7.18         0.68 o                         
   6   3   0         97.81        136.86         1.84 o                         
   7   3   0        371.90        348.26         4.20 o                         
   8   3   0         10.31          5.15         1.41 o                         
   9   3   0          0.03          0.82         1.86 o                         
  10   3   0          0.09          1.21         1.54 o                         
  11   3   0         18.66         20.11         2.51 o                         
  12   3   0         73.74         76.70         3.89 o                         
   0   4   0       1379.70       1398.94        18.40 o                         
   1   4   0        306.13        310.99         2.65 o                         
   2   4   0         49.64         52.40         0.92 o                         
   3   4   0        710.09        714.97         5.09 o                         
   4   4   0          1.02          6.39         0.59 o                         
   5   4   0          0.08          0.65         0.40 o                         
   6   4   0        274.78        241.53         2.64 o                         
   7   4   0        183.48        175.04         2.60 o                         
   8   4   0        169.01        188.98         4.59 o                         
   9   4   0         69.18         64.13         3.13 o                         
  10   4   0         58.13         47.10         2.91 o                         
  11   4   0          5.00          9.18         2.15 o                         
  12   4   0          3.35          5.96         2.48 o                         
   1   5   0        740.11        851.76         5.89 o                         
   2   5   0        165.35        187.75         2.01 o                         
   3   5   0        612.69        619.43         4.51 o                         
   4   5   0         82.25         71.51         1.25 o                         
   5   5   0        102.43        100.79         1.73 o                         
   6   5   0        363.34        304.44         3.80 o                         
   7   5   0        232.43        264.75         3.77 o                         
   8   5   0        109.46        105.11         3.56 o                         
   9   5   0          0.20         -0.42         1.45 o                         
  10   5   0          2.17         -0.62         1.75 o                         
  11   5   0          0.03          0.76         2.12 o                         
   0   6   0        370.76        423.65         9.13 o                         
   1   6   0         36.48         32.90         0.98 o                         
   2   6   0        208.52        226.23         2.55 o                         
   3   6   0        296.60        294.50         2.82 o                         
   4   6   0         91.42         91.40         1.40 o                         
   5   6   0        296.48        265.41         2.79 o                         
   6   6   0         48.35         65.49         2.88 o                         
   7   6   0         59.37         50.51         3.24 o                         
   8   6   0          4.18          1.11         1.42 o                         
   9   6   0         38.14         28.63         3.91 o                         
  10   6   0          0.59         -0.71         2.33 o                         
  11   6   0          0.30          1.93         4.10 o                         
   1   7   0         46.53         40.06         1.39 o                         
   2   7   0         51.32         56.16         1.24 o                         
   3   7   0         87.45         82.40         1.48 o                         
   4   7   0          8.96          9.60         0.79 o                         
   5   7   0         11.22         12.64         1.38 o                         
   6   7   0         37.05         39.74         2.55 o                         
   7   7   0          5.22         11.04         1.79 o                         
   8   7   0          3.53          0.67         2.76 o                         
   9   7   0         20.92         19.79         2.41 o                         
  10   7   0          7.10         10.03         4.10 o                         
   0   8   0        280.62        271.81         4.74 o                         
   1   8   0          0.66          0.15         0.57 o                         
   2   8   0         29.17         21.43         1.08 o                         
   3   8   0         23.28         23.63         1.14 o                         
   4   8   0         46.96         46.04         2.40 o                         
   5   8   0          0.14         -0.90         1.07 o                         
   6   8   0         93.48         97.07         3.37 o                         
   7   8   0          3.08          1.85         1.52 o                         
   8   8   0         10.73         11.98         2.42 o                         
   9   8   0         10.99         16.81         2.77 o                         
  10   8   0          5.80          6.80         2.58 o                         
   1   9   0         12.09         13.06         1.18 o                         
   2   9   0         52.76         44.13         1.64 o                         
   3   9   0         15.01         14.23         2.02 o                         
   4   9   0        324.52        323.01         6.78 o                         
   5   9   0         99.74        102.10         3.99 o                         
   6   9   0         24.61         31.79         2.53 o                         
   7   9   0          3.41          6.00         2.18 o                         
   8   9   0         72.83         96.20         5.80 o                         
   9   9   0         20.16         27.39         3.49 o                         
   0  10   0        114.69        109.21         5.19 o                         
   1  10   0         52.27         46.21         2.42 o                         
   2  10   0        105.28         91.85         3.64 o                         
   3  10   0        252.89        256.27         7.45 o                         
   4  10   0          1.88          1.12         1.84 o                         
   5  10   0          2.85          7.36         2.15 o                         
   6  10   0         90.64         96.76         4.44 o                         
   7  10   0         24.10         28.12         3.26 o                         
   8  10   0         15.32         17.03         2.50 o                         
   1  11   0        135.10        124.97         8.29 o                         
   2  11   0          3.36          3.42         1.82 o                         
   3  11   0         13.43         15.92         4.28 o                         
   4  11   0          6.59          4.31         2.10 o                         
   5  11   0         56.82         59.30         3.93 o                         
   6  11   0          6.70          6.63         2.26 o                         
   0  12   0         16.90         20.89         5.17 o                         
   1  12   0          0.04          2.30         2.54 o                         
   2  12   0          3.72          5.21         2.62 o                         
   3  12   0          0.04          5.11         2.24 o                         
   4  12   0          3.91          6.17         3.79 o                         
   2   0   1        302.29        286.82         2.01 o                         
   3   0   1       3036.73       2984.04        34.53 o                         
   4   0   1         76.40         85.70         1.16 o                         
   5   0   1        182.74        165.94         2.30 o                         
   6   0   1         42.34         35.96         1.19 o                         
   7   0   1         38.55         33.83         1.44 o                         
   8   0   1          4.70          8.06         0.83 o                         
   9   0   1         68.48         61.59         1.81 o                         
  10   0   1        195.41        191.23         3.71 o                         
  11   0   1          0.45         -1.11         1.11 o                         
  12   0   1          1.06         -1.59         1.59 o                         
 -12   1   1         12.32         10.77         2.14 o                         
 -11   1   1          3.85         -1.51         2.66 o                         
 -10   1   1         19.07         20.00         1.67 o                         
  -9   1   1        125.04        126.05         2.65 o                         
  -8   1   1         84.38         78.35         1.65 o                         
  -7   1   1        140.66        143.27         1.89 o                         
  -6   1   1        206.87        231.03         2.34 o                         
  -5   1   1        472.96        509.72         4.16 o                         
  -4   1   1       1676.31       1691.37        24.16 o                         
  -3   1   1        734.26        758.62         5.38 o                         
  -1   1   1       1456.31       1509.34        18.66 o                         
   0   1   1        128.19        143.42         1.17 o                         
   1   1   1       1455.31       1481.21        16.37 o                         
   3   1   1        734.05        764.74         6.21 o                         
   4   1   1       1674.90       1705.30        24.33 o                         
   5   1   1        472.21        513.53         4.31 o                         
   6   1   1        207.13        228.95         2.61 o                         
   7   1   1        140.69        143.11         1.99 o                         
   8   1   1         84.23         77.63         1.70 o                         
   9   1   1        124.80        126.58         4.05 o                         
  10   1   1         19.03         19.09         1.64 o                         
  11   1   1          3.85          2.23         1.29 o                         
  12   1   1         12.32         13.05         2.22 o                         
 -12   2   1         14.99         22.37         2.60 o                         
 -11   2   1         25.52         28.84         2.79 o                         
 -10   2   1         17.47         15.77         1.61 o                         
  -9   2   1          9.96          7.16         1.93 o                         
  -8   2   1        170.87        168.77         3.19 o                         
  -7   2   1         25.81         29.69         1.00 o                         
  -6   2   1         84.36         84.21         1.33 o                         
  -5   2   1       1080.10       1067.23         7.34 o                         
  -4   2   1        508.70        516.96         3.70 o                         
  -3   2   1       2227.51       2244.36        27.40 o                         
  -1   2   1       2100.66       2051.12        21.71 o                         
   0   2   1         73.41         64.64         0.83 o                         
   1   2   1       2100.11       2008.76        24.41 o                         
   3   2   1       2225.28       2209.99        27.50 o                         
   4   2   1        508.37        522.13         4.23 o                         
   5   2   1       1079.60       1061.48         7.36 o                         
   6   2   1         84.37         80.64         1.38 o                         
   7   2   1         25.79         26.90         1.21 o                         
   8   2   1        170.45        163.51         2.88 o                         
   9   2   1          9.97          9.14         1.26 o                         
  10   2   1         17.48         16.79         1.61 o                         
  11   2   1         25.46         25.30         2.37 o                         
  12   2   1         15.02         23.13         2.67 o                         
 -12   3   1         19.75         27.56         2.85 o                         
 -11   3   1         47.90         57.32         3.94 o                         
 -10   3   1          5.04          5.13         1.64 o                         
  -9   3   1        144.86        151.22         4.68 o                         
  -8   3   1         77.05         73.43         2.94 o                         
  -7   3   1         70.92         72.26         2.03 o                         
  -6   3   1        645.53        654.72         6.66 o                         
  -5   3   1        874.43        851.93         7.15 o                         
  -4   3   1        601.71        625.83         4.35 o                         
  -3   3   1       1176.86       1205.18         8.58 o                         
  -2   3   1        655.37        681.77         4.79 o                         
  -1   3   1        737.40        771.68         5.72 o                         
   0   3   1        130.37        121.94         1.31 o                         
   1   3   1        738.28        771.32         4.98 o                         
   2   3   1        654.64        689.76         4.73 o                         
   3   3   1       1176.90       1212.88         9.42 o                         
   4   3   1        602.07        625.81         5.97 o                         
   5   3   1        874.85        852.03         6.70 o                         
   6   3   1        644.89        651.46         4.97 o                         
   7   3   1         70.84         73.40         2.27 o                         
   8   3   1         76.98         70.54         2.61 o                         
   9   3   1        144.94        152.97         3.26 o                         
  10   3   1          5.04          3.90         1.59 o                         
  11   3   1         47.93         55.17         3.51 o                         
  12   3   1         19.73         22.42         2.69 o                         
 -12   4   1         13.12         15.83         2.54 o                         
 -11   4   1         10.20         14.70         2.87 o                         
 -10   4   1         20.50         26.49         2.39 o                         
  -9   4   1         19.60         25.81         2.02 o                         
  -8   4   1        237.52        234.68         3.61 o                         
  -7   4   1         70.44         62.43         2.78 o                         
  -6   4   1        212.18        206.27         2.75 o                         
  -5   4   1        249.30        252.23         2.54 o                         
  -4   4   1        973.88        994.54         6.46 o                         
  -3   4   1         12.03         13.54         0.53 o                         
  -2   4   1       2353.14       2404.91        27.97 o                         
  -1   4   1        288.90        275.03         2.53 o                         
   0   4   1         67.23         56.06         0.94 o                         
   1   4   1        289.06        278.34         2.28 o                         
   2   4   1       2354.22       2450.25        56.60 o                         
   3   4   1         11.92         12.59         0.69 o                         
   4   4   1        973.88        996.33         7.42 o                         
   5   4   1        249.58        247.31         2.80 o                         
   6   4   1        212.50        204.31         2.58 o                         
   7   4   1         70.58         61.97         1.76 o                         
   8   4   1        237.65        225.29         4.54 o                         
   9   4   1         19.58         25.20         2.29 o                         
  10   4   1         20.54         21.15         2.66 o                         
  11   4   1         10.17         14.21         2.36 o                         
  12   4   1         13.12         13.54         2.56 o                         
 -11   5   1         10.46         12.45         2.38 o                         
 -10   5   1          4.39          1.01         1.73 o                         
  -9   5   1         10.91         12.80         1.75 o                         
  -8   5   1         91.76         92.15         3.03 o                         
  -7   5   1         96.58        104.63         5.00 o                         
  -6   5   1        103.01        101.17         1.73 o                         
  -5   5   1        262.41        248.86         2.34 o                         
  -4   5   1        123.80        103.96         2.55 o                         
  -3   5   1         46.39         46.23         0.90 o                         
  -2   5   1        687.14        729.47         5.28 o                         
  -1   5   1        322.16        306.99         2.90 o                         
   0   5   1       1161.34       1228.88         9.60 o                         
   1   5   1        322.24        305.23         2.66 o                         
   2   5   1        686.39        723.50         5.19 o                         
   3   5   1         46.37         45.64         0.99 o                         
   4   5   1        123.93        105.09         1.43 o                         
   5   5   1        262.20        254.85         3.10 o                         
   6   5   1        102.94        102.70         2.37 o                         
   7   5   1         96.79         90.58         3.27 o                         
   8   5   1         91.81         86.15         3.41 o                         
   9   5   1         10.90         17.31         2.21 o                         
  10   5   1          4.39          3.92         2.46 o                         
  11   5   1         10.46         13.27         2.48 o                         
 -11   6   1          3.28          6.59         4.25 o                         
 -10   6   1          1.78         -0.46         1.77 o                         
  -9   6   1          8.54         10.03         2.27 o                         
  -8   6   1         53.54         55.22         2.66 o                         
  -7   6   1         52.65         50.77         2.68 o                         
  -6   6   1         45.12         50.52         2.71 o                         
  -5   6   1        316.66        326.71         3.54 o                         
  -4   6   1         24.62         20.23         0.77 o                         
  -3   6   1        177.77        199.23         2.10 o                         
  -2   6   1         83.77        106.51         1.62 o                         
  -1   6   1        594.89        620.29         4.80 o                         
   0   6   1         11.13         14.40         0.76 o                         
   1   6   1        595.01        616.73         4.74 o                         
   2   6   1         83.73        106.67         1.46 o                         
   3   6   1        177.44        199.46         2.17 o                         
   4   6   1         24.68         21.15         0.71 o                         
   5   6   1        317.00        332.76         4.69 o                         
   6   6   1         45.17         52.04         2.77 o                         
   7   6   1         52.70         50.14         2.76 o                         
   8   6   1         53.54         50.53         2.84 o                         
   9   6   1          8.55          8.65         2.19 o                         
  10   6   1          1.78         -0.19         2.09 o                         
  11   6   1          3.30          5.23         2.35 o                         
 -10   7   1         21.87         27.51         3.10 o                         
  -9   7   1          3.53          5.46         1.86 o                         
  -8   7   1         14.35         11.78         1.85 o                         
  -7   7   1          1.89          2.09         1.46 o                         
  -6   7   1         83.66         75.19         3.05 o                         
  -5   7   1         10.66         10.88         1.49 o                         
  -4   7   1         56.45         57.10         1.37 o                         
  -3   7   1         36.15         35.34         1.06 o                         
  -2   7   1        191.18        190.59         2.31 o                         
  -1   7   1         25.14         27.88         1.05 o                         
   0   7   1        378.38        376.02         3.55 o                         
   1   7   1         25.18         28.46         1.00 o                         
   2   7   1        191.36        188.02         2.16 o                         
   3   7   1         36.21         36.61         1.04 o                         
   4   7   1         56.44         55.14         1.48 o                         
   5   7   1         10.64         10.85         1.32 o                         
   6   7   1         83.88         72.87         3.30 o                         
   7   7   1          1.89          2.28         1.47 o                         
   8   7   1         14.34         14.54         2.14 o                         
   9   7   1          3.53          3.82         3.23 o                         
  10   7   1         21.92         25.39         3.26 o                         
 -10   8   1          5.61          9.63         3.87 o                         
  -9   8   1         14.96         22.23         2.55 o                         
  -8   8   1          4.77          7.64         1.86 o                         
  -7   8   1         80.91         85.40         3.48 o                         
  -6   8   1         72.66         72.84         3.01 o                         
  -5   8   1         81.88         80.21         2.53 o                         
  -4   8   1         18.09         15.78         1.82 o                         
  -3   8   1         24.70         22.51         1.34 o                         
  -2   8   1         73.97         74.92         1.56 o                         
  -1   8   1        195.49        190.61         2.49 o                         
   0   8   1         20.80         20.14         1.02 o                         
   1   8   1        195.58        190.46         2.48 o                         
   2   8   1         73.94         73.42         1.89 o                         
   3   8   1         24.61         22.53         2.08 o                         
   4   8   1         18.08         16.39         1.51 o                         
   5   8   1         81.72         81.30         2.48 o                         
   6   8   1         72.68         79.84         3.89 o                         
   7   8   1         80.92         84.83         4.12 o                         
   8   8   1          4.78          4.98         2.11 o                         
   9   8   1         14.97         23.58         3.12 o                         
  10   8   1          5.59          6.31         3.22 o                         
  -9   9   1         18.92         25.47         2.85 o                         
  -8   9   1          5.42          9.44         2.10 o                         
  -7   9   1         10.30         15.00         2.25 o                         
  -6   9   1         64.37         65.36         3.25 o                         
  -5   9   1         50.38         50.07         2.81 o                         
  -4   9   1         88.20         86.12         2.47 o                         
  -3   9   1         19.96         20.25         1.72 o                         
  -2   9   1        173.57        162.86         3.38 o                         
  -1   9   1        107.74         99.04         2.45 o                         
   0   9   1         14.18         14.69         1.36 o                         
   1   9   1        107.68        102.74         2.33 o                         
   2   9   1        173.58        163.41         4.48 o                         
   3   9   1         19.97         19.27         3.73 o                         
   4   9   1         88.15         92.71         3.82 o                         
   5   9   1         50.38         51.02         3.31 o                         
   6   9   1         64.34         73.00         3.26 o                         
   7   9   1         10.32          9.34         2.22 o                         
   8   9   1          5.42          6.79         2.31 o                         
   9   9   1         18.89         28.18         3.27 o                         
  -8  10   1         24.34         30.58         3.00 o                         
  -7  10   1         32.10         35.69         2.97 o                         
  -6  10   1         19.36         31.40         3.11 o                         
  -5  10   1         13.52         11.50         2.29 o                         
  -4  10   1         71.31         70.32         3.59 o                         
  -3  10   1         58.43         54.50         3.15 o                         
  -2  10   1         31.45         34.07         3.36 o                         
  -1  10   1          8.79          9.97         2.31 o                         
   0  10   1          1.25          1.66         1.17 o                         
   1  10   1          8.81          7.54         1.24 o                         
   2  10   1         31.42         32.23         3.38 o                         
   3  10   1         58.41         58.82         3.32 o                         
   4  10   1         71.29         66.61         7.05 o                         
   5  10   1         13.53         11.64         2.34 o                         
   6  10   1         19.42         25.18         2.98 o                         
   7  10   1         32.10         37.43         3.61 o                         
   8  10   1         24.29         27.34         8.59 o                         
  -6  11   1          1.78          4.69         1.84 o                         
  -5  11   1         21.93         21.40         2.85 o                         
  -4  11   1          6.98          8.41         2.26 o                         
  -3  11   1          1.97          2.89         1.99 o                         
  -2  11   1          2.05          5.06         1.97 o                         
  -1  11   1          4.81          5.89         1.65 o                         
   0  11   1          1.55          1.87         1.81 o                         
   1  11   1          4.83          8.38         3.44 o                         
   2  11   1          2.04          4.60         1.94 o                         
   3  11   1          1.97          3.25         1.92 o                         
   4  11   1          6.96          5.77         2.18 o                         
   5  11   1         21.95         21.94         2.94 o                         
   6  11   1          1.78          8.07         2.34 o                         
  -4  12   1         24.36         28.25         3.31 o                         
  -3  12   1         11.06         14.37         2.94 o                         
  -2  12   1          5.79         11.66         3.03 o                         
  -1  12   1         28.52         29.47         3.96 o                         
   0  12   1          1.58         10.21         5.50 o                         
   1  12   1         28.52         35.17         4.22 o                         
   2  12   1          5.80          6.91         2.71 o                         
   3  12   1         11.06         12.42         3.14 o                         
   4  12   1         24.36         30.46         3.29 o                         
   1   0   2       1576.80       1827.34        39.97 o                         
   2   0   2       2211.09       2036.70        23.71 o                         
   4   0   2        427.36        442.27         3.45 o                         
   5   0   2       1577.17       1634.64        13.84 o                         
   6   0   2          5.70          3.21         0.53 o                         
   7   0   2         13.30         12.97         1.15 o                         
   8   0   2         44.64         43.17         1.37 o                         
   9   0   2         22.94         26.65         1.41 o                         
  10   0   2         16.91         12.51         1.47 o                         
  11   0   2          0.47         -0.51         1.25 o                         
  12   0   2         11.17         10.72         2.12 o                         
 -12   1   2          0.32         -1.53         1.64 o                         
 -11   1   2         16.16         14.84         2.52 o                         
 -10   1   2         18.19         14.05         2.27 o                         
  -9   1   2         42.60         35.39         2.15 o                         
  -8   1   2         34.65         34.09         1.28 o                         
  -7   1   2         33.62         30.39         0.96 o                         
  -6   1   2         25.51         23.76         0.81 o                         
  -5   1   2        139.91        137.07         1.60 o                         
  -4   1   2       1286.74       1308.19        13.79 o                         
  -3   1   2       3065.64       2992.37        34.78 o                         
   3   1   2       3064.89       3010.38        34.92 o                         
   4   1   2       1286.65       1316.07        16.75 o                         
   5   1   2        139.83        135.92         1.78 o                         
   6   1   2         25.51         23.82         0.99 o                         
   7   1   2         33.55         33.97         1.11 o                         
   8   1   2         34.63         34.23         1.26 o                         
   9   1   2         42.68         39.83         2.05 o                         
  10   1   2         18.14         17.74         2.68 o                         
  11   1   2         16.19         15.86         1.74 o                         
  12   1   2          0.32          0.25         1.81 o                         
 -12   2   2         20.41         24.59         2.83 o                         
 -11   2   2          2.36          2.12         1.65 o                         
 -10   2   2          3.51          2.64         1.61 o                         
  -9   2   2         50.35         44.52         3.14 o                         
  -8   2   2        128.75        131.37         2.41 o                         
  -7   2   2         60.69         68.78         1.59 o                         
  -6   2   2        196.33        197.59         2.87 o                         
  -5   2   2        668.63        701.06         4.97 o                         
  -4   2   2         17.73         22.30         0.62 o                         
  -3   2   2        152.06        168.19         1.93 o                         
   0   2   2          3.08          6.66         0.34 o                         
   3   2   2        151.70        163.55         2.15 o                         
   4   2   2         17.66         23.39         0.80 o                         
   5   2   2        668.66        707.80         5.96 o                         
   6   2   2        196.09        199.46         2.63 o                         
   7   2   2         60.63         66.92         1.49 o                         
   8   2   2        128.87        129.91         3.25 o                         
   9   2   2         50.31         48.30         2.02 o                         
  10   2   2          3.49          1.63         2.46 o                         
  11   2   2          2.37          2.51         2.70 o                         
  12   2   2         20.41         17.67         2.51 o                         
 -12   3   2          6.26          4.80         3.17 o                         
 -11   3   2         13.71         16.46         2.29 o                         
 -10   3   2          2.99          3.07         1.71 o                         
  -9   3   2        101.25        113.78         4.10 o                         
  -8   3   2          0.42          0.06         0.85 o                         
  -7   3   2        850.75        785.90         5.88 o                         
  -6   3   2        176.07        186.45         3.22 o                         
  -5   3   2        153.56        174.76         1.96 o                         
  -4   3   2         97.24         95.43         1.13 o                         
  -3   3   2        695.77        761.31         5.99 o                         
  -2   3   2       2918.63       2980.99        36.72 o                         
  -1   3   2       1505.57       1460.42        25.37 o                         
   0   3   2        242.20        230.80         1.95 o                         
   1   3   2       1506.78       1418.51        21.25 o                         
   2   3   2       2919.37       2862.69        32.15 o                         
   3   3   2        696.51        768.44         5.68 o                         
   4   3   2         97.26         95.40         1.41 o                         
   5   3   2        153.78        172.97         2.07 o                         
   6   3   2        175.92        183.04         2.87 o                         
   7   3   2        851.44        777.34         6.23 o                         
   8   3   2          0.41          1.15         0.80 o                         
   9   3   2        101.25        118.00         5.28 o                         
  10   3   2          3.00          4.78         1.56 o                         
  11   3   2         13.68         23.24         2.58 o                         
  12   3   2          6.27          6.99         2.22 o                         
 -12   4   2         15.41         19.29         2.70 o                         
 -11   4   2         25.20         30.56         5.33 o                         
 -10   4   2         37.60         40.87         2.70 o                         
  -9   4   2         16.32         15.54         1.83 o                         
  -8   4   2        287.40        279.13         6.18 o                         
  -7   4   2        120.41        111.07         2.19 o                         
  -6   4   2        482.50        466.61         3.65 o                         
  -5   4   2         31.42         30.48         0.74 o                         
  -4   4   2        140.20        155.97         1.52 o                         
  -3   4   2       2269.50       2481.12        33.66 o                         
  -2   4   2        136.78        145.58         1.47 o                         
  -1   4   2       1041.95       1076.02         7.37 o                         
   0   4   2        245.94        215.53         2.12 o                         
   1   4   2       1041.13       1069.20         6.34 o                         
   2   4   2        136.82        145.98         1.55 o                         
   3   4   2       2269.63       2417.13        25.44 o                         
   4   4   2        140.18        155.13         2.11 o                         
   5   4   2         31.35         30.37         1.04 o                         
   6   4   2        482.57        463.55         4.47 o                         
   7   4   2        120.48        116.07         2.22 o                         
   8   4   2        287.71        301.37         8.61 o                         
   9   4   2         16.37         17.30         3.59 o                         
  10   4   2         37.51         44.85         3.21 o                         
  11   4   2         25.25         33.38         3.08 o                         
  12   4   2         15.38         19.39         2.77 o                         
 -11   5   2          7.18          5.51         2.09 o                         
 -10   5   2          4.43          7.20         2.84 o                         
  -9   5   2          0.29         -0.46         1.30 o                         
  -8   5   2         46.91         42.61         2.34 o                         
  -7   5   2        801.21        794.06        10.41 o                         
  -6   5   2        571.08        546.32         4.37 o                         
  -5   5   2        246.89        246.47         2.88 o                         
  -4   5   2        119.68        122.22         2.85 o                         
  -3   5   2        326.41        341.91         2.79 o                         
  -2   5   2        468.21        510.57         4.20 o                         
  -1   5   2        741.23        800.07         5.96 o                         
   0   5   2         70.05         81.00         1.27 o                         
   1   5   2        742.10        796.89         5.20 o                         
   2   5   2        467.03        509.28         4.08 o                         
   3   5   2        326.55        329.52         4.77 o                         
   4   5   2        119.53        117.72         1.85 o                         
   5   5   2        246.83        248.79         3.81 o                         
   6   5   2        571.66        548.73         6.55 o                         
   7   5   2        801.58        769.68         7.86 o                         
   8   5   2         46.98         39.64         3.10 o                         
   9   5   2          0.30         -0.12         3.28 o                         
  10   5   2          4.44          6.06         2.08 o                         
  11   5   2          7.17          8.18         2.35 o                         
 -11   6   2          4.53          6.60         2.26 o                         
 -10   6   2          3.34          1.18         1.66 o                         
  -9   6   2         10.53          5.66         1.69 o                         
  -8   6   2         20.42         15.88         1.97 o                         
  -7   6   2         79.91         85.82         2.90 o                         
  -6   6   2        727.83        692.33         9.41 o                         
  -5   6   2        177.05        168.42         3.67 o                         
  -4   6   2        215.09        207.86         3.25 o                         
  -3   6   2         98.30         97.13         1.42 o                         
  -2   6   2         16.76         16.75         0.80 o                         
  -1   6   2        113.01        125.98         1.87 o                         
   0   6   2        375.02        405.13         3.53 o                         
   1   6   2        112.98        126.30         2.07 o                         
   2   6   2         16.78         17.15         0.83 o                         
   3   6   2         98.08        101.90         1.86 o                         
   4   6   2        215.17        213.58         2.65 o                         
   5   6   2        177.19        168.83         2.48 o                         
   6   6   2        728.18        701.66         7.29 o                         
   7   6   2         79.98         77.24         3.24 o                         
   8   6   2         20.49         21.61         2.53 o                         
   9   6   2         10.56          4.75         2.37 o                         
  10   6   2          3.34          2.34         2.00 o                         
  11   6   2          4.51          6.78         2.98 o                         
 -10   7   2         11.87         18.73         2.49 o                         
  -9   7   2         59.32         67.12         3.36 o                         
  -8   7   2         22.88         26.42         3.21 o                         
  -7   7   2         18.93         19.25         1.88 o                         
  -6   7   2        212.38        225.04         4.87 o                         
  -5   7   2        144.56        129.07         3.39 o                         
  -4   7   2        144.25        136.54         2.61 o                         
  -3   7   2          3.99          3.86         0.55 o                         
  -2   7   2         57.57         58.85         1.33 o                         
  -1   7   2        143.26        153.23         2.07 o                         
   0   7   2          0.66          0.00         0.47 o                         
   1   7   2        143.29        150.62         1.96 o                         
   2   7   2         57.52         56.64         1.32 o                         
   3   7   2          4.00          4.63         0.57 o                         
   4   7   2        144.43        136.40         2.72 o                         
   5   7   2        144.41        131.37         2.70 o                         
   6   7   2        212.35        225.06         4.92 o                         
   7   7   2         18.92         19.04         2.02 o                         
   8   7   2         22.91         23.01         4.42 o                         
   9   7   2         59.38         72.44         4.98 o                         
  10   7   2         11.83         16.80         2.89 o                         
 -10   8   2         20.66         23.61         2.78 o                         
  -9   8   2         13.96         24.02         3.01 o                         
  -8   8   2         55.00         55.43         3.37 o                         
  -7   8   2          8.59         11.37         1.73 o                         
  -6   8   2        288.49        274.55         5.12 o                         
  -5   8   2         21.21         25.08         2.51 o                         
  -4   8   2         47.63         44.80         2.41 o                         
  -3   8   2         83.29         82.08         2.58 o                         
  -2   8   2         85.59         81.05         1.62 o                         
  -1   8   2         10.65          8.23         0.80 o                         
   0   8   2        307.66        303.01         4.07 o                         
   1   8   2         10.70          8.29         0.73 o                         
   2   8   2         85.70         81.80         2.01 o                         
   3   8   2         83.36         78.25         2.04 o                         
   4   8   2         47.63         48.34         2.14 o                         
   5   8   2         21.16         22.87         2.20 o                         
   6   8   2        288.35        278.15         9.38 o                         
   7   8   2          8.58          7.91         2.15 o                         
   8   8   2         54.97         54.57         4.70 o                         
   9   8   2         13.93         19.40         3.57 o                         
  10   8   2         20.67         28.03         3.28 o                         
  -9   9   2          4.77          0.26         2.60 o                         
  -8   9   2         11.85         14.58         2.34 o                         
  -7   9   2          8.15          7.72         1.90 o                         
  -6   9   2         18.67         19.12         2.04 o                         
  -5   9   2         23.90         20.33         3.44 o                         
  -4   9   2        161.59        154.90         3.85 o                         
  -3   9   2         21.51         23.72         1.78 o                         
  -2   9   2         69.06         62.84         2.35 o                         
  -1   9   2         60.83         62.40         2.00 o                         
   0   9   2          1.39         -0.53         1.17 o                         
   1   9   2         60.83         55.57         1.55 o                         
   2   9   2         69.22         63.68         2.60 o                         
   3   9   2         21.53         28.44         2.56 o                         
   4   9   2        161.67        149.31         9.93 o                         
   5   9   2         23.87         19.73         2.12 o                         
   6   9   2         18.62         17.03         2.14 o                         
   7   9   2          8.14          4.93         2.06 o                         
   8   9   2         11.85         22.92         4.34 o                         
   9   9   2          4.78          8.81         3.03 o                         
  -8  10   2          6.11          3.33         2.40 o                         
  -7  10   2         43.03         51.81         3.35 o                         
  -6  10   2         38.99         44.16         3.05 o                         
  -5  10   2          1.12          2.68         1.40 o                         
  -4  10   2         11.67         10.39         1.41 o                         
  -3  10   2         28.35         22.92         1.77 o                         
  -2  10   2         70.01         65.85         3.03 o                         
  -1  10   2        142.55        133.58         3.90 o                         
   0  10   2         23.60         20.95         1.65 o                         
   1  10   2        142.57        138.87         3.82 o                         
   2  10   2         69.95         66.36         4.47 o                         
   3  10   2         28.34         24.88         2.55 o                         
   4  10   2         11.66         10.60         2.78 o                         
   5  10   2          1.11          6.07         2.08 o                         
   6  10   2         38.96         39.39         3.51 o                         
   7  10   2         43.05         57.55         5.35 o                         
   8  10   2          6.12          4.33         5.65 o                         
  -6  11   2         23.40         26.22         2.89 o                         
  -5  11   2         17.64         22.73         2.48 o                         
  -4  11   2          4.23          2.67         1.69 o                         
  -3  11   2          7.65          6.95         1.75 o                         
  -2  11   2         33.91         34.96         3.38 o                         
  -1  11   2         12.75          7.15         1.77 o                         
   0  11   2         68.54         58.36         4.28 o                         
   1  11   2         12.78         13.72         3.19 o                         
   2  11   2         33.91         35.72         3.13 o                         
   3  11   2          7.64         10.86         2.23 o                         
   4  11   2          4.21          4.57         2.09 o                         
   5  11   2         17.63         22.25         2.87 o                         
   6  11   2         23.44         29.65         3.89 o                         
  -4  12   2         19.54         19.42         3.02 o                         
  -3  12   2         11.33         13.66         2.25 o                         
  -2  12   2          8.46         12.30         3.05 o                         
  -1  12   2         17.41         23.24         4.72 o                         
   0  12   2          0.42          1.24         2.39 o                         
   1  12   2         17.43         23.04         3.60 o                         
   2  12   2          8.48         10.27         2.89 o                         
   3  12   2         11.34         19.53         5.42 o                         
   4  12   2         19.54         23.67         3.06 o                         
   2   0   3       1763.18       1786.20        21.78 o                         
   3   0   3        159.22        195.58         1.81 o                         
   4   0   3       1144.71       1129.91         7.48 o                         
   5   0   3          6.33         11.50         0.64 o                         
   6   0   3         56.84         64.87         1.24 o                         
   7   0   3        145.69        146.09         2.02 o                         
   8   0   3         56.04         59.22         1.54 o                         
   9   0   3        145.75        149.92         4.77 o                         
  10   0   3          3.33          1.12         1.28 o                         
  11   0   3         15.36         17.52         2.02 o                         
  12   0   3          6.42          7.73         2.05 o                         
 -12   1   3          4.95          2.95         1.92 o                         
 -11   1   3          0.36          0.65         2.04 o                         
 -10   1   3          1.38         -0.20         1.81 o                         
  -9   1   3         32.24         38.77         1.89 o                         
  -8   1   3        265.42        261.84         3.73 o                         
  -7   1   3         53.02         56.27         1.46 o                         
  -6   1   3        136.59        160.07         2.06 o                         
  -5   1   3        619.46        655.08         4.74 o                         
  -4   1   3        358.29        382.47         3.17 o                         
  -3   1   3       1280.97       1320.32        18.99 o                         
  -2   1   3       1928.26       2009.90        23.74 o                         
   0   1   3        381.17        337.10         2.80 o                         
   2   1   3       1930.41       1963.64        23.64 o                         
   3   1   3       1278.67       1327.16        19.12 o                         
   4   1   3        357.61        381.99         3.28 o                         
   5   1   3        619.61        661.27         4.96 o                         
   6   1   3        136.50        159.68         2.01 o                         
   7   1   3         53.00         55.22         2.41 o                         
   8   1   3        265.37        257.88         3.40 o                         
   9   1   3         32.15         38.12         1.80 o                         
  10   1   3          1.38         -0.75         1.07 o                         
  11   1   3          0.35         -1.70         2.68 o                         
  12   1   3          4.93          7.18         1.93 o                         
 -12   2   3          4.70          6.21         2.12 o                         
 -11   2   3         33.13         36.89         4.48 o                         
 -10   2   3         55.90         55.02         2.75 o                         
  -9   2   3         36.09         36.21         2.00 o                         
  -8   2   3        158.99        155.07         3.60 o                         
  -7   2   3        151.25        153.41         1.99 o                         
  -6   2   3        177.98        170.92         2.47 o                         
  -5   2   3        542.57        491.98         3.60 o                         
  -4   2   3        287.11        281.42         2.56 o                         
  -3   2   3        103.17         93.52         1.02 o                         
  -2   2   3       4862.65       4890.23       104.35 o                         
   2   2   3       4863.64       4728.44       103.09 o                         
   3   2   3        103.29         96.10         1.39 o                         
   4   2   3        287.12        285.99         2.75 o                         
   5   2   3        542.82        492.29         6.89 o                         
   6   2   3        177.79        171.94         2.22 o                         
   7   2   3        151.42        156.29         2.27 o                         
   8   2   3        158.77        152.86         2.56 o                         
   9   2   3         36.12         39.07         2.64 o                         
  10   2   3         55.93         51.83         3.29 o                         
  11   2   3         33.11         30.98         3.57 o                         
  12   2   3          4.71          7.14         3.90 o                         
 -12   3   3          6.15          5.81         2.07 o                         
 -11   3   3         24.99         28.56         3.52 o                         
 -10   3   3          6.89          6.10         1.56 o                         
  -9   3   3        265.78        264.82         4.91 o                         
  -8   3   3        178.52        160.87         4.00 o                         
  -7   3   3        285.97        282.19         4.08 o                         
  -6   3   3        124.37        122.08         1.59 o                         
  -5   3   3        549.20        538.14         4.02 o                         
  -4   3   3        191.57        203.82         1.85 o                         
  -3   3   3        441.31        467.44         3.68 o                         
  -2   3   3        588.42        563.40         4.12 o                         
  -1   3   3         83.10         74.25         1.14 o                         
   0   3   3       1065.08       1036.60        10.04 o                         
   1   3   3         82.87         75.42         1.05 o                         
   2   3   3        588.43        572.09         4.85 o                         
   3   3   3        441.10        481.93         3.97 o                         
   4   3   3        191.06        207.27         2.20 o                         
   5   3   3        548.94        543.85         4.71 o                         
   6   3   3        124.23        126.16         2.31 o                         
   7   3   3        285.54        283.52         3.92 o                         
   8   3   3        178.41        161.29         3.07 o                         
   9   3   3        266.02        262.22         5.14 o                         
  10   3   3          6.89          8.14         1.69 o                         
  11   3   3         25.04         29.97         2.81 o                         
  12   3   3          6.16         11.21         2.47 o                         
 -12   4   3          3.99          9.15         2.25 o                         
 -11   4   3         18.62         21.14         3.95 o                         
 -10   4   3          2.24          1.72         2.11 o                         
  -9   4   3         64.33         57.62         2.51 o                         
  -8   4   3         81.08         80.39         3.05 o                         
  -7   4   3        377.32        353.69         5.20 o                         
  -6   4   3        198.35        197.62         2.03 o                         
  -5   4   3         93.83        102.15         1.31 o                         
  -4   4   3        750.13        750.94         6.66 o                         
  -3   4   3        408.81        415.60         3.51 o                         
  -2   4   3        759.97        754.50         5.65 o                         
  -1   4   3       1789.17       1793.94        23.77 o                         
   0   4   3        157.67        132.60         1.76 o                         
   1   4   3       1790.23       1808.98        23.20 o                         
   2   4   3        759.69        755.07         5.33 o                         
   3   4   3        408.94        414.58         4.52 o                         
   4   4   3        750.47        743.18         5.97 o                         
   5   4   3         93.71         99.50         1.71 o                         
   6   4   3        198.13        200.32         2.64 o                         
   7   4   3        377.30        354.07         4.30 o                         
   8   4   3         81.25         78.46         4.58 o                         
   9   4   3         64.43         55.10         3.43 o                         
  10   4   3          2.26         -0.15         1.46 o                         
  11   4   3         18.63         21.12         2.68 o                         
  12   4   3          4.01          5.12         4.08 o                         
 -11   5   3         12.79         10.26         2.33 o                         
 -10   5   3         51.50         46.62         4.69 o                         
  -9   5   3          6.87          6.48         1.54 o                         
  -8   5   3         13.91         11.44         2.07 o                         
  -7   5   3        442.82        445.23         6.21 o                         
  -6   5   3         95.92         87.84         2.24 o                         
  -5   5   3          1.89          2.18         0.57 o                         
  -4   5   3        683.84        654.15         5.52 o                         
  -3   5   3          2.01          3.10         0.52 o                         
  -2   5   3        347.75        337.45         3.66 o                         
  -1   5   3        541.05        600.52         6.68 o                         
   0   5   3         25.85         28.34         0.85 o                         
   1   5   3        541.35        606.68         4.62 o                         
   2   5   3        348.01        338.51         3.07 o                         
   3   5   3          2.00          3.23         0.59 o                         
   4   5   3        684.43        653.71         5.51 o                         
   5   5   3          1.88          2.13         0.63 o                         
   6   5   3         95.98         88.79         2.00 o                         
   7   5   3        443.16        439.99         5.77 o                         
   8   5   3         13.90         12.14         3.67 o                         
   9   5   3          6.87          7.14         3.03 o                         
  10   5   3         51.52         41.80         3.43 o                         
  11   5   3         12.81         16.85         4.72 o                         
 -11   6   3          1.75          1.40         2.65 o                         
 -10   6   3          5.46          7.92         1.93 o                         
  -9   6   3         25.72         34.69         3.07 o                         
  -8   6   3         45.42         51.43         3.24 o                         
  -7   6   3        130.40        127.18         3.38 o                         
  -6   6   3        131.67        137.57         3.44 o                         
  -5   6   3         83.39         71.55         1.95 o                         
  -4   6   3        126.12        135.32         1.91 o                         
  -3   6   3        277.30        273.41         3.15 o                         
  -2   6   3         10.56         11.07         0.68 o                         
  -1   6   3         85.06        103.56         1.62 o                         
   0   6   3         43.04         48.31         1.08 o                         
   1   6   3         85.06        103.74         1.59 o                         
   2   6   3         10.64         10.75         0.69 o                         
   3   6   3        277.53        282.63         3.45 o                         
   4   6   3        126.12        133.76         2.20 o                         
   5   6   3         83.41         73.33         1.81 o                         
   6   6   3        131.55        132.92         2.71 o                         
   7   6   3        130.26        128.58         3.55 o                         
   8   6   3         45.40         44.61         6.23 o                         
   9   6   3         25.74         36.35         3.64 o                         
  10   6   3          5.46          2.37         2.35 o                         
  11   6   3          1.75          5.69         3.27 o                         
 -10   7   3         10.01         13.59         2.29 o                         
  -9   7   3         35.03         37.65         2.86 o                         
  -8   7   3         65.73         68.47         3.59 o                         
  -7   7   3         14.74         16.92         2.45 o                         
  -6   7   3        110.83        103.19         3.44 o                         
  -5   7   3        121.15        120.66         4.67 o                         
  -4   7   3        191.01        198.13         3.38 o                         
  -3   7   3         26.07         24.85         1.15 o                         
  -2   7   3        200.73        197.14         2.46 o                         
  -1   7   3        105.30        100.00         1.67 o                         
   0   7   3         62.95         58.38         1.29 o                         
   1   7   3        105.38        101.28         2.03 o                         
   2   7   3        200.88        199.38         2.43 o                         
   3   7   3         26.18         25.89         1.15 o                         
   4   7   3        191.02        195.37         3.57 o                         
   5   7   3        121.15        120.64         2.57 o                         
   6   7   3        110.56         94.72         2.68 o                         
   7   7   3         14.74         20.81         2.51 o                         
   8   7   3         65.87         67.15         7.93 o                         
   9   7   3         34.99         33.25         3.95 o                         
  10   7   3         10.00         15.81         3.39 o                         
 -10   8   3         26.99         24.20         5.25 o                         
  -9   8   3          0.64          5.86         2.09 o                         
  -8   8   3          9.67         12.24         3.20 o                         
  -7   8   3          7.00          5.78         1.48 o                         
  -6   8   3          6.86          8.92         1.69 o                         
  -5   8   3         25.64         25.04         2.07 o                         
  -4   8   3        183.55        165.64         3.85 o                         
  -3   8   3        220.36        208.04         3.78 o                         
  -2   8   3        130.07        131.89         2.18 o                         
  -1   8   3         26.11         28.72         1.17 o                         
   0   8   3        114.98        109.36         1.89 o                         
   1   8   3         26.16         29.13         1.31 o                         
   2   8   3        130.11        128.52         2.53 o                         
   3   8   3        220.55        208.60         3.80 o                         
   4   8   3        183.61        162.46         3.16 o                         
   5   8   3         25.60         25.82         1.93 o                         
   6   8   3          6.88          6.34         2.19 o                         
   7   8   3          7.02         13.89         2.61 o                         
   8   8   3          9.66         11.09         2.95 o                         
   9   8   3          0.64          4.89         2.78 o                         
  10   8   3         27.05         27.16         4.75 o                         
  -9   9   3          6.54          5.98         2.38 o                         
  -8   9   3         12.93         14.70         2.35 o                         
  -7   9   3          4.95          2.87         1.94 o                         
  -6   9   3         17.99         18.45         2.00 o                         
  -5   9   3         15.84         18.10         2.15 o                         
  -4   9   3         79.77         79.99         2.97 o                         
  -3   9   3        100.23         98.30         2.88 o                         
  -2   9   3         37.74         31.24         2.20 o                         
  -1   9   3        180.56        187.01         3.40 o                         
   0   9   3         81.85         82.12         2.05 o                         
   1   9   3        180.49        182.89         4.08 o                         
   2   9   3         37.79         32.66         1.83 o                         
   3   9   3        100.14        101.26         4.04 o                         
   4   9   3         79.75         79.70         3.27 o                         
   5   9   3         15.81         15.47         2.04 o                         
   6   9   3         18.02         13.11         2.10 o                         
   7   9   3          4.93          2.32         5.22 o                         
   8   9   3         12.90         15.07         3.17 o                         
   9   9   3          6.56          7.81         3.11 o                         
  -8  10   3          5.04          5.76         2.29 o                         
  -7  10   3         12.32         13.73         3.38 o                         
  -6  10   3          8.21          8.74         1.98 o                         
  -5  10   3          2.43          0.38         2.05 o                         
  -4  10   3         25.20         20.60         2.09 o                         
  -3  10   3         34.48         32.53         2.24 o                         
  -2  10   3         20.35         25.39         2.28 o                         
  -1  10   3         43.09         38.86         2.65 o                         
   0  10   3          6.68          5.24         1.25 o                         
   1  10   3         43.06         42.25         2.49 o                         
   2  10   3         20.32         24.46         2.52 o                         
   3  10   3         34.46         44.10         3.75 o                         
   4  10   3         25.14         19.25         2.89 o                         
   5  10   3          2.44          3.46         1.88 o                         
   6  10   3          8.22         13.02         3.03 o                         
   7  10   3         12.29         13.29         3.23 o                         
   8  10   3          5.05          2.60         2.64 o                         
  -6  11   3          9.41          9.48         2.46 o                         
  -5  11   3          3.48          6.63         1.89 o                         
  -4  11   3          9.61         12.60         1.86 o                         
  -3  11   3         19.87         14.46         1.67 o                         
  -2  11   3         33.25         36.47         2.73 o                         
  -1  11   3         12.77         11.93         1.92 o                         
   0  11   3         42.54         42.10         4.17 o                         
   1  11   3         12.76         13.24         2.88 o                         
   2  11   3         33.27         32.11         5.12 o                         
   3  11   3         19.85         15.66         3.03 o                         
   4  11   3          9.56          4.51         3.94 o                         
   5  11   3          3.49          4.98         2.84 o                         
   6  11   3          9.37          7.69         2.84 o                         
  -4  12   3          2.85          3.78         2.17 o                         
  -3  12   3         22.32         25.88         3.30 o                         
  -2  12   3         23.04         22.88         5.37 o                         
  -1  12   3         16.10         25.50         3.66 o                         
   0  12   3          0.26         -1.92         1.98 o                         
   1  12   3         16.09         21.52         4.67 o                         
   2  12   3         23.04         25.25         3.85 o                         
   3  12   3         22.31         21.24         5.17 o                         
   4  12   3          2.84          8.07         2.92 o                         
   0   0   4        179.14        186.37         2.02 o                         
   1   0   4          8.35          3.61         0.28 o                         
   4   0   4       1167.24       1105.30         8.94 o                         
   5   0   4        555.38        614.77         4.73 o                         
   6   0   4        211.10        211.76         2.36 o                         
   7   0   4        149.65        147.35         2.05 o                         
   8   0   4        100.90         97.85         1.82 o                         
   9   0   4          9.48         11.10         1.23 o                         
  10   0   4         85.71         88.79         2.72 o                         
  11   0   4          9.64          9.57         1.72 o                         
  12   0   4         56.71         49.46         3.09 o                         
 -12   1   4         17.57         18.18         2.90 o                         
 -11   1   4          2.68          3.32         1.71 o                         
 -10   1   4         29.90         27.83         2.98 o                         
  -9   1   4         43.89         46.41         1.79 o                         
  -8   1   4         57.56         54.69         1.43 o                         
  -7   1   4         39.34         36.08         1.13 o                         
  -6   1   4        111.34        119.94         1.95 o                         
  -5   1   4       2242.34       2317.31        32.75 o                         
  -4   1   4        484.71        459.94         3.45 o                         
  -3   1   4        691.13        693.40         7.49 o                         
   0   1   4       2613.43       2613.60        39.93 o                         
   3   1   4        690.60        693.80         5.22 o                         
   4   1   4        485.39        469.29         4.22 o                         
   5   1   4       2241.40       2308.69        32.90 o                         
   6   1   4        111.46        117.03         1.67 o                         
   7   1   4         39.37         36.21         1.10 o                         
   8   1   4         57.43         53.99         2.47 o                         
   9   1   4         43.88         42.76         1.75 o                         
  10   1   4         29.83         32.42         2.18 o                         
  11   1   4          2.67          2.78         1.36 o                         
  12   1   4         17.61         18.75         3.22 o                         
 -12   2   4          2.87          0.43         1.85 o                         
 -11   2   4         40.11         37.57         2.77 o                         
 -10   2   4         17.69         15.21         2.11 o                         
  -9   2   4          2.68          2.05         1.26 o                         
  -8   2   4         66.18         61.91         2.14 o                         
  -7   2   4         88.50         85.43         1.48 o                         
  -6   2   4        319.30        319.38         2.82 o                         
  -5   2   4        452.04        424.89         3.24 o                         
  -4   2   4       2978.28       3164.41        38.62 o                         
  -3   2   4        215.47        219.95         1.99 o                         
  -2   2   4       2745.82       2776.20        34.45 o                         
  -1   2   4        732.82        737.94         6.87 o                         
   0   2   4        413.31        422.99         3.02 o                         
   1   2   4        732.73        738.50         5.24 o                         
   2   2   4       2745.68       2781.94        37.94 o                         
   3   2   4        215.73        223.43         2.01 o                         
   4   2   4       2978.19       3051.39        38.56 o                         
   5   2   4        451.42        429.05         3.91 o                         
   6   2   4        319.64        317.69         3.55 o                         
   7   2   4         88.48         89.50         1.74 o                         
   8   2   4         66.07         61.90         2.44 o                         
   9   2   4          2.71          2.97         1.15 o                         
  10   2   4         17.70         19.04         3.92 o                         
  11   2   4         40.14         44.79         4.19 o                         
  12   2   4          2.88          5.22         2.08 o                         
 -12   3   4          0.51          0.72         1.91 o                         
 -11   3   4         13.26         16.60         2.30 o                         
 -10   3   4         34.36         34.78         2.25 o                         
  -9   3   4          8.41          7.35         1.74 o                         
  -8   3   4        110.34        118.18         2.41 o                         
  -7   3   4         14.08         16.28         1.18 o                         
  -6   3   4        200.82        202.33         2.57 o                         
  -5   3   4        243.30        269.72         3.20 o                         
  -4   3   4       1157.02       1132.34         9.38 o                         
  -3   3   4       1291.56       1417.79        11.90 o                         
  -2   3   4        691.16        671.30         4.36 o                         
  -1   3   4        330.59        318.74         2.51 o                         
   0   3   4          5.79          5.18         0.46 o                         
   1   3   4        330.92        324.03         2.63 o                         
   2   3   4        691.92        672.83         5.87 o                         
   3   3   4       1290.79       1404.26        10.91 o                         
   4   3   4       1156.56       1135.15         8.19 o                         
   5   3   4        243.16        270.10         2.93 o                         
   6   3   4        200.68        204.29         2.60 o                         
   7   3   4         14.12         15.76         0.94 o                         
   8   3   4        110.36        123.02         3.37 o                         
   9   3   4          8.44          8.50         1.52 o                         
  10   3   4         34.44         40.54         2.35 o                         
  11   3   4         13.29         16.63         2.71 o                         
  12   3   4          0.51          1.27         2.06 o                         
 -12   4   4          7.18          2.59         2.02 o                         
 -11   4   4          0.25          0.08         1.82 o                         
 -10   4   4         35.19         33.72         3.69 o                         
  -9   4   4          3.92          2.24         1.84 o                         
  -8   4   4        102.95        108.80         4.14 o                         
  -7   4   4        200.34        184.47         3.80 o                         
  -6   4   4        471.03        477.74         3.81 o                         
  -5   4   4         35.16         40.00         1.08 o                         
  -4   4   4        270.93        301.62         2.90 o                         
  -3   4   4        785.90        776.65         5.46 o                         
  -2   4   4        551.34        616.83         4.57 o                         
  -1   4   4       1394.03       1361.13        13.86 o                         
   0   4   4        269.25        276.17         2.43 o                         
   1   4   4       1393.87       1384.56        13.67 o                         
   2   4   4        551.02        607.70         4.42 o                         
   3   4   4        785.69        762.30         8.02 o                         
   4   4   4        271.21        299.33         3.31 o                         
   5   4   4         35.11         41.13         1.17 o                         
   6   4   4        470.82        474.24         4.61 o                         
   7   4   4        200.25        184.69         3.26 o                         
   8   4   4        103.10         99.76         3.85 o                         
   9   4   4          3.90          4.85         1.64 o                         
  10   4   4         35.23         42.95         3.62 o                         
  11   4   4          0.25          1.88         1.99 o                         
  12   4   4          7.19          3.18         2.26 o                         
 -11   5   4          1.82          5.96         2.02 o                         
 -10   5   4         10.38         11.31         1.90 o                         
  -9   5   4         13.22         18.49         1.81 o                         
  -8   5   4        326.43        306.01         6.74 o                         
  -7   5   4        192.55        184.74         3.78 o                         
  -6   5   4        209.17        200.35         4.22 o                         
  -5   5   4        227.28        233.25         2.67 o                         
  -4   5   4        126.81        129.57         2.26 o                         
  -3   5   4        436.62        410.97         3.87 o                         
  -2   5   4        281.34        299.42         2.84 o                         
  -1   5   4        700.00        740.38         6.42 o                         
   0   5   4         50.84         53.27         0.97 o                         
   1   5   4        699.83        741.82         5.14 o                         
   2   5   4        281.58        296.58         3.19 o                         
   3   5   4        436.75        416.67         4.25 o                         
   4   5   4        126.75        130.71         2.06 o                         
   5   5   4        227.04        230.09         3.07 o                         
   6   5   4        209.28        200.11         4.99 o                         
   7   5   4        192.70        181.15         3.69 o                         
   8   5   4        326.41        290.27        12.26 o                         
   9   5   4         13.29         19.46         2.74 o                         
  10   5   4         10.35         14.07         3.69 o                         
  11   5   4          1.81          5.21         2.34 o                         
 -11   6   4          1.14          0.26         1.96 o                         
 -10   6   4         10.04          9.11         2.06 o                         
  -9   6   4        121.62        114.82         3.78 o                         
  -8   6   4        138.75        152.34         6.11 o                         
  -7   6   4        164.29        167.29         3.75 o                         
  -6   6   4         82.83         80.85         2.62 o                         
  -5   6   4         15.38         19.17         1.02 o                         
  -4   6   4         30.46         31.36         1.07 o                         
  -3   6   4        285.90        304.46         3.26 o                         
  -2   6   4        140.80        144.40         2.20 o                         
  -1   6   4        519.81        550.24         5.04 o                         
   0   6   4          0.22          0.19         0.39 o                         
   1   6   4        519.90        543.84         4.22 o                         
   2   6   4        140.87        144.74         1.70 o                         
   3   6   4        285.86        307.57         3.69 o                         
   4   6   4         30.46         32.61         1.23 o                         
   5   6   4         15.45         20.93         1.42 o                         
   6   6   4         83.07         76.89         3.01 o                         
   7   6   4        164.33        151.88         3.77 o                         
   8   6   4        138.68        143.43         5.97 o                         
   9   6   4        121.53        111.76        10.02 o                         
  10   6   4         10.02         12.35         3.05 o                         
  11   6   4          1.13          1.85         2.24 o                         
 -10   7   4         57.69         66.70         3.93 o                         
  -9   7   4         78.54         86.67         5.69 o                         
  -8   7   4         48.81         36.88         2.80 o                         
  -7   7   4         20.20         18.32         1.82 o                         
  -6   7   4         27.00         21.05         1.73 o                         
  -5   7   4        305.80        298.39         5.17 o                         
  -4   7   4        150.80        154.32         2.50 o                         
  -3   7   4         70.74         66.74         1.60 o                         
  -2   7   4          6.28          7.51         1.11 o                         
  -1   7   4        104.60        101.37         1.94 o                         
   0   7   4         96.74         93.81         1.58 o                         
   1   7   4        104.83        102.66         1.62 o                         
   2   7   4          6.32          7.67         0.73 o                         
   3   7   4         70.61         68.12         1.79 o                         
   4   7   4        150.92        160.16         4.08 o                         
   5   7   4        306.12        306.53         4.43 o                         
   6   7   4         26.98         25.03         2.04 o                         
   7   7   4         20.26         19.98         4.56 o                         
   8   7   4         48.71         47.22        16.37 o                         
   9   7   4         78.50         84.43         5.06 o                         
  10   7   4         57.68         63.25         4.91 o                         
 -10   8   4          9.91         10.11         2.69 o                         
  -9   8   4         31.74         39.13         3.96 o                         
  -8   8   4         54.44         63.04         3.51 o                         
  -7   8   4          6.35          4.97         1.66 o                         
  -6   8   4         58.13         55.46         2.76 o                         
  -5   8   4         70.43         73.57         3.34 o                         
  -4   8   4        259.01        258.12         4.37 o                         
  -3   8   4        121.69        123.90         2.54 o                         
  -2   8   4        159.76        145.22         2.70 o                         
  -1   8   4        108.29        103.98         2.23 o                         
   0   8   4         11.97          8.31         0.83 o                         
   1   8   4        108.12        107.99         1.93 o                         
   2   8   4        159.76        147.68         3.59 o                         
   3   8   4        121.51        116.95         3.78 o                         
   4   8   4        259.29        245.58         4.16 o                         
   5   8   4         70.35         82.10         4.04 o                         
   6   8   4         58.24         44.90         3.44 o                         
   7   8   4          6.32          9.51         2.34 o                         
   8   8   4         54.46         77.45         9.21 o                         
   9   8   4         31.71         41.71         4.59 o                         
  10   8   4          9.92         16.15         7.83 o                         
  -9   9   4          0.29         -2.16         2.16 o                         
  -8   9   4          6.57          6.94         2.24 o                         
  -7   9   4         24.65         23.62         2.49 o                         
  -6   9   4          7.89          6.65         1.66 o                         
  -5   9   4          0.16         -0.44         1.50 o                         
  -4   9   4        154.02        157.30         3.54 o                         
  -3   9   4         67.47         71.75         2.53 o                         
  -2   9   4         20.69         19.66         1.74 o                         
  -1   9   4        274.19        260.21         4.34 o                         
   0   9   4         33.57         37.04         1.57 o                         
   1   9   4        274.27        259.37         3.92 o                         
   2   9   4         20.62         21.27         1.70 o                         
   3   9   4         67.50         72.02         4.46 o                         
   4   9   4        153.91        149.02         4.94 o                         
   5   9   4          0.16         -1.64         1.64 o                         
   6   9   4          7.87          8.65         3.09 o                         
   7   9   4         24.71         30.21         3.82 o                         
   8   9   4          6.55         12.14         3.21 o                         
   9   9   4          0.29          3.26         2.68 o                         
  -8  10   4         14.31         18.30         2.94 o                         
  -7  10   4         14.33          9.98         2.42 o                         
  -6  10   4         12.13         16.89         2.35 o                         
  -5  10   4          4.82          5.52         1.69 o                         
  -4  10   4          4.67          6.62         1.46 o                         
  -3  10   4         56.83         53.74         2.39 o                         
  -2  10   4         12.32         13.15         1.79 o                         
  -1  10   4         29.75         28.53         1.99 o                         
   0  10   4          8.35          8.93         1.35 o                         
   1  10   4         29.74         31.92         3.34 o                         
   2  10   4         12.35         11.54         2.48 o                         
   3  10   4         56.84         53.66         8.49 o                         
   4  10   4          4.64          4.62         2.96 o                         
   5  10   4          4.79          5.67         4.44 o                         
   6  10   4         12.11          9.72         2.83 o                         
   7  10   4         14.35         16.77         9.77 o                         
   8  10   4         14.32         17.26         3.58 o                         
  -6  11   4         27.47         25.37         2.97 o                         
  -5  11   4          2.06          4.24         2.05 o                         
  -4  11   4         21.55         23.26         2.82 o                         
  -3  11   4          2.98         -0.04         1.37 o                         
  -2  11   4         24.33         23.27         3.04 o                         
  -1  11   4         73.97         90.36         4.79 o                         
   0  11   4          9.06         13.73         3.16 o                         
   1  11   4         73.97        103.41         5.41 o                         
   2  11   4         24.34         25.54         3.58 o                         
   3  11   4          2.98          0.15         3.21 o                         
   4  11   4         21.54         30.34         8.84 o                         
   5  11   4          2.06          5.20         2.65 o                         
   6  11   4         27.49         37.85         4.47 o                         
  -4  12   4          3.13          5.76         2.34 o                         
  -3  12   4         18.04         29.91         4.19 o                         
  -2  12   4         35.03         44.98         3.71 o                         
  -1  12   4         11.04         10.56         3.07 o                         
   0  12   4         21.35         26.01         3.80 o                         
   1  12   4         11.05         23.58         3.40 o                         
   2  12   4         35.02         45.15         6.28 o                         
   3  12   4         18.02         33.59         6.48 o                         
   4  12   4          3.12          8.78         4.04 o                         
   2   0   5       3993.64       3821.27        42.02 o                         
   3   0   5         89.58         94.46         1.60 o                         
   4   0   5        465.91        443.51         3.52 o                         
   5   0   5       1076.43       1096.56         7.56 o                         
   6   0   5        144.34        169.70         2.96 o                         
   7   0   5        183.11        187.78         3.12 o                         
   8   0   5          2.61          2.21         0.81 o                         
   9   0   5          9.55          6.79         1.49 o                         
  10   0   5        162.20        162.09         6.06 o                         
  11   0   5         48.31         53.58         2.47 o                         
  12   0   5         19.94         32.00         2.73 o                         
 -12   1   5         31.29         35.67         2.94 o                         
 -11   1   5        103.39        106.86         7.37 o                         
 -10   1   5         80.90         93.64         3.85 o                         
  -9   1   5        181.59        183.23         3.14 o                         
  -8   1   5        244.88        233.64         2.85 o                         
  -7   1   5        179.44        181.51         2.33 o                         
  -6   1   5         26.80         29.00         1.14 o                         
  -5   1   5        212.65        202.51         2.36 o                         
  -4   1   5         90.01        106.15         1.29 o                         
  -3   1   5       1064.32       1037.88        10.39 o                         
  -2   1   5        323.15        288.04         2.76 o                         
   0   1   5        187.83        169.54         1.56 o                         
   1   1   5       3641.38       3586.13        55.67 o                         
   2   1   5        322.38        288.03         2.19 o                         
   3   1   5       1065.40       1056.71         8.23 o                         
   4   1   5         90.16        104.57         1.55 o                         
   5   1   5        212.01        205.21         2.32 o                         
   6   1   5         26.76         27.13         0.93 o                         
   7   1   5        179.49        181.50         2.31 o                         
   8   1   5        244.82        234.31         3.25 o                         
   9   1   5        181.59        177.46         4.75 o                         
  10   1   5         81.00         90.29         3.15 o                         
  11   1   5        103.53         98.43         4.78 o                         
  12   1   5         31.31         32.07         2.94 o                         
 -12   2   5         11.30         14.02         2.41 o                         
 -11   2   5          3.71          5.48         1.83 o                         
 -10   2   5         24.62         20.48         2.45 o                         
  -9   2   5         95.90         95.91         2.39 o                         
  -8   2   5        155.35        147.64         4.97 o                         
  -7   2   5         97.71        100.52         1.61 o                         
  -6   2   5        183.78        169.80         1.88 o                         
  -5   2   5        930.80        969.67         6.86 o                         
  -4   2   5        304.10        318.42         2.79 o                         
  -3   2   5       2092.15       2083.93        30.86 o                         
  -2   2   5       4122.24       4229.20        93.25 o                         
  -1   2   5       5070.40       4910.07       104.40 o                         
   2   2   5       4123.20       4194.81        62.96 o                         
   3   2   5       2090.69       2061.93        32.55 o                         
   4   2   5        303.70        322.22         2.83 o                         
   5   2   5        931.60        967.29         6.89 o                         
   6   2   5        183.80        172.21         2.12 o                         
   7   2   5         97.76        100.52         2.08 o                         
   8   2   5        155.47        146.20         2.62 o                         
   9   2   5         95.94        100.23         3.72 o                         
  10   2   5         24.69         22.07         2.93 o                         
  11   2   5          3.73          5.14         1.55 o                         
  12   2   5         11.32         12.42         2.36 o                         
 -12   3   5          5.73          9.54         2.26 o                         
 -11   3   5          9.45          7.30         1.78 o                         
 -10   3   5         11.68         13.84         2.66 o                         
  -9   3   5         32.58         30.49         2.00 o                         
  -8   3   5         89.66         90.54         2.49 o                         
  -7   3   5         12.05          8.05         0.67 o                         
  -6   3   5         69.19         64.93         1.17 o                         
  -5   3   5         46.20         44.88         0.88 o                         
  -4   3   5        339.84        349.28         2.76 o                         
  -3   3   5        531.36        501.80         3.83 o                         
  -2   3   5       2144.14       2052.95        26.66 o                         
  -1   3   5       1734.77       1673.32        20.56 o                         
   0   3   5       1878.15       1885.13        22.51 o                         
   1   3   5       1732.35       1671.26        20.60 o                         
   2   3   5       2144.57       2056.16        27.22 o                         
   3   3   5        531.32        491.44         4.47 o                         
   4   3   5        339.82        352.30         4.34 o                         
   5   3   5         46.20         46.58         1.46 o                         
   6   3   5         69.44         68.19         2.15 o                         
   7   3   5         12.05          7.88         0.84 o                         
   8   3   5         89.83         90.02         2.59 o                         
   9   3   5         32.69         33.43         2.68 o                         
  10   3   5         11.64         13.41         1.85 o                         
  11   3   5          9.43         11.48         2.16 o                         
  12   3   5          5.73          9.31         2.34 o                         
 -12   4   5         15.56         16.36         2.71 o                         
 -11   4   5         21.21         21.52         2.28 o                         
 -10   4   5         19.38         16.14         2.25 o                         
  -9   4   5          3.03          1.59         1.38 o                         
  -8   4   5        146.74        140.76         3.30 o                         
  -7   4   5          9.65          9.19         0.89 o                         
  -6   4   5         35.58         38.10         1.22 o                         
  -5   4   5         12.12         13.47         0.80 o                         
  -4   4   5        930.38        926.25         6.75 o                         
  -3   4   5        148.08        122.50         1.52 o                         
  -2   4   5        797.42        790.97         5.92 o                         
  -1   4   5        297.19        323.47         2.95 o                         
   0   4   5        594.73        652.50         4.67 o                         
   1   4   5        297.50        323.41         2.79 o                         
   2   4   5        798.14        780.46         5.80 o                         
   3   4   5        148.13        123.72         2.54 o                         
   4   4   5        930.74        923.66         9.08 o                         
   5   4   5         12.06         12.29         1.04 o                         
   6   4   5         35.53         38.19         1.29 o                         
   7   4   5          9.67          6.78         1.05 o                         
   8   4   5        146.78        133.64         4.13 o                         
   9   4   5          3.04          2.93         1.37 o                         
  10   4   5         19.38         19.27         3.57 o                         
  11   4   5         21.22         22.85         2.79 o                         
  12   4   5         15.60         14.13         4.01 o                         
 -11   5   5         31.42         32.87         2.70 o                         
 -10   5   5         20.60         25.50         2.33 o                         
  -9   5   5         55.77         54.30         2.67 o                         
  -8   5   5         39.39         44.98         2.98 o                         
  -7   5   5         39.51         46.07         2.19 o                         
  -6   5   5         22.60         24.14         1.28 o                         
  -5   5   5         74.95         76.35         1.50 o                         
  -4   5   5        617.49        610.91         4.61 o                         
  -3   5   5        332.14        321.15         3.05 o                         
  -2   5   5        378.68        375.16         3.50 o                         
  -1   5   5        889.92        910.21         7.15 o                         
   0   5   5         62.30         76.12         1.24 o                         
   1   5   5        890.31        912.11         6.73 o                         
   2   5   5        378.71        374.33         3.39 o                         
   3   5   5        332.54        317.32         3.89 o                         
   4   5   5        617.09        603.11         5.76 o                         
   5   5   5         74.78         75.42         2.20 o                         
   6   5   5         22.58         22.93         1.56 o                         
   7   5   5         39.44         45.07         2.42 o                         
   8   5   5         39.49         39.88         3.20 o                         
   9   5   5         55.81         58.34         3.68 o                         
  10   5   5         20.65         22.14         3.28 o                         
  11   5   5         31.46         34.73         3.37 o                         
 -11   6   5          2.25         -0.46         2.10 o                         
 -10   6   5         36.76         41.19         2.90 o                         
  -9   6   5         20.50         25.59         2.32 o                         
  -8   6   5         31.38         27.30         2.16 o                         
  -7   6   5          0.06          1.74         1.19 o                         
  -6   6   5         80.24         82.69         2.61 o                         
  -5   6   5         33.27         32.96         1.14 o                         
  -4   6   5        217.48        217.78         2.57 o                         
  -3   6   5          9.13          8.80         0.71 o                         
  -2   6   5          1.52          1.59         0.55 o                         
  -1   6   5        241.85        266.31         2.89 o                         
   0   6   5        156.50        165.84         2.07 o                         
   1   6   5        241.63        262.81         2.68 o                         
   2   6   5          1.51          1.09         0.39 o                         
   3   6   5          9.15          8.29         0.90 o                         
   4   6   5        217.72        214.54         4.09 o                         
   5   6   5         33.24         32.94         1.63 o                         
   6   6   5         80.24         75.69         2.41 o                         
   7   6   5          0.06          0.89         1.71 o                         
   8   6   5         31.51         30.22         3.41 o                         
   9   6   5         20.47         30.84         3.71 o                         
  10   6   5         36.76         41.40         4.32 o                         
  11   6   5          2.26          1.74         2.61 o                         
 -10   7   5         11.06         14.53         2.81 o                         
  -9   7   5         40.55         42.68         3.06 o                         
  -8   7   5         16.86         24.17         2.20 o                         
  -7   7   5          9.11          9.30         1.55 o                         
  -6   7   5         52.65         51.98         1.96 o                         
  -5   7   5        135.13        130.97         3.40 o                         
  -4   7   5        242.48        240.63         3.08 o                         
  -3   7   5        105.53        103.71         2.60 o                         
  -2   7   5         24.48         22.44         1.03 o                         
  -1   7   5        171.44        152.96         2.64 o                         
   0   7   5        318.89        306.42         3.39 o                         
   1   7   5        171.08        159.91         2.27 o                         
   2   7   5         24.59         23.92         0.89 o                         
   3   7   5        105.49        104.51         2.37 o                         
   4   7   5        242.67        242.00         4.79 o                         
   5   7   5        135.17        134.16         3.03 o                         
   6   7   5         52.73         56.71         3.62 o                         
   7   7   5          9.15          9.58         2.22 o                         
   8   7   5         16.86         17.86         2.89 o                         
   9   7   5         40.49         39.45         4.24 o                         
  10   7   5         11.05          8.38         3.06 o                         
  -9   8   5          7.76          6.66         2.28 o                         
  -8   8   5          8.18          7.85         2.74 o                         
  -7   8   5         19.94         21.05         2.39 o                         
  -6   8   5         29.07         31.09         2.30 o                         
  -5   8   5          1.93          1.30         1.43 o                         
  -4   8   5         91.99         95.63         3.55 o                         
  -3   8   5         94.73         94.19         3.37 o                         
  -2   8   5        286.89        265.06         3.27 o                         
  -1   8   5        332.94        340.47         4.28 o                         
   0   8   5         21.11         25.68         1.35 o                         
   1   8   5        333.11        338.94         4.18 o                         
   2   8   5        286.97        261.52         3.48 o                         
   3   8   5         94.64         96.98         2.92 o                         
   4   8   5         91.93         86.99         4.97 o                         
   5   8   5          1.93          0.37         1.72 o                         
   6   8   5         29.11         28.83         3.10 o                         
   7   8   5         19.95         22.77         2.94 o                         
   8   8   5          8.16          8.18         2.71 o                         
   9   8   5          7.74          8.71         3.11 o                         
  -9   9   5         17.83         18.72         2.94 o                         
  -8   9   5          2.01          2.94         3.20 o                         
  -7   9   5          3.01          5.41         2.13 o                         
  -6   9   5         26.95         20.69         2.23 o                         
  -5   9   5         53.59         52.16         2.69 o                         
  -4   9   5          1.23          2.49         1.24 o                         
  -3   9   5         95.66         95.13         2.77 o                         
  -2   9   5          7.17          5.33         1.22 o                         
  -1   9   5        216.93        211.29         3.86 o                         
   0   9   5          0.23          0.67         0.74 o                         
   1   9   5        217.10        214.09         4.43 o                         
   2   9   5          7.20          5.95         2.16 o                         
   3   9   5         95.63         94.39         5.50 o                         
   4   9   5          1.22          2.14         2.32 o                         
   5   9   5         53.58         52.94         4.41 o                         
   6   9   5         26.89         17.04         4.14 o                         
   7   9   5          2.98          2.52         4.54 o                         
   8   9   5          2.00          1.66         2.66 o                         
   9   9   5         17.79         21.91         3.89 o                         
  -7  10   5          0.70          1.82         2.01 o                         
  -6  10   5          1.36          1.32         1.99 o                         
  -5  10   5         14.86         17.05         2.20 o                         
  -4  10   5         30.84         37.03         2.44 o                         
  -3  10   5          2.69          4.13         1.27 o                         
  -2  10   5         67.43         67.24         2.43 o                         
  -1  10   5         45.26         45.41         2.34 o                         
   0  10   5        206.14        187.86         7.05 o                         
   1  10   5         45.23         48.70         2.98 o                         
   2  10   5         67.53         74.05         4.28 o                         
   3  10   5          2.70          3.88         4.09 o                         
   4  10   5         30.85         29.39         8.49 o                         
   5  10   5         14.85         18.53         3.39 o                         
   6  10   5          1.36          3.55         4.49 o                         
   7  10   5          0.69          5.67         2.85 o                         
  -6  11   5          3.78          8.42         2.23 o                         
  -5  11   5          7.47         10.56         2.61 o                         
  -4  11   5          3.08          4.39         1.76 o                         
  -3  11   5         26.14         34.45         2.37 o                         
  -2  11   5          8.85         10.35         1.85 o                         
  -1  11   5         73.40         74.43         6.99 o                         
   0  11   5         15.99         13.89         2.61 o                         
   1  11   5         73.39         81.71         4.90 o                         
   2  11   5          8.84         11.91         6.58 o                         
   3  11   5         26.15         38.41         6.23 o                         
   4  11   5          3.09         -2.51         3.36 o                         
   5  11   5          7.49          7.20         2.84 o                         
   6  11   5          3.77          6.51         2.96 o                         
  -4  12   5          6.84          9.60         2.49 o                         
  -3  12   5          3.74          6.14         2.22 o                         
  -2  12   5          0.99          6.63         2.75 o                         
  -1  12   5          2.37          2.11         4.52 o                         
   0  12   5          2.14          2.49         3.34 o                         
   1  12   5          2.37          3.64         2.96 o                         
   2  12   5          0.99          1.91         3.77 o                         
   3  12   5          3.74         15.17         4.47 o                         
   4  12   5          6.83         10.90         3.74 o                         
   0   0   6       2552.63       2730.86        44.51 o                         
   1   0   6       1488.10       1432.17        19.29 o                         
   2   0   6       2245.25       2293.51        32.86 o                         
   3   0   6       1123.86       1213.01        12.84 o                         
   4   0   6       1907.45       2047.30        29.13 o                         
   5   0   6          2.32          2.71         0.49 o                         
   6   0   6        137.44        140.54         2.45 o                         
   7   0   6          0.19          0.72         0.56 o                         
   8   0   6          8.44         14.73         1.11 o                         
   9   0   6          0.21         14.37         2.06 o                         
  10   0   6         14.45          4.20         3.03 o                         
  11   0   6          5.72         12.85         1.76 o                         
  12   0   6         10.20         11.03         2.33 o                         
 -12   1   6          7.44         10.09         2.10 o                         
 -11   1   6         82.47         79.25         5.71 o                         
 -10   1   6        155.00        177.61         5.44 o                         
  -9   1   6         56.09         56.25         2.14 o                         
  -8   1   6          5.96          4.29         1.23 o                         
  -7   1   6        147.52        160.71         3.08 o                         
  -6   1   6        143.13        143.07         1.82 o                         
  -5   1   6        202.74        208.27         2.11 o                         
  -4   1   6       3206.94       3316.53        47.62 o                         
  -3   1   6       3166.93       3254.76        38.26 o                         
  -2   1   6       1066.46       1080.41        15.05 o                         
  -1   1   6       3193.43       3028.42        37.41 o                         
   1   1   6       3193.90       3129.79        34.99 o                         
   2   1   6       1066.12       1083.69        14.53 o                         
   3   1   6       3168.97       3274.29        39.46 o                         
   4   1   6       3206.37       3323.92        41.62 o                         
   5   1   6        203.08        204.42         2.67 o                         
   6   1   6        143.33        147.61         2.16 o                         
   7   1   6        147.44        160.53         3.00 o                         
   8   1   6          5.96          4.28         1.06 o                         
   9   1   6         56.17         59.44         2.99 o                         
  10   1   6        155.18        175.41         6.27 o                         
  11   1   6         82.49         80.39         5.60 o                         
  12   1   6          7.42          8.40         2.27 o                         
 -12   2   6         18.47         20.44         2.53 o                         
 -11   2   6         28.67         23.85         5.48 o                         
 -10   2   6          7.33          4.53         1.36 o                         
  -9   2   6         30.00         27.51         1.60 o                         
  -8   2   6         39.17         38.40         2.10 o                         
  -7   2   6         42.24         40.26         1.68 o                         
  -6   2   6        311.99        301.03         3.00 o                         
  -5   2   6        866.45        831.45         6.44 o                         
  -4   2   6       1290.99       1304.88         9.29 o                         
  -3   2   6        126.31        123.02         1.44 o                         
  -2   2   6       4636.53       4467.69        54.59 o                         
  -1   2   6        497.15        493.47         3.86 o                         
   0   2   6        434.53        441.36         3.20 o                         
   1   2   6        495.80        491.69         3.53 o                         
   2   2   6       4637.86       4509.61        57.48 o                         
   3   2   6        126.55        123.07         1.38 o                         
   4   2   6       1290.98       1304.26         8.88 o                         
   5   2   6        867.11        838.08         6.59 o                         
   6   2   6        311.27        294.02         3.83 o                         
   7   2   6         42.37         39.88         1.70 o                         
   8   2   6         39.16         38.33         1.54 o                         
   9   2   6         30.00         25.72         2.64 o                         
  10   2   6          7.32          3.22         1.54 o                         
  11   2   6         28.67         24.63         2.72 o                         
  12   2   6         18.51         16.94         3.00 o                         
 -12   3   6          7.11          8.79         2.28 o                         
 -11   3   6         14.09         16.21         2.00 o                         
 -10   3   6         18.10         19.48         1.99 o                         
  -9   3   6          3.20          4.59         1.76 o                         
  -8   3   6         48.04         48.99         1.69 o                         
  -7   3   6         62.35         56.38         1.83 o                         
  -6   3   6        311.16        305.13         3.71 o                         
  -5   3   6         74.50         62.48         1.04 o                         
  -4   3   6       1420.58       1420.46         9.14 o                         
  -3   3   6        819.52        878.69         5.65 o                         
  -2   3   6         81.84        101.55         1.13 o                         
  -1   3   6        679.32        671.79         4.62 o                         
   0   3   6       1009.28        990.32         7.80 o                         
   1   3   6        679.25        679.18         5.00 o                         
   2   3   6         82.06        101.88         1.66 o                         
   3   3   6        818.62        867.92         6.46 o                         
   4   3   6       1421.46       1419.22         9.42 o                         
   5   3   6         74.33         63.76         1.58 o                         
   6   3   6        311.13        303.71         3.39 o                         
   7   3   6         62.25         56.37         1.54 o                         
   8   3   6         48.11         48.11         1.76 o                         
   9   3   6          3.20          9.00         1.61 o                         
  10   3   6         18.05         21.00         2.19 o                         
  11   3   6         14.04         16.17         2.74 o                         
  12   3   6          7.12          8.36         2.48 o                         
 -12   4   6         29.95         40.40         5.60 o                         
 -11   4   6         21.27         32.78         2.58 o                         
 -10   4   6          7.77          4.17         2.45 o                         
  -9   4   6         58.30         53.03         3.33 o                         
  -8   4   6         25.26         31.51         1.96 o                         
  -7   4   6         35.15         33.64         1.59 o                         
  -6   4   6        339.81        335.85         3.61 o                         
  -5   4   6        319.23        352.29         3.61 o                         
  -4   4   6       1155.96       1170.65         7.91 o                         
  -3   4   6        306.87        327.24         2.78 o                         
  -2   4   6       1425.81       1465.84         9.06 o                         
  -1   4   6        132.66        118.02         1.38 o                         
   0   4   6         17.79         10.30         0.55 o                         
   1   4   6        132.72        115.84         1.46 o                         
   2   4   6       1426.10       1476.67        10.01 o                         
   3   4   6        306.95        321.46         3.77 o                         
   4   4   6       1156.10       1155.98         9.32 o                         
   5   4   6        319.11        348.36         3.88 o                         
   6   4   6        340.02        335.27         3.93 o                         
   7   4   6         35.10         33.44         2.20 o                         
   8   4   6         25.26         28.43         1.85 o                         
   9   4   6         58.31         58.63         4.09 o                         
  10   4   6          7.73          9.18         2.99 o                         
  11   4   6         21.30         31.45         3.69 o                         
  12   4   6         29.90         44.54         4.60 o                         
 -11   5   6         32.23         40.37         3.68 o                         
 -10   5   6         60.35         64.54         3.07 o                         
  -9   5   6         29.48         23.91         2.61 o                         
  -8   5   6         11.91         15.96         1.71 o                         
  -7   5   6        494.22        492.51         8.74 o                         
  -6   5   6        187.18        196.79         3.18 o                         
  -5   5   6        233.13        225.62         2.59 o                         
  -4   5   6        254.37        269.40         2.67 o                         
  -3   5   6         40.97         50.58         1.14 o                         
  -2   5   6         75.13         82.06         1.40 o                         
  -1   5   6         14.68          9.82         0.67 o                         
   0   5   6        233.26        231.39         2.34 o                         
   1   5   6         14.65          9.37         0.58 o                         
   2   5   6         75.12         83.66         1.76 o                         
   3   5   6         41.08         49.71         1.47 o                         
   4   5   6        254.65        266.66         3.36 o                         
   5   5   6        232.88        222.43         3.12 o                         
   6   5   6        187.16        200.76         3.56 o                         
   7   5   6        493.96        481.84        10.54 o                         
   8   5   6         11.92         18.70         2.01 o                         
   9   5   6         29.56         26.84         3.97 o                         
  10   5   6         60.40         63.24         6.90 o                         
  11   5   6         32.20         40.10         4.20 o                         
 -11   6   6          5.15          8.92         2.56 o                         
 -10   6   6          0.02          3.28         2.03 o                         
  -9   6   6         36.24         49.11         2.93 o                         
  -8   6   6        131.14        120.49         5.75 o                         
  -7   6   6         40.91         48.54         2.33 o                         
  -6   6   6        210.91        189.18         3.54 o                         
  -5   6   6        241.92        218.84         2.95 o                         
  -4   6   6        157.34        152.39         2.62 o                         
  -3   6   6        297.32        322.12         3.23 o                         
  -2   6   6          3.52          5.50         0.60 o                         
  -1   6   6        187.31        198.80         2.44 o                         
   0   6   6        149.72        147.47         1.89 o                         
   1   6   6        187.46        201.66         2.26 o                         
   2   6   6          3.50          5.81         0.91 o                         
   3   6   6        297.69        325.63         5.53 o                         
   4   6   6        157.37        152.88         3.01 o                         
   5   6   6        241.72        226.98         4.40 o                         
   6   6   6        210.91        192.65         3.68 o                         
   7   6   6         41.04         48.30         4.38 o                         
   8   6   6        131.02        121.35         6.73 o                         
   9   6   6         36.33         33.65         3.67 o                         
  10   6   6          0.02          4.65         2.52 o                         
  11   6   6          5.14          4.28         2.95 o                         
 -10   7   6         17.43         17.39         3.07 o                         
  -9   7   6         28.96         34.84         3.28 o                         
  -8   7   6         47.38         53.46         2.91 o                         
  -7   7   6         37.02         36.02         2.69 o                         
  -6   7   6        164.18        146.06         6.07 o                         
  -5   7   6        103.24         94.28         4.68 o                         
  -4   7   6        281.82        267.81         3.33 o                         
  -3   7   6         40.39         39.44         1.27 o                         
  -2   7   6        153.32        154.36         2.18 o                         
  -1   7   6         67.24         64.30         1.48 o                         
   0   7   6        302.85        290.91         3.19 o                         
   1   7   6         67.25         62.54         1.34 o                         
   2   7   6        153.35        154.46         2.07 o                         
   3   7   6         40.29         39.84         1.98 o                         
   4   7   6        281.84        270.93         4.83 o                         
   5   7   6        103.20         99.05         3.02 o                         
   6   7   6        164.40        149.09         8.44 o                         
   7   7   6         37.01         36.21         4.99 o                         
   8   7   6         47.46         49.33         5.92 o                         
   9   7   6         28.95         32.91         4.04 o                         
  10   7   6         17.41         16.14         4.19 o                         
  -9   8   6          5.22          8.47         2.26 o                         
  -8   8   6          8.01          8.35         2.36 o                         
  -7   8   6         17.20         18.71         2.11 o                         
  -6   8   6         45.50         49.15         3.49 o                         
  -5   8   6        111.05        108.03         3.27 o                         
  -4   8   6         38.48         37.86         2.10 o                         
  -3   8   6        127.31        133.18         3.04 o                         
  -2   8   6         57.22         56.75         1.60 o                         
  -1   8   6         43.83         46.38         1.54 o                         
   0   8   6        165.83        167.37         3.31 o                         
   1   8   6         43.86         46.33         1.69 o                         
   2   8   6         57.16         54.97         2.16 o                         
   3   8   6        127.51        124.52         3.34 o                         
   4   8   6         38.37         35.56         2.84 o                         
   5   8   6        111.17        102.76         4.57 o                         
   6   8   6         45.54         48.43         3.86 o                         
   7   8   6         17.28         15.67         2.98 o                         
   8   8   6          7.99          4.87         5.84 o                         
   9   8   6          5.22         13.40         3.44 o                         
  -8   9   6         10.07         10.15         2.45 o                         
  -7   9   6          2.69          6.28         2.15 o                         
  -6   9   6          3.95          6.41         2.01 o                         
  -5   9   6         63.74         60.46         2.83 o                         
  -4   9   6         84.28         73.19         2.60 o                         
  -3   9   6          4.62          5.57         1.31 o                         
  -2   9   6         93.82         93.56         2.68 o                         
  -1   9   6         40.29         42.04         1.92 o                         
   0   9   6          4.48          6.43         1.23 o                         
   1   9   6         40.35         43.17         5.50 o                         
   2   9   6         93.70         94.63         5.23 o                         
   3   9   6          4.59          6.05         2.42 o                         
   4   9   6         84.49         82.29         5.52 o                         
   5   9   6         63.77         58.51         3.88 o                         
   6   9   6          3.96          4.27         4.97 o                         
   7   9   6          2.69          3.26         2.30 o                         
   8   9   6         10.08         10.36         3.31 o                         
  -7  10   6          6.57          3.62         2.20 o                         
  -6  10   6          0.28          0.28         1.99 o                         
  -5  10   6          0.64         -0.12         2.81 o                         
  -4  10   6         11.38         10.51         1.61 o                         
  -3  10   6         61.48         59.55         2.53 o                         
  -2  10   6         10.84         11.57         1.61 o                         
  -1  10   6         33.29         32.98         2.44 o                         
   0  10   6        190.95        170.84         4.76 o                         
   1  10   6         33.23         33.47         2.77 o                         
   2  10   6         10.85          6.64         5.57 o                         
   3  10   6         61.63         57.25         5.80 o                         
   4  10   6         11.39         16.87         4.87 o                         
   5  10   6          0.64          2.05         2.43 o                         
   6  10   6          0.28          3.31         3.34 o                         
   7  10   6          6.57          6.77         2.80 o                         
  -6  11   6          1.68          2.59         1.91 o                         
  -5  11   6          1.53         -0.89         1.84 o                         
  -4  11   6          3.58          8.18         1.96 o                         
  -3  11   6          8.50          9.13         2.21 o                         
  -2  11   6         36.33         40.37         3.17 o                         
  -1  11   6          8.54         11.31         3.63 o                         
   0  11   6          6.36          6.41         5.17 o                         
   1  11   6          8.55         11.50         2.74 o                         
   2  11   6         36.30         41.18         6.53 o                         
   3  11   6          8.52          4.47         4.02 o                         
   4  11   6          3.59          8.39         4.37 o                         
   5  11   6          1.52          5.54         4.82 o                         
   6  11   6          1.67          7.72         3.39 o                         
  -4  12   6          0.22          1.05         2.03 o                         
  -3  12   6         39.89         43.32         3.70 o                         
  -2  12   6          9.53         11.87         3.69 o                         
  -1  12   6          3.32          7.33         4.07 o                         
   0  12   6          0.00          3.46         4.12 o                         
   1  12   6          3.33          5.34         3.82 o                         
   2  12   6          9.51         24.86         6.18 o                         
   3  12   6         39.87         54.68         7.63 o                         
   4  12   6          0.22          5.66         2.52 o                         
   1   0   7        217.48        219.02         1.85 o                         
   2   0   7        755.78        715.53         5.17 o                         
   3   0   7       1079.97       1149.30        11.39 o                         
   4   0   7        212.30        199.41         2.05 o                         
   5   0   7        218.78        211.26         3.54 o                         
   6   0   7        654.61        626.36         6.66 o                         
   7   0   7          0.36          3.88         0.80 o                         
   8   0   7          0.13         -0.34         0.69 o                         
   9   0   7        301.38        304.90         4.69 o                         
  10   0   7          0.82          3.79         1.25 o                         
  11   0   7          3.88          8.97         1.82 o                         
  12   0   7         22.50         17.43         2.31 o                         
 -12   1   7         16.54         13.89         2.43 o                         
 -11   1   7         24.06         23.70         2.23 o                         
 -10   1   7        229.47        235.63         4.62 o                         
  -9   1   7         14.69         19.83         1.45 o                         
  -8   1   7         63.38         56.40         2.23 o                         
  -7   1   7         96.33         89.33         1.74 o                         
  -6   1   7          7.47          7.17         0.61 o                         
  -5   1   7          4.16          4.75         0.56 o                         
  -4   1   7        231.20        238.20         2.42 o                         
  -3   1   7         88.67         96.80         1.98 o                         
  -2   1   7        551.21        511.68         3.64 o                         
  -1   1   7        327.25        308.93         2.64 o                         
   0   1   7          2.35          4.33         0.25 o                         
   1   1   7        327.24        306.01         2.66 o                         
   2   1   7        551.98        517.02         4.05 o                         
   3   1   7         88.61         95.36         1.17 o                         
   4   1   7        231.13        237.74         2.22 o                         
   5   1   7          4.13          4.64         0.63 o                         
   6   1   7          7.49          7.52         0.66 o                         
   7   1   7         96.31         90.24         1.66 o                         
   8   1   7         63.38         54.99         1.57 o                         
   9   1   7         14.71         19.22         2.20 o                         
  10   1   7        229.52        227.55         5.23 o                         
  11   1   7         24.03         30.02         5.27 o                         
  12   1   7         16.51         12.74         2.26 o                         
 -12   2   7          9.69         11.28         3.21 o                         
 -11   2   7          9.21          7.02         2.91 o                         
 -10   2   7         46.69         45.30         3.28 o                         
  -9   2   7        175.95        162.11         4.29 o                         
  -8   2   7          6.57          7.55         1.65 o                         
  -7   2   7        252.47        245.17         3.05 o                         
  -6   2   7        154.60        160.23         2.31 o                         
  -5   2   7         84.06         81.16         1.34 o                         
  -4   2   7        303.92        327.67         2.87 o                         
  -3   2   7        282.16        310.59         2.61 o                         
  -2   2   7       1960.63       2126.47        51.95 o                         
  -1   2   7       3353.57       3291.48        37.79 o                         
   0   2   7        394.64        422.60         3.82 o                         
   1   2   7       3352.04       3313.73        37.95 o                         
   2   2   7       1961.84       2056.33        26.83 o                         
   3   2   7        282.13        307.76         2.58 o                         
   4   2   7        303.59        329.15         2.83 o                         
   5   2   7         83.87         83.62         1.40 o                         
   6   2   7        154.58        159.96         2.10 o                         
   7   2   7        252.19        248.22         3.49 o                         
   8   2   7          6.59          5.35         1.00 o                         
   9   2   7        176.06        170.03         5.89 o                         
  10   2   7         46.68         46.07         2.64 o                         
  11   2   7          9.21         11.09         2.31 o                         
  12   2   7          9.69         11.03         2.64 o                         
 -12   3   7         17.58         20.49         3.47 o                         
 -11   3   7         18.07         26.44         2.34 o                         
 -10   3   7         19.28         20.18         1.91 o                         
  -9   3   7         13.84         11.51         1.47 o                         
  -8   3   7        206.30        182.19         3.68 o                         
  -7   3   7         57.03         55.79         1.81 o                         
  -6   3   7         23.75         21.73         0.94 o                         
  -5   3   7        311.07        303.80         2.89 o                         
  -4   3   7          8.17          7.88         0.53 o                         
  -3   3   7        339.49        377.56         2.96 o                         
  -2   3   7       1568.89       1532.89        14.32 o                         
  -1   3   7         33.02         42.51         0.72 o                         
   0   3   7        974.40       1026.53         7.15 o                         
   1   3   7         33.30         43.63         0.89 o                         
   2   3   7       1567.60       1517.94        13.45 o                         
   3   3   7        339.13        378.48         3.39 o                         
   4   3   7          8.18          8.13         0.55 o                         
   5   3   7        311.05        308.75         3.00 o                         
   6   3   7         23.76         23.01         1.12 o                         
   7   3   7         57.09         53.54         2.33 o                         
   8   3   7        206.31        182.98         3.21 o                         
   9   3   7         13.89         13.60         3.11 o                         
  10   3   7         19.31         19.45         2.13 o                         
  11   3   7         18.07         24.66         3.23 o                         
  12   3   7         17.58         22.05         2.81 o                         
 -11   4   7         38.11         46.52         3.16 o                         
 -10   4   7          3.67          5.48         1.62 o                         
  -9   4   7         28.24         33.33         2.15 o                         
  -8   4   7          4.65          7.92         1.40 o                         
  -7   4   7         67.15         62.87         2.14 o                         
  -6   4   7          1.84          1.43         0.48 o                         
  -5   4   7        193.95        192.31         2.61 o                         
  -4   4   7        196.78        213.04         2.23 o                         
  -3   4   7        499.05        529.72         3.98 o                         
  -2   4   7       2693.84       2808.09        45.10 o                         
  -1   4   7         35.76         32.09         0.79 o                         
   0   4   7          9.80         17.73         0.74 o                         
   1   4   7         35.84         34.29         1.02 o                         
   2   4   7       2692.78       2847.81        36.85 o                         
   3   4   7        499.25        527.76         5.39 o                         
   4   4   7        196.90        215.76         2.63 o                         
   5   4   7        194.00        190.54         2.56 o                         
   6   4   7          1.88          1.61         0.66 o                         
   7   4   7         67.13         67.85         2.34 o                         
   8   4   7          4.64          6.95         1.68 o                         
   9   4   7         28.17         33.56         2.39 o                         
  10   4   7          3.67          5.35         2.34 o                         
  11   4   7         38.14         40.35         3.93 o                         
 -11   5   7         23.67         27.80         3.63 o                         
 -10   5   7         20.34         20.70         2.19 o                         
  -9   5   7         18.16         29.49         3.18 o                         
  -8   5   7         63.50         56.68         2.48 o                         
  -7   5   7         12.59         10.89         1.43 o                         
  -6   5   7        270.06        243.84         4.22 o                         
  -5   5   7         27.56         29.47         1.08 o                         
  -4   5   7         93.98         87.20         1.43 o                         
  -3   5   7        285.53        292.28         2.90 o                         
  -2   5   7        549.01        549.54         4.39 o                         
  -1   5   7         67.15         75.51         1.23 o                         
   0   5   7        730.21        736.16         5.41 o                         
   1   5   7         67.20         73.47         1.22 o                         
   2   5   7        548.90        538.34         4.53 o                         
   3   5   7        285.66        293.84         3.74 o                         
   4   5   7         93.96         85.15         1.93 o                         
   5   5   7         27.50         31.79         1.37 o                         
   6   5   7        270.28        255.17         4.42 o                         
   7   5   7         12.58         12.39         1.76 o                         
   8   5   7         63.50         59.01         2.97 o                         
   9   5   7         18.17         26.43         4.09 o                         
  10   5   7         20.33         24.59         3.32 o                         
  11   5   7         23.69         29.61         3.82 o                         
 -11   6   7          2.35          1.58         2.13 o                         
 -10   6   7         45.69         47.65         3.66 o                         
  -9   6   7         51.84         47.14         3.96 o                         
  -8   6   7         10.95         12.96         2.00 o                         
  -7   6   7         14.35         16.45         2.45 o                         
  -6   6   7         93.03         92.80         2.63 o                         
  -5   6   7        115.11         91.62         1.86 o                         
  -4   6   7         14.20         16.63         0.95 o                         
  -3   6   7          0.95          1.18         0.54 o                         
  -2   6   7        205.96        206.64         2.41 o                         
  -1   6   7          8.43         11.53         0.78 o                         
   0   6   7         90.23         83.45         1.41 o                         
   1   6   7          8.42         10.62         0.80 o                         
   2   6   7        205.94        202.49         2.35 o                         
   3   6   7          0.97          1.52         0.70 o                         
   4   6   7         14.05         15.51         1.16 o                         
   5   6   7        115.38        100.52         4.38 o                         
   6   6   7         93.05         88.13         4.79 o                         
   7   6   7         14.30         18.15         2.00 o                         
   8   6   7         10.97         12.63         2.57 o                         
   9   6   7         51.84         38.95         4.49 o                         
  10   6   7         45.74         48.92         4.60 o                         
  11   6   7          2.35          1.73         3.21 o                         
 -10   7   7         25.85         25.65         3.16 o                         
  -9   7   7          6.41          9.54         2.48 o                         
  -8   7   7          7.58          9.40         2.00 o                         
  -7   7   7         36.42         42.07         2.43 o                         
  -6   7   7        111.19        112.17         3.28 o                         
  -5   7   7        531.15        506.54        10.41 o                         
  -4   7   7         21.09         17.67         1.12 o                         
  -3   7   7        106.08         99.24         1.93 o                         
  -2   7   7        163.67        165.96         2.83 o                         
  -1   7   7        350.92        364.90         4.47 o                         
   0   7   7         53.46         52.58         1.84 o                         
   1   7   7        350.56        362.03         3.50 o                         
   2   7   7        164.02        164.17         2.63 o                         
   3   7   7        106.00         96.62         3.88 o                         
   4   7   7         21.06         18.50         1.61 o                         
   5   7   7        531.49        487.97         8.01 o                         
   6   7   7        111.12        106.92         3.85 o                         
   7   7   7         36.47         45.54         5.96 o                         
   8   7   7          7.58          6.24         2.67 o                         
   9   7   7          6.44         14.83         3.28 o                         
  10   7   7         25.82         28.61         4.09 o                         
  -9   8   7          2.57          7.78         2.26 o                         
  -8   8   7          4.95          6.42         2.10 o                         
  -7   8   7         17.53         19.88         2.55 o                         
  -6   8   7          3.55          6.92         1.57 o                         
  -5   8   7        138.91        142.46         4.12 o                         
  -4   8   7        344.87        354.24         5.26 o                         
  -3   8   7          7.52          8.00         1.05 o                         
  -2   8   7         21.31         17.04         1.17 o                         
  -1   8   7        294.88        290.91         3.64 o                         
   0   8   7        127.95        122.81         2.70 o                         
   1   8   7        295.02        296.33         3.84 o                         
   2   8   7         21.35         14.04         1.70 o                         
   3   8   7          7.49          4.69         1.81 o                         
   4   8   7        345.03        351.74         7.74 o                         
   5   8   7        138.97        141.43         5.33 o                         
   6   8   7          3.56          2.70         2.11 o                         
   7   8   7         17.52         16.08         3.34 o                         
   8   8   7          4.96          8.09         2.75 o                         
   9   8   7          2.56          2.97         2.81 o                         
  -8   9   7         15.94         21.19         2.85 o                         
  -7   9   7          1.63          0.16         1.71 o                         
  -6   9   7          5.28          5.10         2.27 o                         
  -5   9   7         21.34         20.83         2.11 o                         
  -4   9   7          2.15          1.64         1.17 o                         
  -3   9   7        165.91        150.63         3.38 o                         
  -2   9   7         58.66         58.41         2.69 o                         
  -1   9   7         25.05         25.81         1.67 o                         
   0   9   7        145.67        139.05         3.08 o                         
   1   9   7         25.09         27.96         2.42 o                         
   2   9   7         58.67         57.89         3.49 o                         
   3   9   7        165.87        153.35         4.95 o                         
   4   9   7          2.15          4.25         2.59 o                         
   5   9   7         21.33         18.09         2.74 o                         
   6   9   7          5.29          4.57         4.09 o                         
   7   9   7          1.63         -1.33         2.42 o                         
   8   9   7         15.93         17.51         3.45 o                         
  -7  10   7         20.64         19.29         5.09 o                         
  -6  10   7         16.89         15.08         3.53 o                         
  -5  10   7         12.49         12.53         2.39 o                         
  -4  10   7         28.89         29.37         2.47 o                         
  -3  10   7         13.42         14.00         1.70 o                         
  -2  10   7         60.06         65.34         2.38 o                         
  -1  10   7         53.99         53.30         2.88 o                         
   0  10   7          5.59          8.41         1.79 o                         
   1  10   7         53.92         56.31         3.04 o                         
   2  10   7         60.09         69.77         6.02 o                         
   3  10   7         13.43          9.47         8.31 o                         
   4  10   7         28.88         25.01         5.42 o                         
   5  10   7         12.51         13.68         3.37 o                         
   6  10   7         16.89         18.02         3.53 o                         
   7  10   7         20.61         23.11         4.49 o                         
  -6  11   7          4.85          1.02         3.07 o                         
  -5  11   7          1.20          2.18         1.85 o                         
  -4  11   7         16.31         15.09         2.18 o                         
  -3  11   7         13.16         12.25         2.34 o                         
  -2  11   7         20.36         20.59         2.69 o                         
  -1  11   7         18.77         17.22         2.08 o                         
   0  11   7         17.19         12.62         2.38 o                         
   1  11   7         18.74         19.75         4.47 o                         
   2  11   7         20.40         22.90         5.42 o                         
   3  11   7         13.15         14.36         5.17 o                         
   4  11   7         16.32         12.35         5.07 o                         
   5  11   7          1.20          3.61         2.79 o                         
   6  11   7          4.87          5.39         2.62 o                         
  -4  12   7          7.03          8.79         3.52 o                         
  -3  12   7         15.75         22.38         3.93 o                         
  -2  12   7         36.72         36.25        10.07 o                         
  -1  12   7          0.93          4.37         4.07 o                         
   0  12   7          0.56          7.18         4.22 o                         
   1  12   7          0.93         -0.25         4.22 o                         
   2  12   7         36.75         41.53         7.03 o                         
   3  12   7         15.74         31.18         6.58 o                         
   0   0   8        353.63        326.88         3.61 o                         
   1   0   8       2107.19       2094.55        27.45 o                         
   2   0   8        176.75        172.43         2.62 o                         
   3   0   8        198.01        173.99         1.89 o                         
   4   0   8          6.03          6.14         0.57 o                         
   5   0   8         88.50         67.74         1.69 o                         
   6   0   8        479.94        488.11         4.31 o                         
   7   0   8        784.90        757.51         5.83 o                         
   8   0   8         23.63         22.14         1.28 o                         
   9   0   8         18.07         15.17         1.53 o                         
  10   0   8         18.06         11.11         1.67 o                         
  11   0   8          7.42          6.44         1.73 o                         
  12   0   8          4.77          8.38         2.13 o                         
 -12   1   8          1.40          1.07         1.76 o                         
 -11   1   8         81.72         81.85         5.24 o                         
 -10   1   8          0.28          0.70         2.15 o                         
  -9   1   8        275.87        275.85         5.91 o                         
  -8   1   8         26.52         25.24         1.60 o                         
  -7   1   8         49.56         40.22         1.59 o                         
  -6   1   8        545.54        538.85         4.61 o                         
  -5   1   8        744.54        738.82         5.87 o                         
  -4   1   8        947.78        980.06         7.56 o                         
  -3   1   8        144.06        163.06         1.99 o                         
  -2   1   8       1005.09        912.92         6.08 o                         
  -1   1   8        991.02        997.25         8.68 o                         
   0   1   8         69.80        100.12         1.09 o                         
   1   1   8        989.46        985.54         9.10 o                         
   2   1   8       1006.96        911.48         6.56 o                         
   3   1   8        143.94        167.61         1.68 o                         
   4   1   8        947.36        989.17         6.57 o                         
   5   1   8        743.80        740.98         5.53 o                         
   6   1   8        545.50        529.92         4.39 o                         
   7   1   8         49.51         43.10         1.25 o                         
   8   1   8         26.47         23.65         1.18 o                         
   9   1   8        275.81        276.46         5.24 o                         
  10   1   8          0.28          1.97         2.14 o                         
  11   1   8         81.64         84.31         5.74 o                         
  12   1   8          1.40          2.52         2.81 o                         
 -12   2   8         20.06         27.78         3.05 o                         
 -11   2   8          3.68          3.21         2.82 o                         
 -10   2   8          1.94          5.69         1.40 o                         
  -9   2   8          6.70          6.70         1.37 o                         
  -8   2   8        340.27        311.03         4.67 o                         
  -7   2   8         51.12         51.05         2.03 o                         
  -6   2   8        433.79        441.93         4.31 o                         
  -5   2   8        414.16        383.11         3.48 o                         
  -4   2   8        907.07        963.77         7.02 o                         
  -3   2   8        867.60        928.78         6.31 o                         
  -2   2   8         70.80         47.82         1.72 o                         
  -1   2   8         79.36         82.70         1.51 o                         
   0   2   8        322.24        376.72         2.91 o                         
   1   2   8         79.08         85.48         1.23 o                         
   2   2   8         71.32         46.65         0.93 o                         
   3   2   8        867.30        933.23         6.52 o                         
   4   2   8        907.70        955.60         8.08 o                         
   5   2   8        414.17        381.31         3.79 o                         
   6   2   8        434.72        427.84         4.01 o                         
   7   2   8         51.07         48.89         1.35 o                         
   8   2   8        340.22        311.51         4.64 o                         
   9   2   8          6.73          4.37         1.41 o                         
  10   2   8          1.95          4.66         1.57 o                         
  11   2   8          3.67          1.37         1.93 o                         
  12   2   8         20.05         24.50         2.75 o                         
 -12   3   8         16.73         17.99         2.67 o                         
 -11   3   8          0.20         -1.38         1.47 o                         
 -10   3   8          9.67          8.46         1.68 o                         
  -9   3   8         40.08         44.42         2.28 o                         
  -8   3   8         30.88         31.13         2.46 o                         
  -7   3   8        102.16         97.22         1.92 o                         
  -6   3   8         66.23         61.12         1.30 o                         
  -5   3   8        344.14        335.43         3.10 o                         
  -4   3   8        748.06        813.51         5.89 o                         
  -3   3   8       1717.24       1825.43        12.07 o                         
  -2   3   8        555.15        628.28         4.58 o                         
  -1   3   8        705.88        768.37         5.06 o                         
   0   3   8        182.17        156.42         2.09 o                         
   1   3   8        706.41        766.96         6.12 o                         
   2   3   8        555.47        637.37         4.68 o                         
   3   3   8       1716.72       1872.19        13.51 o                         
   4   3   8        747.94        812.41         6.05 o                         
   5   3   8        344.73        335.70         3.36 o                         
   6   3   8         66.15         60.78         1.58 o                         
   7   3   8        102.10         96.10         2.18 o                         
   8   3   8         30.92         30.30         2.47 o                         
   9   3   8         40.08         43.74         2.68 o                         
  10   3   8          9.70         11.96         1.92 o                         
  11   3   8          0.20          1.50         2.13 o                         
  12   3   8         16.72         18.43         3.09 o                         
 -11   4   8          4.96          3.96         2.06 o                         
 -10   4   8          1.28          1.02         1.43 o                         
  -9   4   8          4.46          3.74         1.53 o                         
  -8   4   8         96.29        110.99         3.00 o                         
  -7   4   8         74.10         66.98         2.05 o                         
  -6   4   8         52.83         45.58         1.51 o                         
  -5   4   8        103.07        100.49         1.72 o                         
  -4   4   8         36.86         36.28         0.95 o                         
  -3   4   8        719.78        724.03         4.78 o                         
  -2   4   8       1442.85       1578.66         9.08 o                         
  -1   4   8        108.57        120.32         1.35 o                         
   0   4   8         77.89        103.35         1.30 o                         
   1   4   8        108.79        122.28         1.76 o                         
   2   4   8       1442.13       1580.95        11.96 o                         
   3   4   8        719.79        717.02         6.44 o                         
   4   4   8         36.91         35.36         1.10 o                         
   5   4   8        102.74         94.96         1.79 o                         
   6   4   8         52.78         42.73         1.41 o                         
   7   4   8         74.22         69.84         2.43 o                         
   8   4   8         96.49        111.47         4.87 o                         
   9   4   8          4.45          3.74         1.62 o                         
  10   4   8          1.26         -0.96         2.44 o                         
  11   4   8          4.94         11.75         7.38 o                         
 -11   5   8          5.87          9.21         2.33 o                         
 -10   5   8          0.40          0.35         1.94 o                         
  -9   5   8         47.92         51.01         3.12 o                         
  -8   5   8         35.83         34.14         2.16 o                         
  -7   5   8        135.94        128.13         3.41 o                         
  -6   5   8        169.92        172.36         3.71 o                         
  -5   5   8         35.53         37.55         1.15 o                         
  -4   5   8         65.39         59.04         1.23 o                         
  -3   5   8         29.37         31.13         0.85 o                         
  -2   5   8        378.58        379.69         3.40 o                         
  -1   5   8        287.96        327.56         2.86 o                         
   0   5   8          0.55          0.09         0.37 o                         
   1   5   8        287.92        328.59         3.14 o                         
   2   5   8        378.99        381.05         4.00 o                         
   3   5   8         29.53         32.80         1.28 o                         
   4   5   8         65.21         58.42         1.64 o                         
   5   5   8         35.42         37.67         2.06 o                         
   6   5   8        170.00        170.69         3.41 o                         
   7   5   8        136.00        128.20         5.26 o                         
   8   5   8         35.85         32.26         2.57 o                         
   9   5   8         47.87         51.46         5.17 o                         
  10   5   8          0.40         -0.12         3.34 o                         
  11   5   8          5.89          5.27         3.36 o                         
 -10   6   8         66.03         73.60         4.98 o                         
  -9   6   8          5.21          7.10         2.15 o                         
  -8   6   8         11.40          8.76         1.53 o                         
  -7   6   8         27.26         23.47         1.88 o                         
  -6   6   8         92.90         84.95         3.60 o                         
  -5   6   8        285.60        265.90         3.24 o                         
  -4   6   8        372.43        373.54         5.73 o                         
  -3   6   8        158.02        146.13         2.05 o                         
  -2   6   8        135.06        136.83         2.07 o                         
  -1   6   8        183.05        165.79         2.28 o                         
   0   6   8        329.43        336.90         3.19 o                         
   1   6   8        183.23        162.91         2.37 o                         
   2   6   8        135.16        135.89         1.85 o                         
   3   6   8        158.14        147.71         3.13 o                         
   4   6   8        372.88        375.32         6.35 o                         
   5   6   8        285.65        258.42         4.28 o                         
   6   6   8         92.86         85.71         3.37 o                         
   7   6   8         27.25         20.67         2.18 o                         
   8   6   8         11.36          9.10         2.41 o                         
   9   6   8          5.27          9.09         2.74 o                         
  10   6   8         66.06         72.24         5.01 o                         
 -10   7   8          9.62         19.91         3.04 o                         
  -9   7   8          4.48          8.59         2.37 o                         
  -8   7   8          3.59          5.59         2.00 o                         
  -7   7   8         25.22         22.08         2.07 o                         
  -6   7   8         35.63         36.91         2.25 o                         
  -5   7   8        259.44        248.47         4.62 o                         
  -4   7   8        225.30        215.66         3.12 o                         
  -3   7   8        309.67        315.13         3.56 o                         
  -2   7   8        450.84        438.79         4.41 o                         
  -1   7   8        182.40        182.34         2.45 o                         
   0   7   8         47.15         36.68         1.27 o                         
   1   7   8        182.56        182.49         2.30 o                         
   2   7   8        450.69        452.90         5.28 o                         
   3   7   8        309.74        310.46         5.20 o                         
   4   7   8        225.16        206.20         5.89 o                         
   5   7   8        259.37        243.17         5.44 o                         
   6   7   8         35.71         34.33         3.13 o                         
   7   7   8         25.19         25.30         3.08 o                         
   8   7   8          3.62          3.54         4.29 o                         
   9   7   8          4.48          7.45         2.80 o                         
  10   7   8          9.63         18.99         3.77 o                         
  -9   8   8         23.12         28.22         4.37 o                         
  -8   8   8          7.86         11.77         2.37 o                         
  -7   8   8          5.29          3.86         1.83 o                         
  -6   8   8          2.57          3.70         1.69 o                         
  -5   8   8         22.40         30.16         1.96 o                         
  -4   8   8          2.44          6.66         1.28 o                         
  -3   8   8        100.15         97.54         2.22 o                         
  -2   8   8         34.23         33.02         1.39 o                         
  -1   8   8         36.24         42.09         2.17 o                         
   0   8   8       1155.11       1087.64        15.16 o                         
   1   8   8         36.29         40.15         1.52 o                         
   2   8   8         34.22         36.10         2.81 o                         
   3   8   8        100.12        100.32         6.04 o                         
   4   8   8          2.44          5.80         1.91 o                         
   5   8   8         22.40         28.38         4.95 o                         
   6   8   8          2.57          0.74         1.93 o                         
   7   8   8          5.31         -0.07         3.73 o                         
   8   8   8          7.85         12.85         4.24 o                         
   9   8   8         23.10         27.78         4.15 o                         
  -8   9   8          5.13          8.39         2.24 o                         
  -7   9   8          5.25          8.77         2.17 o                         
  -6   9   8         11.40         10.58         2.32 o                         
  -5   9   8          1.04          3.58         1.54 o                         
  -4   9   8         10.77         14.10         2.43 o                         
  -3   9   8         30.22         29.74         1.95 o                         
  -2   9   8        355.20        355.79         5.23 o                         
  -1   9   8         56.44         53.97         1.95 o                         
   0   9   8         28.83         33.47         2.60 o                         
   1   9   8         56.46         48.92         2.86 o                         
   2   9   8        355.35        354.44         7.98 o                         
   3   9   8         30.24         28.51         3.01 o                         
   4   9   8         10.75          8.14         2.92 o                         
   5   9   8          1.04         -0.16         2.00 o                         
   6   9   8         11.38         10.66         3.33 o                         
   7   9   8          5.24          5.99         3.46 o                         
   8   9   8          5.12         10.73         3.39 o                         
  -7  10   8          2.10          4.76         2.19 o                         
  -6  10   8          5.31          3.40         2.05 o                         
  -5  10   8          8.19          8.39         1.93 o                         
  -4  10   8         41.96         44.93         3.34 o                         
  -3  10   8         17.53         18.07         2.41 o                         
  -2  10   8         22.98         21.47         2.31 o                         
  -1  10   8         49.32         53.83         3.51 o                         
   0  10   8         87.25         77.08         3.48 o                         
   1  10   8         49.35         50.95         3.07 o                         
   2  10   8         23.01         22.30         3.00 o                         
   3  10   8         17.56         13.69        12.50 o                         
   4  10   8         41.93         52.22         7.38 o                         
   5  10   8          8.18         11.50         8.79 o                         
   6  10   8          5.30          8.11         3.05 o                         
   7  10   8          2.09          2.15         2.80 o                         
  -6  11   8          7.40          5.88         3.57 o                         
  -5  11   8          1.48          4.55         2.01 o                         
  -4  11   8          7.87         10.02         2.30 o                         
  -3  11   8         13.88         23.09         3.15 o                         
  -2  11   8         32.92         33.88         7.23 o                         
  -1  11   8          3.77          6.67         2.52 o                         
   0  11   8         12.35          9.73         2.77 o                         
   1  11   8          3.76          9.54         4.42 o                         
   2  11   8         32.92         39.72         6.68 o                         
   3  11   8         13.88         19.33         5.62 o                         
   4  11   8          7.85         13.71         5.17 o                         
   5  11   8          1.49         -2.11         2.62 o                         
   6  11   8          7.41          5.52         4.52 o                         
  -3  12   8         11.46         18.75         3.65 o                         
  -2  12   8          6.63          8.25         3.19 o                         
  -1  12   8          2.84         -0.05         3.31 o                         
   0  12   8         13.34         23.95         6.03 o                         
   1  12   8          2.84          8.54         4.77 o                         
   2  12   8          6.61          7.78         4.72 o                         
   3  12   8         11.47         15.52         5.67 o                         
   1   0   9          0.91          0.72         0.24 o                         
   2   0   9       1192.29       1252.07        12.28 o                         
   3   0   9        389.40        362.29         3.02 o                         
   4   0   9         23.20         16.46         0.89 o                         
   5   0   9          5.34          5.68         0.73 o                         
   6   0   9       1236.39       1171.16         9.83 o                         
   7   0   9         16.19         14.89         0.89 o                         
   8   0   9         27.70         25.37         1.39 o                         
   9   0   9          0.02          1.91         1.30 o                         
  10   0   9         67.77         58.91         3.34 o                         
  11   0   9         33.90         37.07         4.80 o                         
  12   0   9          2.38          8.11         2.10 o                         
 -12   1   9         11.23         12.92         2.31 o                         
 -11   1   9         44.83         44.14         2.61 o                         
 -10   1   9         15.87         17.92         2.30 o                         
  -9   1   9         56.45         56.32         2.63 o                         
  -8   1   9         29.26         34.96         2.07 o                         
  -7   1   9        201.73        208.78         2.80 o                         
  -6   1   9          9.04          5.88         0.72 o                         
  -5   1   9        459.96        459.94         4.13 o                         
  -4   1   9        659.20        702.29         5.45 o                         
  -3   1   9        983.99       1050.94         8.00 o                         
  -2   1   9         54.14         55.21         1.16 o                         
  -1   1   9        272.81        275.01         2.30 o                         
   0   1   9         96.61         99.02         1.13 o                         
   1   1   9        272.63        273.77         2.62 o                         
   2   1   9         54.10         54.03         1.18 o                         
   3   1   9        984.21       1055.81         7.26 o                         
   4   1   9        659.19        688.37         4.97 o                         
   5   1   9        460.08        456.52         3.77 o                         
   6   1   9          9.07          6.97         0.77 o                         
   7   1   9        201.69        209.30         3.33 o                         
   8   1   9         29.26         31.56         1.49 o                         
   9   1   9         56.44         55.51         3.88 o                         
  10   1   9         15.92         18.55         2.05 o                         
  11   1   9         44.82         38.10         5.67 o                         
  12   1   9         11.21         16.16         2.49 o                         
 -12   2   9         24.89         28.21         3.57 o                         
 -11   2   9          5.32          7.32         2.02 o                         
 -10   2   9         64.03         59.25         4.75 o                         
  -9   2   9         81.88         72.80         2.97 o                         
  -8   2   9          3.58          5.33         1.51 o                         
  -7   2   9         49.55         41.14         1.42 o                         
  -6   2   9          9.68          8.77         0.93 o                         
  -5   2   9        238.40        244.61         2.53 o                         
  -4   2   9        676.45        689.76         5.44 o                         
  -3   2   9         49.65         56.43         0.93 o                         
  -2   2   9        103.99        107.43         1.51 o                         
  -1   2   9        593.08        592.98         4.71 o                         
   0   2   9         58.90         50.94         1.18 o                         
   1   2   9        592.37        595.22         6.99 o                         
   2   2   9        103.87        107.10         1.55 o                         
   3   2   9         49.58         55.62         1.03 o                         
   4   2   9        676.13        707.31         5.10 o                         
   5   2   9        238.55        246.70         3.06 o                         
   6   2   9          9.65          8.75         0.73 o                         
   7   2   9         49.35         42.32         1.35 o                         
   8   2   9          3.60          4.68         1.14 o                         
   9   2   9         81.92         69.87         6.52 o                         
  10   2   9         63.92         58.79         5.92 o                         
  11   2   9          5.31          6.44         2.18 o                         
  12   2   9         24.88         29.26         4.34 o                         
 -12   3   9         17.42         19.18         4.52 o                         
 -11   3   9         14.98         23.47         2.86 o                         
 -10   3   9          5.25          7.03         1.55 o                         
  -9   3   9        124.42        118.64         3.16 o                         
  -8   3   9        153.28        147.69         2.96 o                         
  -7   3   9        264.21        272.16         3.83 o                         
  -6   3   9         16.38         19.85         0.92 o                         
  -5   3   9         23.53         24.15         0.84 o                         
  -4   3   9        268.02        278.26         3.27 o                         
  -3   3   9       1262.69       1315.59         8.75 o                         
  -2   3   9        408.51        411.82         3.49 o                         
  -1   3   9         20.02         17.31         0.62 o                         
   0   3   9       2233.47       2387.77        30.91 o                         
   1   3   9         20.07         17.72         0.87 o                         
   2   3   9        408.08        415.49         3.42 o                         
   3   3   9       1262.26       1326.29         8.96 o                         
   4   3   9        267.94        286.95         2.70 o                         
   5   3   9         23.45         25.66         1.40 o                         
   6   3   9         16.35         20.33         1.01 o                         
   7   3   9        264.34        265.60         3.42 o                         
   8   3   9        153.48        148.97         3.95 o                         
   9   3   9        124.23        116.54         4.80 o                         
  10   3   9          5.29          7.57         2.39 o                         
  11   3   9         15.00         23.36         3.23 o                         
  12   3   9         17.42         18.81         3.29 o                         
 -11   4   9         17.84         20.32         2.79 o                         
 -10   4   9          5.23          6.08         2.05 o                         
  -9   4   9         40.83         44.74         2.28 o                         
  -8   4   9        212.96        215.43         4.58 o                         
  -7   4   9        166.70        171.56         4.21 o                         
  -6   4   9          2.48          3.94         0.57 o                         
  -5   4   9         43.01         44.20         1.58 o                         
  -4   4   9        129.54        124.29         1.49 o                         
  -3   4   9         47.15         44.01         0.96 o                         
  -2   4   9        197.83        193.26         2.06 o                         
  -1   4   9        979.35        960.62         6.03 o                         
   0   4   9        851.48        828.87         5.91 o                         
   1   4   9        978.73        962.48         7.14 o                         
   2   4   9        197.77        195.82         2.43 o                         
   3   4   9         46.85         43.28         1.80 o                         
   4   4   9        129.51        127.07         2.10 o                         
   5   4   9         43.12         45.43         1.46 o                         
   6   4   9          2.49          4.22         0.80 o                         
   7   4   9        166.86        172.58         4.18 o                         
   8   4   9        213.01        219.97         7.20 o                         
   9   4   9         40.90         43.95         2.95 o                         
  10   4   9          5.26          6.19         2.32 o                         
  11   4   9         17.83         22.77         3.28 o                         
 -11   5   9          1.55          1.33         2.05 o                         
 -10   5   9         26.93         31.82         5.39 o                         
  -9   5   9          0.51          0.48         2.08 o                         
  -8   5   9          6.29          9.50         1.59 o                         
  -7   5   9         35.11         30.14         1.97 o                         
  -6   5   9         40.66         54.57         1.80 o                         
  -5   5   9         51.75         45.18         1.33 o                         
  -4   5   9        137.00        137.65         1.84 o                         
  -3   5   9        408.58        388.87         3.51 o                         
  -2   5   9         32.81         36.24         0.90 o                         
  -1   5   9         64.82         64.23         1.13 o                         
   0   5   9        509.47        509.88         4.17 o                         
   1   5   9         64.99         63.80         1.45 o                         
   2   5   9         32.75         36.81         1.56 o                         
   3   5   9        408.35        388.57         4.59 o                         
   4   5   9        136.76        136.51         2.49 o                         
   5   5   9         51.81         43.24         1.58 o                         
   6   5   9         40.62         51.72         3.38 o                         
   7   5   9         35.14         31.77         2.75 o                         
   8   5   9          6.32         10.18         2.96 o                         
   9   5   9          0.50          3.17         2.11 o                         
  10   5   9         26.95         28.21         3.67 o                         
  11   5   9          1.54          0.73         3.59 o                         
 -10   6   9          8.45         13.28         2.85 o                         
  -9   6   9         33.72         36.01         6.13 o                         
  -8   6   9          6.13          6.60         2.30 o                         
  -7   6   9          7.47          9.25         1.44 o                         
  -6   6   9         48.51         54.80         2.11 o                         
  -5   6   9         34.86         35.75         1.33 o                         
  -4   6   9        571.02        530.82         5.15 o                         
  -3   6   9        359.24        358.03         4.41 o                         
  -2   6   9          3.79          9.31         0.73 o                         
  -1   6   9        148.87        159.74         2.57 o                         
   0   6   9        965.41        975.59         7.04 o                         
   1   6   9        148.60        156.23         2.23 o                         
   2   6   9          3.83          8.27         0.97 o                         
   3   6   9        359.11        352.46         4.53 o                         
   4   6   9        570.83        535.01         7.11 o                         
   5   6   9         34.85         39.82         2.68 o                         
   6   6   9         48.49         49.98         2.90 o                         
   7   6   9          7.46          7.77         3.40 o                         
   8   6   9          6.12          7.35         2.34 o                         
   9   6   9         33.71         39.36         5.10 o                         
  10   6   9          8.44         11.63         6.60 o                         
 -10   7   9          4.17          2.99         2.16 o                         
  -9   7   9          7.17         10.73         2.44 o                         
  -8   7   9         11.46          9.71         1.86 o                         
  -7   7   9         45.39         38.69         2.54 o                         
  -6   7   9        100.97         91.13         7.65 o                         
  -5   7   9          5.63          6.21         1.42 o                         
  -4   7   9        112.87        103.96         2.16 o                         
  -3   7   9        269.22        248.67         3.10 o                         
  -2   7   9        308.71        292.43         3.33 o                         
  -1   7   9         10.68         13.05         0.94 o                         
   0   7   9        138.86        140.37         2.10 o                         
   1   7   9         10.67         14.76         0.96 o                         
   2   7   9        308.58        288.78         4.47 o                         
   3   7   9        269.43        246.30         6.20 o                         
   4   7   9        112.80        105.07         4.56 o                         
   5   7   9          5.61          2.25         1.48 o                         
   6   7   9        101.06         94.64         4.65 o                         
   7   7   9         45.27         43.24         4.36 o                         
   8   7   9         11.49         10.78         2.82 o                         
   9   7   9          7.19         12.97         3.34 o                         
  10   7   9          4.17          5.50         3.92 o                         
  -9   8   9         18.39         25.29         4.41 o                         
  -8   8   9          0.32         -1.08         1.68 o                         
  -7   8   9          5.74          6.12         3.78 o                         
  -6   8   9         40.16         41.26         3.16 o                         
  -5   8   9          7.79          7.63         1.55 o                         
  -4   8   9        253.00        239.23         4.21 o                         
  -3   8   9         26.68         31.16         1.57 o                         
  -2   8   9        169.78        153.54         2.46 o                         
  -1   8   9        126.33        131.74         2.38 o                         
   0   8   9        996.67        961.96        14.64 o                         
   1   8   9        126.31        128.75         3.72 o                         
   2   8   9        170.03        158.85         5.18 o                         
   3   8   9         26.69         26.07         2.75 o                         
   4   8   9        253.27        238.30         6.43 o                         
   5   8   9          7.81          6.51         2.29 o                         
   6   8   9         40.07         42.61         6.20 o                         
   7   8   9          5.74          5.08         4.32 o                         
   8   8   9          0.32          2.90         2.52 o                         
   9   8   9         18.38         22.13         3.78 o                         
  -8   9   9          9.01          8.48         5.50 o                         
  -7   9   9          4.41          5.31         1.99 o                         
  -6   9   9         43.08         37.89         4.82 o                         
  -5   9   9         14.86         18.32         2.08 o                         
  -4   9   9         44.00         46.55         3.06 o                         
  -3   9   9        101.52         98.93         3.47 o                         
  -2   9   9         68.48         66.62         3.11 o                         
  -1   9   9         16.19         17.78         1.83 o                         
   0   9   9        387.65        368.92         7.02 o                         
   1   9   9         16.17         17.61         4.84 o                         
   2   9   9         68.44         68.94         3.85 o                         
   3   9   9        101.77         85.69         5.89 o                         
   4   9   9         43.96         38.53         5.26 o                         
   5   9   9         14.82         20.85         3.26 o                         
   6   9   9         43.09         49.27        11.24 o                         
   7   9   9          4.40          5.48         2.81 o                         
   8   9   9          9.00         10.83         3.24 o                         
  -7  10   9          2.45          6.89         2.28 o                         
  -6  10   9          6.81          9.24         2.31 o                         
  -5  10   9          1.87          2.44         1.64 o                         
  -4  10   9          5.56          8.35         1.77 o                         
  -3  10   9          9.91         12.15         1.81 o                         
  -2  10   9         51.18         44.85         2.97 o                         
  -1  10   9         67.47         60.02         2.95 o                         
   0  10   9         15.24         10.51         3.27 o                         
   1  10   9         67.42         63.39         8.94 o                         
   2  10   9         51.27         48.17         4.44 o                         
   3  10   9          9.91          9.59         4.42 o                         
   4  10   9          5.56         13.01         5.12 o                         
   5  10   9          1.87          1.09         2.45 o                         
   6  10   9          6.81          8.32         3.11 o                         
   7  10   9          2.47          5.47         3.18 o                         
  -5  11   9         12.60         13.94         2.15 o                         
  -4  11   9          7.36          9.69         2.46 o                         
  -3  11   9          2.75          0.72         2.61 o                         
  -2  11   9        100.02        104.85         5.81 o                         
  -1  11   9         26.05         40.38         4.17 o                         
   0  11   9          6.09         11.09         2.96 o                         
   1  11   9         26.03         25.96         5.88 o                         
   2  11   9         99.97        100.43         8.49 o                         
   3  11   9          2.75          7.63         4.52 o                         
   4  11   9          7.36         11.30         5.02 o                         
   5  11   9         12.63         11.33         4.14 o                         
  -3  12   9          0.87          2.47         2.58 o                         
  -2  12   9          0.03          3.39         3.89 o                         
  -1  12   9         25.03         34.50         6.78 o                         
   0  12   9          6.67         18.63         5.17 o                         
   1  12   9         24.98         27.32         6.18 o                         
   2  12   9          0.03          2.81         3.97 o                         
   3  12   9          0.88         -3.62         3.62 o                         
   0   0  10         43.03         43.94         2.29 o                         
   1   0  10        392.13        364.25         2.95 o                         
   2   0  10         73.86         69.23         1.02 o                         
   3   0  10         70.25         84.86         1.82 o                         
   4   0  10         83.28         85.38         1.50 o                         
   5   0  10         69.44         87.68         1.58 o                         
   6   0  10         12.83         12.98         0.83 o                         
   7   0  10         45.09         46.15         1.70 o                         
   8   0  10         10.11         11.37         1.06 o                         
   9   0  10        365.98        369.81         5.52 o                         
  10   0  10         33.58         36.40         2.46 o                         
  11   0  10          0.82          1.95         1.64 o                         
  12   0  10         32.53         27.42         2.70 o                         
 -12   1  10         10.95         12.04         3.09 o                         
 -11   1  10          5.12          7.26         1.80 o                         
 -10   1  10        197.84        208.22         4.22 o                         
  -9   1  10          5.37          8.98         1.42 o                         
  -8   1  10          8.03          6.19         1.70 o                         
  -7   1  10         96.76         90.58         2.58 o                         
  -6   1  10        286.77        283.78         3.15 o                         
  -5   1  10        257.85        266.30         2.86 o                         
  -4   1  10        598.33        585.94         4.52 o                         
  -3   1  10          8.70          8.01         0.47 o                         
  -2   1  10        917.74        920.66         5.94 o                         
  -1   1  10       4265.92       4487.53        51.87 o                         
   0   1  10         46.46         42.18         0.87 o                         
   1   1  10       4262.15       4455.55        73.61 o                         
   2   1  10        918.47        928.93         6.89 o                         
   3   1  10          8.72          8.01         0.56 o                         
   4   1  10        598.07        591.84         5.02 o                         
   5   1  10        257.77        266.02         2.64 o                         
   6   1  10        286.25        286.14         3.72 o                         
   7   1  10         96.78         91.26         1.86 o                         
   8   1  10          8.07          5.06         1.40 o                         
   9   1  10          5.34          8.52         1.40 o                         
  10   1  10        197.97        205.71         5.61 o                         
  11   1  10          5.13          2.68         5.23 o                         
  12   1  10         10.95          9.43         2.31 o                         
 -12   2  10          7.62          3.70         2.67 o                         
 -11   2  10         16.09         15.45         2.43 o                         
 -10   2  10         36.43         43.61         5.00 o                         
  -9   2  10         83.36         78.66         2.60 o                         
  -8   2  10        233.08        217.75         6.21 o                         
  -7   2  10         16.00         13.02         1.47 o                         
  -6   2  10        200.27        172.43         2.19 o                         
  -5   2  10         53.50         52.22         1.47 o                         
  -4   2  10        940.84        951.30         7.07 o                         
  -3   2  10         70.73         94.48         1.24 o                         
  -2   2  10       2232.49       2385.85        32.56 o                         
  -1   2  10       1238.92       1365.11        11.24 o                         
   0   2  10         24.09         17.81         0.73 o                         
   1   2  10       1240.42       1382.75        11.99 o                         
   2   2  10       2232.71       2468.98        32.81 o                         
   3   2  10         71.00         94.05         1.58 o                         
   4   2  10        940.27        955.77         6.57 o                         
   5   2  10         53.26         50.20         1.12 o                         
   6   2  10        200.10        176.37         3.05 o                         
   7   2  10         16.06         13.77         1.78 o                         
   8   2  10        233.03        225.38         4.04 o                         
   9   2  10         83.29         77.09         3.78 o                         
  10   2  10         36.44         40.23         2.78 o                         
  11   2  10         16.08         11.64         2.14 o                         
  12   2  10          7.64          7.35         3.62 o                         
 -11   3  10         50.41         50.74         3.59 o                         
 -10   3  10         32.62         32.59         2.85 o                         
  -9   3  10         32.44         32.75         2.07 o                         
  -8   3  10        205.60        189.75         4.85 o                         
  -7   3  10        212.12        211.16         3.35 o                         
  -6   3  10         27.35         27.78         1.60 o                         
  -5   3  10        111.22         97.99         1.50 o                         
  -4   3  10          4.12          5.49         0.53 o                         
  -3   3  10        728.58        763.23         5.52 o                         
  -2   3  10        576.03        535.46         5.94 o                         
  -1   3  10       1232.54       1266.91         8.89 o                         
   0   3  10       3341.21       3738.81        44.91 o                         
   1   3  10       1232.81       1253.41         9.63 o                         
   2   3  10        575.26        540.78         5.08 o                         
   3   3  10        728.41        763.13         5.77 o                         
   4   3  10          4.13          4.84         0.52 o                         
   5   3  10        111.07         98.53         1.77 o                         
   6   3  10         27.42         29.07         1.49 o                         
   7   3  10        212.19        213.46         3.35 o                         
   8   3  10        205.68        187.48         4.50 o                         
   9   3  10         32.38         28.78         3.42 o                         
  10   3  10         32.61         27.55         2.58 o                         
  11   3  10         50.47         58.80         4.28 o                         
 -11   4  10          0.80          2.19         2.03 o                         
 -10   4  10          4.61          4.25         2.31 o                         
  -9   4  10         56.02         63.12         3.91 o                         
  -8   4  10         54.86         51.00         2.28 o                         
  -7   4  10         62.74         51.57         1.87 o                         
  -6   4  10          7.40         12.21         1.08 o                         
  -5   4  10        271.12        269.01         2.70 o                         
  -4   4  10        261.18        256.76         2.44 o                         
  -3   4  10         89.09         82.44         1.42 o                         
  -2   4  10        466.46        459.15         4.26 o                         
  -1   4  10        273.41        245.33         2.81 o                         
   0   4  10        170.09        190.10         2.04 o                         
   1   4  10        273.60        243.59         3.14 o                         
   2   4  10        466.38        452.00         5.11 o                         
   3   4  10         89.09         83.24         1.76 o                         
   4   4  10        260.66        260.92         2.85 o                         
   5   4  10        270.90        272.09         3.08 o                         
   6   4  10          7.42         11.37         1.07 o                         
   7   4  10         62.83         52.91         2.84 o                         
   8   4  10         54.82         57.34         2.99 o                         
   9   4  10         56.02         60.20         3.52 o                         
  10   4  10          4.62          3.67         2.29 o                         
  11   4  10          0.80          1.27         2.42 o                         
 -11   5  10          7.20          9.92         2.61 o                         
 -10   5  10          5.73          6.52         2.03 o                         
  -9   5  10         22.80         16.30         2.29 o                         
  -8   5  10         42.81         42.43         3.99 o                         
  -7   5  10        173.02        166.88         3.95 o                         
  -6   5  10         53.10         49.17         1.73 o                         
  -5   5  10         96.63         82.77         1.89 o                         
  -4   5  10         61.00         64.35         1.31 o                         
  -3   5  10        201.32        206.01         2.22 o                         
  -2   5  10        161.62        158.48         2.07 o                         
  -1   5  10         72.36         77.33         1.45 o                         
   0   5  10         13.33         16.92         0.77 o                         
   1   5  10         72.32         78.65         1.40 o                         
   2   5  10        161.49        159.04         2.04 o                         
   3   5  10        201.32        208.10         3.82 o                         
   4   5  10         61.07         66.20         1.74 o                         
   5   5  10         96.62         83.86         2.16 o                         
   6   5  10         53.07         42.99         2.47 o                         
   7   5  10        172.90        169.12         4.58 o                         
   8   5  10         42.77         43.34         3.09 o                         
   9   5  10         22.80         17.43         2.83 o                         
  10   5  10          5.73          7.86         2.57 o                         
  11   5  10          7.22          7.70         3.59 o                         
 -10   6  10          1.19         -0.59         2.20 o                         
  -9   6  10         18.95         11.84         2.28 o                         
  -8   6  10         10.26         11.13         1.87 o                         
  -7   6  10         53.51         48.35         3.35 o                         
  -6   6  10        144.87        131.49         3.78 o                         
  -5   6  10        122.09         99.04         1.89 o                         
  -4   6  10         31.20         35.47         1.42 o                         
  -3   6  10         84.72         75.85         1.55 o                         
  -2   6  10        507.21        491.64         4.29 o                         
  -1   6  10        175.26        182.86         2.11 o                         
   0   6  10         93.62         84.69         1.50 o                         
   1   6  10        175.03        188.14         2.44 o                         
   2   6  10        507.20        499.28         4.54 o                         
   3   6  10         84.66         71.83         3.34 o                         
   4   6  10         31.13         34.76         2.88 o                         
   5   6  10        121.89         95.00         3.51 o                         
   6   6  10        144.99        140.14         4.59 o                         
   7   6  10         53.60         48.00         3.00 o                         
   8   6  10         10.29          4.22         2.39 o                         
   9   6  10         19.00         14.95         3.06 o                         
  10   6  10          1.19          3.70         2.67 o                         
 -10   7  10         20.89         27.46         3.30 o                         
  -9   7  10         13.57         12.38         2.40 o                         
  -8   7  10          5.65          5.23         2.56 o                         
  -7   7  10          3.67          8.94         1.98 o                         
  -6   7  10          8.00          9.54         1.91 o                         
  -5   7  10        209.19        200.75         7.14 o                         
  -4   7  10         28.07         27.82         1.43 o                         
  -3   7  10        221.06        209.43         2.85 o                         
  -2   7  10        320.82        305.98         3.42 o                         
  -1   7  10        129.17        133.71         2.09 o                         
   0   7  10        347.02        323.44         4.22 o                         
   1   7  10        129.12        133.79         3.02 o                         
   2   7  10        320.68        297.82         6.55 o                         
   3   7  10        221.13        214.75         6.24 o                         
   4   7  10         28.09         28.99         2.95 o                         
   5   7  10        209.11        197.52         5.07 o                         
   6   7  10          8.01          7.21         1.93 o                         
   7   7  10          3.69          6.68         2.21 o                         
   8   7  10          5.63          4.75         2.66 o                         
   9   7  10         13.59         14.75         3.30 o                         
  10   7  10         20.87         31.68         4.17 o                         
  -9   8  10         12.57         17.16         2.69 o                         
  -8   8  10          3.89          1.16         2.01 o                         
  -7   8  10          4.01          3.19         1.93 o                         
  -6   8  10         12.28         14.59         3.55 o                         
  -5   8  10         31.83         29.51         3.29 o                         
  -4   8  10         20.91         18.12         1.87 o                         
  -3   8  10         63.52         68.75         2.25 o                         
  -2   8  10        132.19        130.78         2.47 o                         
  -1   8  10        359.23        347.16         5.97 o                         
   0   8  10        120.65        121.46         2.78 o                         
   1   8  10        359.46        353.74         7.29 o                         
   2   8  10        132.31        133.11         4.89 o                         
   3   8  10         63.55         66.40         3.81 o                         
   4   8  10         20.95         17.92         2.56 o                         
   5   8  10         31.93         21.79         2.40 o                         
   6   8  10         12.27          9.80         4.14 o                         
   7   8  10          3.99          2.50         4.23 o                         
   8   8  10          3.89          5.65         2.73 o                         
   9   8  10         12.56         16.21         3.72 o                         
  -8   9  10          0.06          0.66         2.02 o                         
  -7   9  10         17.51         22.43         3.39 o                         
  -6   9  10         24.46         24.13         2.75 o                         
  -5   9  10         29.07         30.26         2.47 o                         
  -4   9  10         29.53         30.06         2.29 o                         
  -3   9  10         49.09         50.76         2.55 o                         
  -2   9  10         26.57         29.80         2.30 o                         
  -1   9  10         40.68         38.57         1.90 o                         
   0   9  10         14.50         14.67         1.76 o                         
   1   9  10         40.77         41.06         4.89 o                         
   2   9  10         26.52         35.77         4.40 o                         
   3   9  10         49.20         46.78         5.83 o                         
   4   9  10         29.57         26.35        10.75 o                         
   5   9  10         29.14         28.98         4.64 o                         
   6   9  10         24.50         22.60         3.40 o                         
   7   9  10         17.46         27.25         3.93 o                         
   8   9  10          0.06          5.46         3.05 o                         
  -7  10  10          7.36          9.22         2.45 o                         
  -6  10  10          6.83         12.46         2.91 o                         
  -5  10  10          2.48          3.23         1.72 o                         
  -4  10  10          5.85          4.66         1.66 o                         
  -3  10  10          0.09         -1.30         1.30 o                         
  -2  10  10          1.44          2.66         1.72 o                         
  -1  10  10         32.19         33.55         4.02 o                         
   0  10  10          4.95          7.73         2.49 o                         
   1  10  10         32.15         34.42         4.84 o                         
   2  10  10          1.44          5.98         2.69 o                         
   3  10  10          0.09          0.80         3.82 o                         
   4  10  10          5.90          2.96         4.52 o                         
   5  10  10          2.48          5.07         6.20 o                         
   6  10  10          6.85         15.24         3.53 o                         
   7  10  10          7.39          7.50         3.23 o                         
  -5  11  10          9.88         15.72         2.67 o                         
  -4  11  10         10.16          9.98         3.14 o                         
  -3  11  10          1.68          7.29         2.89 o                         
  -2  11  10         11.59         13.27         3.39 o                         
  -1  11  10         15.87         13.49         3.24 o                         
   0  11  10         15.19         12.06         2.97 o                         
   1  11  10         15.89         18.58         5.52 o                         
   2  11  10         11.58         13.61         5.02 o                         
   3  11  10          1.65         13.31         5.07 o                         
   4  11  10         10.14         16.22         5.07 o                         
   5  11  10          9.87         16.83         3.69 o                         
  -2  12  10         14.49         14.22         3.51 o                         
  -1  12  10         28.24         34.35         6.63 o                         
   0  12  10          4.53         12.35         4.77 o                         
   1  12  10         28.25         42.63         7.43 o                         
   2  12  10         14.48         21.84         6.08 o                         
   1   0  11         39.33         50.11         1.26 o                         
   2   0  11         70.09         68.15         1.05 o                         
   3   0  11         10.66         14.58         0.91 o                         
   4   0  11         67.81         76.77         1.29 o                         
   5   0  11        566.28        564.86         4.66 o                         
   6   0  11         73.13         69.15         1.74 o                         
   7   0  11          7.39         10.46         1.00 o                         
   8   0  11         16.21         17.55         1.71 o                         
   9   0  11          1.42          3.90         1.88 o                         
  10   0  11         43.21         46.87         4.04 o                         
  11   0  11          0.26          4.95         1.93 o                         
  12   0  11          0.28         -1.32         2.29 o                         
 -12   1  11          5.32          4.36         5.95 o                         
 -11   1  11          7.50          3.69         2.47 o                         
 -10   1  11          6.25         10.69         1.61 o                         
  -9   1  11         71.98         61.36         4.47 o                         
  -8   1  11        101.72         92.29         2.57 o                         
  -7   1  11         21.20         21.42         1.30 o                         
  -6   1  11        893.42        887.74         7.15 o                         
  -5   1  11        441.91        447.88         3.88 o                         
  -4   1  11        472.41        439.33         3.68 o                         
  -3   1  11         88.94         83.56         1.16 o                         
  -2   1  11         27.79         31.36         0.85 o                         
  -1   1  11        449.36        469.02         3.84 o                         
   0   1  11       1122.23       1116.99         7.97 o                         
   1   1  11        449.60        464.58         3.81 o                         
   2   1  11         27.90         33.05         1.09 o                         
   3   1  11         88.51         85.54         2.26 o                         
   4   1  11        473.13        446.53         3.88 o                         
   5   1  11        442.70        454.29         4.08 o                         
   6   1  11        893.54        878.31         7.92 o                         
   7   1  11         21.26         23.96         1.44 o                         
   8   1  11        101.69         96.27         3.59 o                         
   9   1  11         72.04         61.55         2.46 o                         
  10   1  11          6.22         13.71         2.93 o                         
  11   1  11          7.49          6.40         1.89 o                         
  12   1  11          5.33          5.79         2.43 o                         
 -11   2  11         37.08         32.32         3.02 o                         
 -10   2  11         40.13         40.15         4.30 o                         
  -9   2  11          7.06         10.93         2.18 o                         
  -8   2  11         59.69         55.55         3.07 o                         
  -7   2  11        520.93        499.93         7.50 o                         
  -6   2  11        290.03        266.21         4.01 o                         
  -5   2  11         60.56         58.80         1.25 o                         
  -4   2  11        206.57        211.66         2.67 o                         
  -3   2  11        431.29        463.93         3.48 o                         
  -2   2  11        337.16        354.25         3.28 o                         
  -1   2  11       1041.10       1106.60         8.14 o                         
   0   2  11         12.36         18.64         1.34 o                         
   1   2  11       1040.26       1111.60         8.09 o                         
   2   2  11        336.80        349.39         4.03 o                         
   3   2  11        431.56        459.28         4.32 o                         
   4   2  11        206.77        204.04         2.21 o                         
   5   2  11         60.35         59.77         1.22 o                         
   6   2  11        290.26        264.12         2.84 o                         
   7   2  11        521.34        506.69         7.19 o                         
   8   2  11         59.66         55.90         3.66 o                         
   9   2  11          7.04          7.57         2.17 o                         
  10   2  11         40.22         41.04         2.93 o                         
  11   2  11         37.07         27.46         2.70 o                         
 -11   3  11          1.73          2.07         1.95 o                         
 -10   3  11          9.70          8.97         2.14 o                         
  -9   3  11        185.97        172.59         5.05 o                         
  -8   3  11         22.11         20.29         2.05 o                         
  -7   3  11         83.08         77.40         3.94 o                         
  -6   3  11        123.64        118.78         2.16 o                         
  -5   3  11         53.21         58.54         1.27 o                         
  -4   3  11        121.75        127.94         1.74 o                         
  -3   3  11        605.43        585.27         4.49 o                         
  -2   3  11         15.26         21.63         0.80 o                         
  -1   3  11        602.68        644.40         5.08 o                         
   0   3  11        127.73        141.70         1.71 o                         
   1   3  11        603.28        642.09         6.65 o                         
   2   3  11         15.24         22.43         1.24 o                         
   3   3  11        605.60        580.46         4.78 o                         
   4   3  11        121.50        127.96         1.69 o                         
   5   3  11         53.24         59.80         2.20 o                         
   6   3  11        123.51        117.56         1.92 o                         
   7   3  11         83.08         80.00         3.66 o                         
   8   3  11         22.18         22.62         2.22 o                         
   9   3  11        186.17        165.97        10.44 o                         
  10   3  11          9.66          6.39         2.59 o                         
  11   3  11          1.72          5.13         5.27 o                         
 -11   4  11          1.81         -2.09         2.16 o                         
 -10   4  11         28.36         33.40         3.21 o                         
  -9   4  11          1.13          0.57         1.58 o                         
  -8   4  11         29.64         24.81         2.25 o                         
  -7   4  11        208.55        205.71         3.47 o                         
  -6   4  11        196.81        195.26         3.14 o                         
  -5   4  11         92.13         96.50         1.48 o                         
  -4   4  11         24.93         25.45         0.79 o                         
  -3   4  11         59.67         58.84         0.98 o                         
  -2   4  11        135.43        137.26         1.75 o                         
  -1   4  11        203.71        188.20         2.08 o                         
   0   4  11        131.87        127.30         1.59 o                         
   1   4  11        203.77        187.44         1.95 o                         
   2   4  11        135.84        141.53         1.81 o                         
   3   4  11         59.64         57.79         1.62 o                         
   4   4  11         24.82         25.41         1.33 o                         
   5   4  11         92.16         96.91         2.22 o                         
   6   4  11        196.85        190.39         3.48 o                         
   7   4  11        208.52        219.27         4.88 o                         
   8   4  11         29.66         25.66         3.66 o                         
   9   4  11          1.13          2.78         1.74 o                         
  10   4  11         28.37         30.83         3.57 o                         
  11   4  11          1.80         -0.46         2.37 o                         
 -11   5  11          4.25          2.61         3.41 o                         
 -10   5  11          1.70          2.96         2.03 o                         
  -9   5  11         24.84         17.48         3.59 o                         
  -8   5  11         37.15         41.48         3.20 o                         
  -7   5  11        115.59        115.47         4.69 o                         
  -6   5  11         15.10         16.70         1.31 o                         
  -5   5  11          9.17         11.90         0.98 o                         
  -4   5  11         14.56         13.70         0.79 o                         
  -3   5  11        119.06        118.36         1.64 o                         
  -2   5  11         20.69         23.99         0.75 o                         
  -1   5  11        443.76        442.28         5.53 o                         
   0   5  11        205.91        182.56         2.13 o                         
   1   5  11        443.48        450.84         3.80 o                         
   2   5  11         20.64         23.37         1.09 o                         
   3   5  11        119.26        117.97         2.72 o                         
   4   5  11         14.51         12.59         1.02 o                         
   5   5  11          9.11         14.17         1.81 o                         
   6   5  11         15.08         16.85         2.07 o                         
   7   5  11        115.54        106.32         4.08 o                         
   8   5  11         37.09         34.08         3.40 o                         
   9   5  11         24.82         21.39         3.16 o                         
  10   5  11          1.69          0.95         2.38 o                         
  11   5  11          4.26          0.80         3.26 o                         
 -10   6  11          0.57         -0.70         1.92 o                         
  -9   6  11         11.34         15.48         2.56 o                         
  -8   6  11         11.58         16.84         2.66 o                         
  -7   6  11         16.60         17.76         1.99 o                         
  -6   6  11         76.40         69.27         2.66 o                         
  -5   6  11         69.00         66.50         1.86 o                         
  -4   6  11          5.52          6.64         0.67 o                         
  -3   6  11        145.10        131.14         2.33 o                         
  -2   6  11         70.90         70.44         1.28 o                         
  -1   6  11        670.07        624.98         4.82 o                         
   0   6  11        565.70        545.38         4.62 o                         
   1   6  11        670.15        627.81         5.39 o                         
   2   6  11         70.88         73.78         2.01 o                         
   3   6  11        144.99        127.00         2.57 o                         
   4   6  11          5.50          6.73         1.81 o                         
   5   6  11         69.18         67.10         3.37 o                         
   6   6  11         76.42         68.94         3.94 o                         
   7   6  11         16.57         15.21         2.15 o                         
   8   6  11         11.60         20.60         3.24 o                         
   9   6  11         11.35         12.20         2.95 o                         
  10   6  11          0.57          0.05         2.53 o                         
  -9   7  11          3.07          5.60         3.25 o                         
  -8   7  11         38.84         34.63         3.04 o                         
  -7   7  11         12.30         14.99         2.31 o                         
  -6   7  11          0.31          1.02         1.43 o                         
  -5   7  11         85.86         88.07         3.02 o                         
  -4   7  11          4.02          5.75         1.07 o                         
  -3   7  11        136.25        138.91         2.28 o                         
  -2   7  11         99.01         94.30         2.15 o                         
  -1   7  11        168.99        162.43         2.55 o                         
   0   7  11         41.92         43.26         1.80 o                         
   1   7  11        169.04        162.51         3.66 o                         
   2   7  11         98.96         96.79         3.90 o                         
   3   7  11        136.28        133.29         5.32 o                         
   4   7  11          4.06          9.17         2.18 o                         
   5   7  11         85.97         86.59         3.68 o                         
   6   7  11          0.31          1.56         1.97 o                         
   7   7  11         12.32          9.95         2.59 o                         
   8   7  11         38.83         42.11         4.49 o                         
   9   7  11          3.09         -0.05         2.48 o                         
  -9   8  11          9.75          8.21         2.80 o                         
  -8   8  11          2.18          0.29         1.90 o                         
  -7   8  11         22.49         22.38         2.81 o                         
  -6   8  11         13.26         13.07         2.11 o                         
  -5   8  11          4.71          3.10         1.61 o                         
  -4   8  11          4.38          3.80         1.40 o                         
  -3   8  11         24.00         25.90         1.98 o                         
  -2   8  11          9.37          9.48         1.36 o                         
  -1   8  11         74.70         70.55         2.13 o                         
   0   8  11         25.48         26.53         1.49 o                         
   1   8  11         74.87         65.71         4.91 o                         
   2   8  11          9.37         14.11         2.28 o                         
   3   8  11         23.99         24.24         3.87 o                         
   4   8  11          4.39          2.76         2.06 o                         
   5   8  11          4.71          6.56         1.79 o                         
   6   8  11         13.27         15.29         2.89 o                         
   7   8  11         22.50         16.59         3.22 o                         
   8   8  11          2.19          4.16         2.71 o                         
   9   8  11          9.71         12.11         4.54 o                         
  -8   9  11          1.71          7.24         2.91 o                         
  -7   9  11          2.51          0.13         1.89 o                         
  -6   9  11          1.26         -0.41         1.68 o                         
  -5   9  11          2.43          3.10         1.49 o                         
  -4   9  11          7.88          4.21         3.20 o                         
  -3   9  11         27.18         25.70         2.08 o                         
  -2   9  11         41.97         40.52         2.27 o                         
  -1   9  11         12.72         11.59         1.59 o                         
   0   9  11         28.36         26.64         3.16 o                         
   1   9  11         12.70          9.99         2.32 o                         
   2   9  11         41.96         41.28         5.29 o                         
   3   9  11         27.14         27.38         3.54 o                         
   4   9  11          7.88          3.15         2.77 o                         
   5   9  11          2.43          2.44         2.27 o                         
   6   9  11          1.25          1.25         3.29 o                         
   7   9  11          2.50          5.20         2.70 o                         
   8   9  11          1.72          4.87         2.88 o                         
  -6  10  11          0.29          0.73         2.44 o                         
  -5  10  11          8.47          8.19         1.93 o                         
  -4  10  11         57.70         62.39         3.35 o                         
  -3  10  11          5.46         10.95         2.19 o                         
  -2  10  11        100.09         94.24         5.52 o                         
  -1  10  11          2.41         -0.81         1.80 o                         
   0  10  11          0.25          2.02         2.13 o                         
   1  10  11          2.42          6.36         2.59 o                         
   2  10  11        100.05        102.06        16.02 o                         
   3  10  11          5.45          3.87         4.17 o                         
   4  10  11         57.71         64.07         8.08 o                         
   5  10  11          8.49         13.08         3.20 o                         
   6  10  11          0.29         -0.72         2.49 o                         
  -5  11  11          7.51          9.84         3.23 o                         
  -4  11  11         16.76         17.79         3.90 o                         
  -3  11  11         88.79        103.77         7.28 o                         
  -2  11  11          5.07         11.23         3.35 o                         
  -1  11  11          6.27          8.21         3.09 o                         
   0  11  11          0.66         -2.24         2.24 o                         
   1  11  11          6.26         12.15         4.87 o                         
   2  11  11          5.09          8.34         4.72 o                         
   3  11  11         88.83        101.18         8.99 o                         
   4  11  11         16.76         15.01         5.82 o                         
   5  11  11          7.52         11.95         3.34 o                         
  -1  12  11          8.67         14.38         3.54 o                         
   0  12  11          3.43         11.50         4.82 o                         
   1  12  11          8.67         13.76         5.22 o                         
   0   0  12        937.91        933.97         9.17 o                         
   1   0  12         59.92         56.45         1.29 o                         
   2   0  12        201.25        201.24         2.21 o                         
   3   0  12         29.18         34.61         0.85 o                         
   4   0  12        476.96        484.12         4.08 o                         
   5   0  12        105.52        102.45         2.20 o                         
   6   0  12        121.53        126.04         1.95 o                         
   7   0  12         69.83         66.51         2.21 o                         
   8   0  12        174.10        174.59         4.67 o                         
   9   0  12         23.49         40.85         2.27 o                         
  10   0  12          3.02          4.99         1.60 o                         
  11   0  12          0.02         -0.70         2.30 o                         
 -11   1  12          3.99          1.67         2.13 o                         
 -10   1  12         84.15         75.05         4.50 o                         
  -9   1  12          0.37          0.51         1.49 o                         
  -8   1  12          8.00          8.71         1.31 o                         
  -7   1  12        116.30        120.24         2.33 o                         
  -6   1  12        393.21        387.65         3.69 o                         
  -5   1  12        114.06        113.35         1.65 o                         
  -4   1  12         92.94         93.99         1.72 o                         
  -3   1  12         48.39         41.90         1.07 o                         
  -2   1  12         63.17         68.02         0.96 o                         
  -1   1  12        112.41         95.64         1.42 o                         
   0   1  12        514.40        578.36         4.37 o                         
   1   1  12        112.59         95.69         1.25 o                         
   2   1  12         63.16         67.49         1.70 o                         
   3   1  12         48.31         40.25         1.11 o                         
   4   1  12         92.75         93.05         1.86 o                         
   5   1  12        114.10        111.26         1.78 o                         
   6   1  12        393.54        381.07         3.84 o                         
   7   1  12        116.23        119.91         2.43 o                         
   8   1  12          8.00          5.80         1.47 o                         
   9   1  12          0.37          0.06         2.32 o                         
  10   1  12         84.07         77.51         3.35 o                         
  11   1  12          4.02          2.97         2.59 o                         
 -11   2  12         12.41          8.61         2.15 o                         
 -10   2  12         62.49         64.91         8.06 o                         
  -9   2  12         74.29         81.67         2.81 o                         
  -8   2  12        123.62        112.39         2.88 o                         
  -7   2  12         59.43         54.69         1.99 o                         
  -6   2  12         39.60         41.65         1.67 o                         
  -5   2  12         94.66        102.36         2.27 o                         
  -4   2  12        155.06        169.62         1.86 o                         
  -3   2  12        138.71        144.08         1.45 o                         
  -2   2  12        203.52        216.65         2.39 o                         
  -1   2  12       1313.23       1449.33        11.13 o                         
   0   2  12        902.28        948.27         6.61 o                         
   1   2  12       1312.93       1424.90        10.77 o                         
   2   2  12        203.46        216.37         2.54 o                         
   3   2  12        138.66        138.71         2.03 o                         
   4   2  12        155.24        170.52         2.62 o                         
   5   2  12         94.52        103.03         2.73 o                         
   6   2  12         39.78         41.35         1.51 o                         
   7   2  12         59.46         56.56         1.93 o                         
   8   2  12        123.69        120.02         8.51 o                         
   9   2  12         74.19         70.08         5.69 o                         
  10   2  12         62.54         60.05         3.11 o                         
  11   2  12         12.44          8.57         2.36 o                         
 -11   3  12         57.13         63.60         3.82 o                         
 -10   3  12          1.44          0.25         3.41 o                         
  -9   3  12         83.68         88.51         3.95 o                         
  -8   3  12          8.83         11.35         1.44 o                         
  -7   3  12        415.44        392.31         5.73 o                         
  -6   3  12        133.57        140.59         2.48 o                         
  -5   3  12         65.58         73.31         1.91 o                         
  -4   3  12          2.51          2.51         0.46 o                         
  -3   3  12        304.17        337.32         3.38 o                         
  -2   3  12        143.42        149.41         2.51 o                         
  -1   3  12         68.06         69.22         1.12 o                         
   0   3  12        955.90        982.94         6.90 o                         
   1   3  12         68.31         67.17         1.91 o                         
   2   3  12        143.21        146.22         3.08 o                         
   3   3  12        304.45        339.34         3.66 o                         
   4   3  12          2.51          2.70         0.53 o                         
   5   3  12         65.42         71.93         1.37 o                         
   6   3  12        133.53        141.46         2.48 o                         
   7   3  12        415.31        390.72         6.10 o                         
   8   3  12          8.83         13.00         1.93 o                         
   9   3  12         83.75         84.64         8.10 o                         
  10   3  12          1.44          0.91         1.70 o                         
  11   3  12         57.18         57.06         4.13 o                         
 -11   4  12          2.78          8.49         2.30 o                         
 -10   4  12         15.19         15.91         2.41 o                         
  -9   4  12         20.86         20.87         2.34 o                         
  -8   4  12         18.55         14.65         1.97 o                         
  -7   4  12         81.68         74.76         3.01 o                         
  -6   4  12         34.36         35.69         1.59 o                         
  -5   4  12         11.00          9.84         1.23 o                         
  -4   4  12         49.08         46.32         1.19 o                         
  -3   4  12         20.44         20.34         0.71 o                         
  -2   4  12         59.13         60.09         1.17 o                         
  -1   4  12        329.67        349.85         3.20 o                         
   0   4  12         13.09         14.01         0.70 o                         
   1   4  12        329.83        353.55         4.11 o                         
   2   4  12         59.20         60.13         1.73 o                         
   3   4  12         20.40         21.49         0.69 o                         
   4   4  12         49.02         45.47         1.25 o                         
   5   4  12         11.01         11.70         0.93 o                         
   6   4  12         34.39         34.93         1.86 o                         
   7   4  12         81.59         75.96         3.18 o                         
   8   4  12         18.59         18.32         2.91 o                         
   9   4  12         20.89         14.97         3.02 o                         
  10   4  12         15.20         10.28         2.75 o                         
  11   4  12          2.78          3.97         3.44 o                         
 -10   5  12          2.90          4.31         1.95 o                         
  -9   5  12         11.32         11.58         3.08 o                         
  -8   5  12         28.78         26.65         2.40 o                         
  -7   5  12         45.16         40.98         2.56 o                         
  -6   5  12         91.93         84.68         2.66 o                         
  -5   5  12         62.76         59.63         1.60 o                         
  -4   5  12         67.84         64.82         1.50 o                         
  -3   5  12        218.20        201.69         2.04 o                         
  -2   5  12        286.04        282.98         2.76 o                         
  -1   5  12         91.28        100.85         1.50 o                         
   0   5  12        200.72        210.39         2.34 o                         
   1   5  12         91.21         99.37         1.48 o                         
   2   5  12        285.70        280.44         3.21 o                         
   3   5  12        218.40        200.23         2.64 o                         
   4   5  12         67.73         63.52         1.85 o                         
   5   5  12         62.83         62.91         3.51 o                         
   6   5  12         91.96         84.09         3.42 o                         
   7   5  12         45.14         42.95         3.08 o                         
   8   5  12         28.76         28.43         2.74 o                         
   9   5  12         11.25         10.11         3.59 o                         
  10   5  12          2.91          5.13         2.68 o                         
 -10   6  12          2.46          3.77         4.11 o                         
  -9   6  12         14.31         17.47         2.49 o                         
  -8   6  12         16.34         17.91         2.38 o                         
  -7   6  12         75.97         83.38         3.29 o                         
  -6   6  12        142.41        128.28         4.57 o                         
  -5   6  12         81.84         75.70         1.95 o                         
  -4   6  12        274.70        283.31         3.95 o                         
  -3   6  12         49.49         41.66         1.14 o                         
  -2   6  12        524.63        493.54         4.22 o                         
  -1   6  12        100.32        103.83         2.01 o                         
   0   6  12        105.70        111.29         1.76 o                         
   1   6  12        100.21        104.55         1.62 o                         
   2   6  12        524.27        492.83         7.85 o                         
   3   6  12         49.29         48.83         4.00 o                         
   4   6  12        274.80        294.58         8.47 o                         
   5   6  12         81.72         76.89         4.29 o                         
   6   6  12        142.43        121.68         4.52 o                         
   7   6  12         75.91         86.28         3.80 o                         
   8   6  12         16.31         17.97         5.57 o                         
   9   6  12         14.26         17.65         3.40 o                         
  10   6  12          2.47          0.64         3.09 o                         
  -9   7  12          9.55          6.79         2.48 o                         
  -8   7  12         16.00         16.76         2.42 o                         
  -7   7  12         19.21         17.84         1.85 o                         
  -6   7  12          8.81          7.37         1.79 o                         
  -5   7  12         96.17         96.36         3.13 o                         
  -4   7  12         12.24         10.38         1.35 o                         
  -3   7  12         11.39          9.33         1.18 o                         
  -2   7  12        223.58        225.45         3.06 o                         
  -1   7  12         47.08         48.52         1.57 o                         
   0   7  12         55.20         51.71         2.26 o                         
   1   7  12         47.19         45.79         1.77 o                         
   2   7  12        223.59        234.10         8.96 o                         
   3   7  12         11.44          9.81         2.31 o                         
   4   7  12         12.20         10.25         2.34 o                         
   5   7  12         96.14         93.65         5.93 o                         
   6   7  12          8.79         11.77         2.11 o                         
   7   7  12         19.16         18.89         3.35 o                         
   8   7  12         15.94         15.71         3.28 o                         
   9   7  12          9.56          7.92         2.81 o                         
  -8   8  12          3.89          2.00         2.02 o                         
  -7   8  12         22.93         25.22         2.75 o                         
  -6   8  12          3.58          1.67         1.56 o                         
  -5   8  12         65.64         69.73         4.35 o                         
  -4   8  12        168.04        159.29         3.89 o                         
  -3   8  12         82.59         68.82         2.68 o                         
  -2   8  12         12.35         11.90         1.55 o                         
  -1   8  12         43.72         35.88         1.95 o                         
   0   8  12          9.21         14.27         1.29 o                         
   1   8  12         43.82         43.67         5.10 o                         
   2   8  12         12.30         11.19         2.31 o                         
   3   8  12         82.58         69.80         4.12 o                         
   4   8  12        168.31        161.77         5.86 o                         
   5   8  12         65.70         63.14         4.95 o                         
   6   8  12          3.59          2.75         2.54 o                         
   7   8  12         22.90         26.77         3.71 o                         
   8   8  12          3.91          4.11         2.77 o                         
  -7   9  12          1.74          5.52         2.57 o                         
  -6   9  12          8.94         10.61         2.34 o                         
  -5   9  12         76.06         64.75         3.07 o                         
  -4   9  12          7.34          6.21         1.63 o                         
  -3   9  12         19.11         18.37         1.91 o                         
  -2   9  12         12.41         23.63         2.36 o                         
  -1   9  12          4.39          3.40         2.27 o                         
   0   9  12        210.50        198.62         6.70 o                         
   1   9  12          4.37          3.26         2.57 o                         
   2   9  12         12.41         17.64         3.54 o                         
   3   9  12         19.13         19.01         4.80 o                         
   4   9  12          7.36          8.15         2.59 o                         
   5   9  12         76.01         74.37        10.59 o                         
   6   9  12          8.97         16.91         3.45 o                         
   7   9  12          1.75          9.56         3.04 o                         
  -6  10  12          7.50          5.17         3.62 o                         
  -5  10  12         14.11         11.34         2.82 o                         
  -4  10  12         28.08         41.61         5.65 o                         
  -3  10  12         12.19         14.26         3.17 o                         
  -2  10  12          3.03          1.93         2.09 o                         
  -1  10  12         83.64         80.84         7.73 o                         
   0  10  12          6.04          7.76         6.88 o                         
   1  10  12         83.68         89.83        11.98 o                         
   2  10  12          3.02          3.06         4.09 o                         
   3  10  12         12.25         16.62         5.57 o                         
   4  10  12         28.08         53.93         7.78 o                         
   5  10  12         14.14         14.94         3.62 o                         
   6  10  12          7.52          3.24         4.32 o                         
  -4  11  12          3.04          1.42         2.54 o                         
  -3  11  12         36.54         42.02         4.81 o                         
  -2  11  12         10.32         18.48         3.59 o                         
  -1  11  12          7.97          8.21         6.08 o                         
   0  11  12          3.70         12.71         3.34 o                         
   1  11  12          7.98          8.70         3.17 o                         
   2  11  12         10.35         17.07         5.37 o                         
   3  11  12         36.56         37.31         6.68 o                         
   4  11  12          3.04         11.70         5.37 o                         
   1   0  13       1191.79       1309.79         9.37 o                         
   2   0  13         63.54         66.66         1.16 o                         
   3   0  13         21.46         15.85         0.69 o                         
   4   0  13         96.87         80.03         1.74 o                         
   5   0  13         44.08         44.97         1.17 o                         
   6   0  13         93.74         99.66         2.77 o                         
   7   0  13          0.19         -0.79         0.79 o                         
   8   0  13        147.64        142.98         4.60 o                         
   9   0  13         79.49         88.43         3.26 o                         
  10   0  13          0.01          2.46         2.35 o                         
  11   0  13         22.90         19.75         3.34 o                         
 -11   1  13          2.55          1.69         2.55 o                         
 -10   1  13         25.36         25.12         2.61 o                         
  -9   1  13         28.49         39.57         3.58 o                         
  -8   1  13         76.89         73.21         3.65 o                         
  -7   1  13        288.88        277.83         4.30 o                         
  -6   1  13         80.56         75.57         2.01 o                         
  -5   1  13          8.03          5.85         0.79 o                         
  -4   1  13         86.60         86.18         1.33 o                         
  -3   1  13          3.50          2.38         0.39 o                         
  -2   1  13         39.20         35.76         0.66 o                         
  -1   1  13        251.42        258.56         2.39 o                         
   0   1  13         43.14         49.04         1.35 o                         
   1   1  13        251.60        252.31         2.44 o                         
   2   1  13         38.98         33.92         1.23 o                         
   3   1  13          3.45          0.80         0.46 o                         
   4   1  13         86.22         83.94         1.49 o                         
   5   1  13          8.10          5.14         0.65 o                         
   6   1  13         80.51         77.30         1.76 o                         
   7   1  13        289.00        274.53         4.53 o                         
   8   1  13         76.90         73.98         2.55 o                         
   9   1  13         28.47         35.62         2.56 o                         
  10   1  13         25.38         21.18         2.32 o                         
  11   1  13          2.57          3.20         3.64 o                         
 -11   2  13          1.12          0.42         2.09 o                         
 -10   2  13          9.52         17.23         5.07 o                         
  -9   2  13         40.84         41.21         3.61 o                         
  -8   2  13         61.68         63.77         2.99 o                         
  -7   2  13         12.09         14.42         1.38 o                         
  -6   2  13         12.29         11.64         0.94 o                         
  -5   2  13        167.44        151.95         1.90 o                         
  -4   2  13        279.13        257.19         2.50 o                         
  -3   2  13         54.23         71.26         2.26 o                         
  -2   2  13        126.21        139.51         1.92 o                         
  -1   2  13         66.73         73.89         1.31 o                         
   0   2  13        711.19        781.92         5.72 o                         
   1   2  13         67.03         75.42         1.38 o                         
   2   2  13        125.83        141.72         2.36 o                         
   3   2  13         54.02         71.79         1.50 o                         
   4   2  13        279.09        260.93         2.89 o                         
   5   2  13        167.55        151.41         2.81 o                         
   6   2  13         12.31         11.69         1.05 o                         
   7   2  13         12.19         15.44         1.36 o                         
   8   2  13         61.59         60.31         5.80 o                         
   9   2  13         40.90         39.53         4.53 o                         
  10   2  13          9.51         16.52         2.29 o                         
  11   2  13          1.13          1.09         1.85 o                         
 -11   3  13         18.79         22.20         2.76 o                         
 -10   3  13         20.41         16.20         3.35 o                         
  -9   3  13         16.75         21.18         2.32 o                         
  -8   3  13        305.89        297.82         5.89 o                         
  -7   3  13        158.74        139.79         3.78 o                         
  -6   3  13        197.41        192.00         4.11 o                         
  -5   3  13        134.65        131.67         2.08 o                         
  -4   3  13         47.14         44.74         0.88 o                         
  -3   3  13        421.69        427.62         4.00 o                         
  -2   3  13        458.32        446.52         4.74 o                         
  -1   3  13        422.22        406.14         3.51 o                         
   0   3  13         10.07          6.91         0.52 o                         
   1   3  13        421.65        413.05         4.39 o                         
   2   3  13        458.51        455.47         5.06 o                         
   3   3  13        421.56        432.38         4.37 o                         
   4   3  13         47.08         45.73         1.29 o                         
   5   3  13        134.47        128.02         2.07 o                         
   6   3  13        196.95        194.47         3.02 o                         
   7   3  13        158.72        153.65         6.60 o                         
   8   3  13        305.93        302.34         6.11 o                         
   9   3  13         16.71         15.92         2.83 o                         
  10   3  13         20.42         15.21         2.33 o                         
  11   3  13         18.78         23.56         6.38 o                         
 -11   4  13         24.24         24.59         2.88 o                         
 -10   4  13         10.81         16.14         2.40 o                         
  -9   4  13         31.03         25.64         2.54 o                         
  -8   4  13         21.02         20.49         3.18 o                         
  -7   4  13         19.33         15.88         1.84 o                         
  -6   4  13        172.45        164.93         3.94 o                         
  -5   4  13         87.34         84.89         2.37 o                         
  -4   4  13         20.06         21.96         0.75 o                         
  -3   4  13         29.64         30.84         1.02 o                         
  -2   4  13         29.76         32.32         1.10 o                         
  -1   4  13        284.27        278.52         3.07 o                         
   0   4  13        218.16        228.51         2.34 o                         
   1   4  13        283.89        278.65         3.49 o                         
   2   4  13         29.75         35.46         1.36 o                         
   3   4  13         29.56         31.30         1.62 o                         
   4   4  13         20.12         20.60         1.43 o                         
   5   4  13         87.44         85.51         3.14 o                         
   6   4  13        172.07        162.30         4.01 o                         
   7   4  13         19.41         15.28         2.54 o                         
   8   4  13         20.99         23.06         2.68 o                         
   9   4  13         31.03         29.33         2.87 o                         
  10   4  13         10.80          9.59         2.29 o                         
  11   4  13         24.22         19.32         3.20 o                         
 -10   5  13          6.66          9.87         2.33 o                         
  -9   5  13         14.80          9.42         2.02 o                         
  -8   5  13         60.74         52.25         3.57 o                         
  -7   5  13         31.45         30.98         2.42 o                         
  -6   5  13         59.89         57.77         2.63 o                         
  -5   5  13         80.30         74.26         2.26 o                         
  -4   5  13        102.46         95.71         1.77 o                         
  -3   5  13         69.43         69.59         1.13 o                         
  -2   5  13        186.77        198.03         2.24 o                         
  -1   5  13        273.48        281.95         3.25 o                         
   0   5  13         86.30         71.06         1.43 o                         
   1   5  13        273.54        282.40         2.75 o                         
   2   5  13        187.02        194.83         2.96 o                         
   3   5  13         69.34         64.26         2.33 o                         
   4   5  13        102.34        101.45         3.49 o                         
   5   5  13         80.28         77.03         4.01 o                         
   6   5  13         59.98         57.16         3.16 o                         
   7   5  13         31.44         26.29         3.50 o                         
   8   5  13         60.57         49.37         3.17 o                         
   9   5  13         14.78         21.48         5.06 o                         
  10   5  13          6.66          6.08         5.17 o                         
 -10   6  13          5.84          9.54         2.32 o                         
  -9   6  13          2.41          2.95         1.83 o                         
  -8   6  13          9.31          8.09         2.01 o                         
  -7   6  13         23.50         30.39         2.32 o                         
  -6   6  13         84.08         81.59         3.02 o                         
  -5   6  13        202.80        192.83         3.31 o                         
  -4   6  13         32.49         36.00         1.47 o                         
  -3   6  13         95.86         96.12         2.02 o                         
  -2   6  13        420.85        407.09         4.24 o                         
  -1   6  13         35.46         34.29         1.23 o                         
   0   6  13          3.17          7.37         0.74 o                         
   1   6  13         35.42         31.51         1.19 o                         
   2   6  13        421.04        416.91         5.34 o                         
   3   6  13         95.99         91.85         5.45 o                         
   4   6  13         32.39         40.28         3.51 o                         
   5   6  13        202.67        193.51         5.92 o                         
   6   6  13         84.02         82.38         3.71 o                         
   7   6  13         23.48         31.46         3.03 o                         
   8   6  13          9.28         11.55         2.56 o                         
   9   6  13          2.41          4.99         3.11 o                         
  10   6  13          5.83          6.67         2.85 o                         
  -9   7  13          3.97          0.54         3.18 o                         
  -8   7  13         32.70         38.11         5.28 o                         
  -7   7  13         39.88         34.15         2.64 o                         
  -6   7  13         14.07         16.57         4.25 o                         
  -5   7  13         87.04         73.25         2.82 o                         
  -4   7  13         42.19         43.80         3.78 o                         
  -3   7  13        113.43        116.50         3.15 o                         
  -2   7  13         26.34         27.02         2.14 o                         
  -1   7  13        682.51        666.47         8.19 o                         
   0   7  13        129.60        128.02         4.17 o                         
   1   7  13        682.73        677.79         8.23 o                         
   2   7  13         26.41         26.07         3.42 o                         
   3   7  13        113.52        110.21         4.89 o                         
   4   7  13         42.20         50.24         5.97 o                         
   5   7  13         86.95         71.40         4.11 o                         
   6   7  13         14.02         12.68         2.16 o                         
   7   7  13         39.88         33.09         9.01 o                         
   8   7  13         32.73         32.22        11.85 o                         
   9   7  13          3.94          0.32         2.39 o                         
  -8   8  13          4.93          3.88         2.09 o                         
  -7   8  13         17.30         13.50         2.35 o                         
  -6   8  13          7.61          6.62         2.01 o                         
  -5   8  13         62.36         58.35         2.78 o                         
  -4   8  13          1.01          2.60         1.34 o                         
  -3   8  13         95.58         94.08         3.05 o                         
  -2   8  13         83.55         77.91         3.04 o                         
  -1   8  13         99.31        107.94         4.24 o                         
   0   8  13         32.73         31.08         2.21 o                         
   1   8  13         99.41        100.79         4.74 o                         
   2   8  13         83.56         76.96         4.21 o                         
   3   8  13         95.59         91.45         6.13 o                         
   4   8  13          1.01          0.58         1.96 o                         
   5   8  13         62.38         55.27         5.52 o                         
   6   8  13          7.63          5.69         5.30 o                         
   7   8  13         17.29         17.92         3.64 o                         
   8   8  13          4.92          6.29         3.19 o                         
  -7   9  13          7.43          9.22         2.95 o                         
  -6   9  13         24.89         23.56         2.70 o                         
  -5   9  13         23.85         20.91         2.48 o                         
  -4   9  13         34.93         37.66         3.97 o                         
  -3   9  13         18.97         24.49         3.36 o                         
  -2   9  13         19.48         23.03         2.31 o                         
  -1   9  13         51.55         54.56         4.91 o                         
   0   9  13         22.51         21.35         3.14 o                         
   1   9  13         51.55         45.68         5.17 o                         
   2   9  13         19.46         22.36         3.08 o                         
   3   9  13         18.93         18.35         4.40 o                         
   4   9  13         34.95         42.16         7.56 o                         
   5   9  13         23.78         23.11         4.84 o                         
   6   9  13         24.90         33.21         4.29 o                         
   7   9  13          7.44         15.07         3.51 o                         
  -6  10  13          2.12          4.09         2.78 o                         
  -5  10  13          7.70          9.76         2.61 o                         
  -4  10  13         25.50         34.22         3.18 o                         
  -3  10  13          6.47          9.04         2.87 o                         
  -2  10  13         19.37         22.36         3.50 o                         
  -1  10  13         26.59         33.01         5.77 o                         
   0  10  13         13.88          9.78         2.90 o                         
   1  10  13         26.57         28.95         3.76 o                         
   2  10  13         19.33         18.66         3.36 o                         
   3  10  13          6.49         14.66         4.92 o                         
   4  10  13         25.43         28.77         6.38 o                         
   5  10  13          7.69         12.59         4.14 o                         
   6  10  13          2.14          0.57         2.72 o                         
  -4  11  13         15.73         20.29         3.69 o                         
  -3  11  13         11.84         12.64         4.57 o                         
  -2  11  13         34.95         43.44         5.02 o                         
  -1  11  13          9.01          8.29         4.12 o                         
   0  11  13          7.99          9.73         4.97 o                         
   1  11  13          8.99         11.09         3.92 o                         
   2  11  13         35.01         45.80         7.63 o                         
   3  11  13         11.82         16.32         5.52 o                         
   4  11  13         15.71         19.43         5.77 o                         
   0   0  14       4691.88       4928.16        93.33 o                         
   1   0  14        331.12        370.66         3.24 o                         
   2   0  14         52.89         47.99         1.19 o                         
   3   0  14         44.98         47.45         1.81 o                         
   4   0  14          4.46          2.88         0.51 o                         
   5   0  14          0.96          1.39         0.56 o                         
   6   0  14          0.88          0.19         0.76 o                         
   7   0  14         52.47         62.70         3.15 o                         
   8   0  14         90.36         86.57         2.97 o                         
   9   0  14          0.01          1.60         1.29 o                         
  10   0  14         13.45         17.02         4.62 o                         
  11   0  14          2.94          2.36         2.42 o                         
 -11   1  14          0.54         -0.15         2.44 o                         
 -10   1  14          1.14          0.85         2.17 o                         
  -9   1  14         34.68         43.18         3.46 o                         
  -8   1  14         98.88         98.10         4.13 o                         
  -7   1  14        112.37        113.08         3.44 o                         
  -6   1  14        184.83        186.79         3.51 o                         
  -5   1  14         75.19         75.68         1.96 o                         
  -4   1  14        252.19        250.26         2.55 o                         
  -3   1  14        213.18        213.57         2.33 o                         
  -2   1  14        157.15        150.24         1.54 o                         
  -1   1  14        776.24        854.45         6.14 o                         
   0   1  14        107.72        107.77         1.41 o                         
   1   1  14        776.08        843.76         6.16 o                         
   2   1  14        157.53        151.74         3.06 o                         
   3   1  14        213.22        215.83         2.79 o                         
   4   1  14        252.15        249.43         2.78 o                         
   5   1  14         75.01         73.23         1.55 o                         
   6   1  14        184.38        181.96         2.96 o                         
   7   1  14        112.40        112.86         2.75 o                         
   8   1  14         98.98         97.01         3.33 o                         
   9   1  14         34.78         37.60         2.63 o                         
  10   1  14          1.15         -0.90         2.47 o                         
  11   1  14          0.54          1.32         2.40 o                         
 -11   2  14          4.49          6.27         2.61 o                         
 -10   2  14         50.97         45.72         3.34 o                         
  -9   2  14         29.01         30.90         2.72 o                         
  -8   2  14        238.92        226.29        12.89 o                         
  -7   2  14         11.25         12.22         1.70 o                         
  -6   2  14        105.76        105.71         2.41 o                         
  -5   2  14         11.73         10.52         0.89 o                         
  -4   2  14        218.04        222.91         2.41 o                         
  -3   2  14        276.55        285.09         3.07 o                         
  -2   2  14        722.30        745.97         6.02 o                         
  -1   2  14        392.61        390.21         3.74 o                         
   0   2  14        259.94        275.43         3.87 o                         
   1   2  14        392.66        388.93         3.78 o                         
   2   2  14        721.17        727.35         6.16 o                         
   3   2  14        276.75        284.59         3.24 o                         
   4   2  14        218.13        220.92         2.69 o                         
   5   2  14         11.74         10.39         0.92 o                         
   6   2  14        105.84        109.33         3.01 o                         
   7   2  14         11.22         11.73         1.31 o                         
   8   2  14        239.10        226.75         5.11 o                         
   9   2  14         29.05         30.04         2.76 o                         
  10   2  14         51.00         46.23         3.10 o                         
  11   2  14          4.51          7.92         2.91 o                         
 -11   3  14          2.34          2.85         2.25 o                         
 -10   3  14         25.81         19.68         3.67 o                         
  -9   3  14         41.45         38.44         2.98 o                         
  -8   3  14         31.35         36.06         2.48 o                         
  -7   3  14         95.43         98.49         3.65 o                         
  -6   3  14         54.29         49.36         2.36 o                         
  -5   3  14         49.10         43.52         1.66 o                         
  -4   3  14         93.32         91.03         1.85 o                         
  -3   3  14        518.37        521.16         4.95 o                         
  -2   3  14         48.89         50.22         1.54 o                         
  -1   3  14        177.39        176.63         2.23 o                         
   0   3  14         11.01         21.75         0.80 o                         
   1   3  14        177.01        180.70         2.59 o                         
   2   3  14         48.96         50.08         2.03 o                         
   3   3  14        517.87        517.33         5.69 o                         
   4   3  14         93.35         91.59         1.80 o                         
   5   3  14         49.25         43.91         1.48 o                         
   6   3  14         54.27         51.64         2.37 o                         
   7   3  14         95.59         99.35         5.90 o                         
   8   3  14         31.36         33.72         2.62 o                         
   9   3  14         41.45         35.95         4.12 o                         
  10   3  14         25.84         20.91         2.53 o                         
  11   3  14          2.33          2.45         2.24 o                         
 -10   4  14          4.94          5.36         2.13 o                         
  -9   4  14         28.12         21.77         2.54 o                         
  -8   4  14         14.77         12.73         1.93 o                         
  -7   4  14          5.84          5.49         1.51 o                         
  -6   4  14         56.52         51.87         2.54 o                         
  -5   4  14        258.12        227.06         4.93 o                         
  -4   4  14        111.90        100.46         1.82 o                         
  -3   4  14        157.73        146.40         2.11 o                         
  -2   4  14        320.38        330.04         3.70 o                         
  -1   4  14         79.63         80.62         1.60 o                         
   0   4  14          2.30          1.36         0.32 o                         
   1   4  14         79.38         81.03         2.01 o                         
   2   4  14        320.06        323.82         4.01 o                         
   3   4  14        157.53        148.32         3.21 o                         
   4   4  14        112.03        101.47         2.14 o                         
   5   4  14        257.97        229.21         3.51 o                         
   6   4  14         56.51         48.68         2.97 o                         
   7   4  14          5.81          1.78         2.20 o                         
   8   4  14         14.77         14.97         2.26 o                         
   9   4  14         28.18         26.66         5.57 o                         
  10   4  14          4.93          4.23         1.88 o                         
 -10   5  14          4.88          2.26         1.93 o                         
  -9   5  14          0.47          0.01         1.69 o                         
  -8   5  14         11.04         10.84         2.00 o                         
  -7   5  14          2.95          4.85         1.48 o                         
  -6   5  14         22.99         17.30         3.25 o                         
  -5   5  14         57.37         50.83         2.02 o                         
  -4   5  14        184.59        182.08         2.91 o                         
  -3   5  14         88.78         77.36         1.70 o                         
  -2   5  14        323.87        300.46         2.96 o                         
  -1   5  14        294.74        295.47         3.03 o                         
   0   5  14        585.36        574.70         4.89 o                         
   1   5  14        294.77        302.55         3.85 o                         
   2   5  14        323.50        300.93         4.13 o                         
   3   5  14         88.59         76.32         2.38 o                         
   4   5  14        184.66        175.95         4.52 o                         
   5   5  14         57.36         58.18         3.04 o                         
   6   5  14         22.89         21.11         3.83 o                         
   7   5  14          2.96          1.57         1.58 o                         
   8   5  14         11.02         11.65         2.16 o                         
   9   5  14          0.47          0.99         1.98 o                         
  10   5  14          4.90          7.17         3.41 o                         
  -9   6  14          4.99          8.66         2.13 o                         
  -8   6  14         18.72         20.59         2.53 o                         
  -7   6  14         13.20         15.18         1.88 o                         
  -6   6  14         48.49         41.41         3.41 o                         
  -5   6  14         56.68         58.83         2.24 o                         
  -4   6  14         12.30         10.72         1.26 o                         
  -3   6  14        197.19        191.62         4.05 o                         
  -2   6  14        651.64        644.28         7.11 o                         
  -1   6  14        318.19        322.97         4.11 o                         
   0   6  14         15.21         18.87         1.15 o                         
   1   6  14        317.95        318.78         5.29 o                         
   2   6  14        652.00        649.98         8.60 o                         
   3   6  14        197.14        191.80         8.05 o                         
   4   6  14         12.29          6.66         2.18 o                         
   5   6  14         56.72         62.71         3.90 o                         
   6   6  14         48.65         47.98         6.15 o                         
   7   6  14         13.20         13.74         2.41 o                         
   8   6  14         18.68         24.35         2.90 o                         
   9   6  14          5.00          5.47         7.21 o                         
  -9   7  14         11.12          8.41         2.46 o                         
  -8   7  14          5.04          5.70         1.98 o                         
  -7   7  14          3.87          0.96         2.09 o                         
  -6   7  14         49.23         56.90         3.97 o                         
  -5   7  14         23.57         26.59         2.66 o                         
  -4   7  14         74.03         71.02         2.74 o                         
  -3   7  14        166.39        148.35         3.52 o                         
  -2   7  14         55.01         53.11         1.63 o                         
  -1   7  14        102.92         99.96         3.80 o                         
   0   7  14       1026.59       1003.88        11.39 o                         
   1   7  14        102.96        103.08         3.11 o                         
   2   7  14         54.92         53.09         3.73 o                         
   3   7  14        166.24        146.96         5.49 o                         
   4   7  14         74.17         74.23         4.35 o                         
   5   7  14         23.65         22.94         2.57 o                         
   6   7  14         49.31         58.35         4.25 o                         
   7   7  14          3.88          1.64         2.40 o                         
   8   7  14          5.06          2.17         2.59 o                         
   9   7  14         11.09         14.79         3.48 o                         
  -8   8  14          3.47          9.11         2.15 o                         
  -7   8  14          0.27          1.72         1.80 o                         
  -6   8  14         15.97         13.48         2.21 o                         
  -5   8  14         91.11         88.78         5.38 o                         
  -4   8  14         47.19         45.68         2.54 o                         
  -3   8  14          0.53          1.93         1.63 o                         
  -2   8  14         17.01         17.46         2.59 o                         
  -1   8  14         21.79         19.17         2.14 o                         
   0   8  14         30.48         25.98         3.66 o                         
   1   8  14         21.74         17.86         3.23 o                         
   2   8  14         16.96         19.68         2.84 o                         
   3   8  14          0.54          4.11         2.25 o                         
   4   8  14         47.15         41.16         3.81 o                         
   5   8  14         91.04         90.57         5.13 o                         
   6   8  14         15.93         16.77         3.43 o                         
   7   8  14          0.27          1.61         2.64 o                         
   8   8  14          3.44         11.46         6.95 o                         
  -7   9  14          7.37          5.93         4.70 o                         
  -6   9  14         23.09         23.41         5.05 o                         
  -5   9  14         20.44         19.81         2.62 o                         
  -4   9  14         25.55         32.63         3.11 o                         
  -3   9  14         14.30         14.61         2.27 o                         
  -2   9  14         16.36         16.69         2.53 o                         
  -1   9  14         36.32         40.23         5.64 o                         
   0   9  14         57.71         49.26         3.38 o                         
   1   9  14         36.32         33.10         3.61 o                         
   2   9  14         16.42         17.41         2.87 o                         
   3   9  14         14.31         17.33         7.11 o                         
   4   9  14         25.58         32.53         6.59 o                         
   5   9  14         20.34         21.34         5.42 o                         
   6   9  14         23.06         20.42         4.12 o                         
   7   9  14          7.38         11.62         3.37 o                         
  -5  10  14         11.40         12.25         3.50 o                         
  -4  10  14          0.76          2.04         2.65 o                         
  -3  10  14          7.39         15.02         3.39 o                         
  -2  10  14          8.23         15.51         3.33 o                         
  -1  10  14          3.51          5.00         2.52 o                         
   0  10  14         26.06         28.41         3.85 o                         
   1  10  14          3.50         10.30         2.97 o                         
   2  10  14          8.20         11.61         2.93 o                         
   3  10  14          7.39          9.34         4.92 o                         
   4  10  14          0.77          3.57         4.32 o                         
   5  10  14         11.36          9.44         3.37 o                         
  -3  11  14          6.40         14.87         3.57 o                         
  -2  11  14          4.19          5.54         3.99 o                         
  -1  11  14         11.87         25.92         3.98 o                         
   0  11  14          3.09          1.83         2.80 o                         
   1  11  14         11.85         17.47         3.55 o                         
   2  11  14          4.17          8.69         4.87 o                         
   3  11  14          6.38         20.14         5.52 o                         
   1   0  15       1076.53       1156.79         9.78 o                         
   2   0  15         91.75         89.76         1.52 o                         
   3   0  15          1.43          6.55         0.66 o                         
   4   0  15          0.65         -0.10         0.56 o                         
   5   0  15        229.18        221.93         3.34 o                         
   6   0  15         26.00         32.14         1.85 o                         
   7   0  15        103.61         97.69         3.58 o                         
   8   0  15         29.84         26.06         1.88 o                         
   9   0  15         35.31         28.34         3.41 o                         
  10   0  15         59.18         60.49         5.52 o                         
  11   0  15          7.59          5.51         2.77 o                         
 -11   1  15         14.85         15.62         3.05 o                         
 -10   1  15         12.48         17.92         2.94 o                         
  -9   1  15         12.61         11.91         2.42 o                         
  -8   1  15         40.05         46.36         2.79 o                         
  -7   1  15        140.66        131.02         2.97 o                         
  -6   1  15        481.62        463.10         6.18 o                         
  -5   1  15        767.09        741.72         6.43 o                         
  -4   1  15         93.01         91.61         1.72 o                         
  -3   1  15        191.14        187.53         2.06 o                         
  -2   1  15        346.81        319.91         2.69 o                         
  -1   1  15        170.43        181.59         1.96 o                         
   0   1  15        388.44        374.48         3.29 o                         
   1   1  15        170.35        180.48         2.71 o                         
   2   1  15        346.80        327.44         3.91 o                         
   3   1  15        191.21        188.57         2.31 o                         
   4   1  15         92.72         96.24         2.14 o                         
   5   1  15        766.48        740.90         6.48 o                         
   6   1  15        481.63        458.09         6.05 o                         
   7   1  15        140.77        136.93         3.24 o                         
   8   1  15         40.02         41.63         3.43 o                         
   9   1  15         12.57         16.36         4.80 o                         
  10   1  15         12.46         12.77         2.81 o                         
  11   1  15         14.85         20.66         4.75 o                         
 -11   2  15          8.17          9.00         2.93 o                         
 -10   2  15          5.51          4.04         1.97 o                         
  -9   2  15          6.04          6.59         2.32 o                         
  -8   2  15         72.88         80.03         4.87 o                         
  -7   2  15         57.57         58.00         2.77 o                         
  -6   2  15         37.75         36.68         2.03 o                         
  -5   2  15          1.52          2.86         1.07 o                         
  -4   2  15        570.43        570.20         4.53 o                         
  -3   2  15        245.76        252.85         2.89 o                         
  -2   2  15        161.82        179.04         2.29 o                         
  -1   2  15        145.75        163.95         2.14 o                         
   0   2  15         52.61         51.38         0.95 o                         
   1   2  15        145.69        164.44         3.15 o                         
   2   2  15        161.99        183.55         2.89 o                         
   3   2  15        245.42        255.92         3.10 o                         
   4   2  15        569.98        568.55         5.05 o                         
   5   2  15          1.50          1.09         0.71 o                         
   6   2  15         37.69         38.98         2.03 o                         
   7   2  15         57.53         58.68         2.42 o                         
   8   2  15         72.74         75.72         3.18 o                         
   9   2  15          6.03          3.53         1.72 o                         
  10   2  15          5.54          0.13         2.27 o                         
  11   2  15          8.19         10.99         4.75 o                         
 -10   3  15          3.60          5.26         2.67 o                         
  -9   3  15         19.24         18.84         2.37 o                         
  -8   3  15          6.83          5.94         2.02 o                         
  -7   3  15        175.04        178.11         5.96 o                         
  -6   3  15        240.95        231.67         4.96 o                         
  -5   3  15         27.93         31.48         4.06 o                         
  -4   3  15         18.92         19.58         1.25 o                         
  -3   3  15        453.00        446.53         4.29 o                         
  -2   3  15         93.78         96.41         1.70 o                         
  -1   3  15         64.19         66.34         1.53 o                         
   0   3  15         90.00         84.86         2.26 o                         
   1   3  15         64.28         70.52         2.09 o                         
   2   3  15         93.92         97.77         1.81 o                         
   3   3  15        452.65        449.13         4.60 o                         
   4   3  15         18.85         20.08         1.54 o                         
   5   3  15         27.91         30.04         1.49 o                         
   6   3  15        240.49        238.77         4.48 o                         
   7   3  15        175.04        179.35         4.67 o                         
   8   3  15          6.79          5.76         1.82 o                         
   9   3  15         19.31         19.76         2.64 o                         
  10   3  15          3.60          1.33         2.23 o                         
 -10   4  15          6.37          6.21         4.99 o                         
  -9   4  15          3.25          2.86         2.86 o                         
  -8   4  15         20.95         18.77         2.16 o                         
  -7   4  15         21.44         21.89         2.19 o                         
  -6   4  15         77.19         67.83         3.27 o                         
  -5   4  15        153.25        145.84         3.60 o                         
  -4   4  15         21.32         21.34         1.54 o                         
  -3   4  15         21.54         20.43         0.99 o                         
  -2   4  15         60.43         62.34         1.60 o                         
  -1   4  15         35.11         34.48         1.49 o                         
   0   4  15         30.37         30.91         1.63 o                         
   1   4  15         35.09         34.99         1.41 o                         
   2   4  15         60.24         63.34         2.01 o                         
   3   4  15         21.46         21.12         1.27 o                         
   4   4  15         21.32         22.23         1.43 o                         
   5   4  15        153.12        142.20         3.57 o                         
   6   4  15         77.15         65.99         3.21 o                         
   7   4  15         21.49         22.52         2.44 o                         
   8   4  15         20.97         20.66         4.85 o                         
   9   4  15          3.24          7.57         3.66 o                         
  10   4  15          6.34          6.01         2.24 o                         
 -10   5  15         13.24         13.66         2.51 o                         
  -9   5  15         12.58         13.18         2.30 o                         
  -8   5  15          0.93         -0.72         1.47 o                         
  -7   5  15          8.11          3.98         1.47 o                         
  -6   5  15         37.38         37.48         2.37 o                         
  -5   5  15         68.26         68.09         2.67 o                         
  -4   5  15         60.21         57.15         2.06 o                         
  -3   5  15         63.61         61.73         2.19 o                         
  -2   5  15         92.23         86.20         1.64 o                         
  -1   5  15        270.96        259.95         3.32 o                         
   0   5  15        184.99        188.04         2.69 o                         
   1   5  15        270.44        263.53         3.88 o                         
   2   5  15         92.13         91.95         3.54 o                         
   3   5  15         63.56         64.17         3.01 o                         
   4   5  15         60.29         59.46         3.62 o                         
   5   5  15         68.12         75.53         3.47 o                         
   6   5  15         37.40         35.10         2.88 o                         
   7   5  15          8.17          7.63         1.94 o                         
   8   5  15          0.93          1.65         3.19 o                         
   9   5  15         12.57          9.43         2.78 o                         
  10   5  15         13.22         14.20         3.30 o                         
  -9   6  15          6.78          9.69         2.18 o                         
  -8   6  15          3.74          3.34         1.73 o                         
  -7   6  15         37.92         40.87         5.01 o                         
  -6   6  15         67.74         66.96         2.91 o                         
  -5   6  15        118.72        113.86         3.57 o                         
  -4   6  15         26.66         24.04         1.64 o                         
  -3   6  15          0.31          3.54         1.13 o                         
  -2   6  15        253.77        229.80         3.97 o                         
  -1   6  15        225.27        220.30         3.60 o                         
   0   6  15        406.33        405.05         7.16 o                         
   1   6  15        225.45        216.20         5.21 o                         
   2   6  15        253.45        231.95         7.93 o                         
   3   6  15          0.33          5.74         2.05 o                         
   4   6  15         26.60         24.96         3.97 o                         
   5   6  15        118.79        108.09         4.14 o                         
   6   6  15         67.87         64.96         5.05 o                         
   7   6  15         37.94         50.19         3.58 o                         
   8   6  15          3.74          5.42         2.45 o                         
   9   6  15          6.78          6.49         2.79 o                         
  -8   7  15         27.36         29.84         3.36 o                         
  -7   7  15          6.41          4.15         1.91 o                         
  -6   7  15         10.48         14.52         1.86 o                         
  -5   7  15         20.85         23.18         2.00 o                         
  -4   7  15         74.03         76.78         2.77 o                         
  -3   7  15        131.49        119.23         3.96 o                         
  -2   7  15         18.84         19.35         1.79 o                         
  -1   7  15         94.78         91.31         3.36 o                         
   0   7  15       1322.98       1253.65        16.23 o                         
   1   7  15         94.77         90.11         4.03 o                         
   2   7  15         18.76         22.43         3.00 o                         
   3   7  15        131.40        122.32         5.32 o                         
   4   7  15         74.00         73.09         6.08 o                         
   5   7  15         20.87         26.41         2.79 o                         
   6   7  15         10.49         11.43         2.33 o                         
   7   7  15          6.39          5.44         2.39 o                         
   8   7  15         27.37         27.19         6.58 o                         
  -8   8  15          7.63          8.38         2.94 o                         
  -7   8  15          4.19          4.05         2.44 o                         
  -6   8  15          6.18          5.10         2.42 o                         
  -5   8  15          3.32          8.31         4.56 o                         
  -4   8  15         73.37         75.61         3.67 o                         
  -3   8  15          0.87          3.28         2.65 o                         
  -2   8  15        118.73        101.21         3.78 o                         
  -1   8  15         51.62         42.52         2.47 o                         
   0   8  15         48.08         47.41         3.95 o                         
   1   8  15         51.66         51.41         4.30 o                         
   2   8  15        118.63         99.56         5.10 o                         
   3   8  15          0.89          0.36         2.71 o                         
   4   8  15         73.35         74.97         5.82 o                         
   5   8  15          3.29          8.94         2.71 o                         
   6   8  15          6.18          9.73         2.97 o                         
   7   8  15          4.20          7.85         3.09 o                         
   8   8  15          7.65         14.90         3.39 o                         
  -6   9  15          2.35          6.24         2.61 o                         
  -5   9  15          2.52          5.58         2.10 o                         
  -4   9  15         24.88         29.79         2.95 o                         
  -3   9  15         27.74         29.82         3.60 o                         
  -2   9  15          4.57          4.48         2.65 o                         
  -1   9  15          9.34          6.45         3.91 o                         
   0   9  15          7.50         13.66         2.80 o                         
   1   9  15          9.33          9.05         3.13 o                         
   2   9  15          4.58          0.98         5.04 o                         
   3   9  15         27.71         30.00         3.70 o                         
   4   9  15         24.81         29.55         4.17 o                         
   5   9  15          2.53          0.80         4.27 o                         
   6   9  15          2.34          5.98         2.99 o                         
  -5  10  15          4.65          6.14         2.18 o                         
  -4  10  15          5.98          3.15         2.92 o                         
  -3  10  15         31.72         55.45         5.27 o                         
  -2  10  15          0.94          2.31         4.19 o                         
  -1  10  15         31.00         36.87         4.36 o                         
   0  10  15         11.76         21.30         3.68 o                         
   1  10  15         31.04         50.86         4.96 o                         
   2  10  15          0.93          0.35         2.26 o                         
   3  10  15         31.68         37.31         6.68 o                         
   4  10  15          5.99         12.91         5.22 o                         
   5  10  15          4.62          4.00         2.81 o                         
  -2  11  15         15.37         17.19         3.85 o                         
  -1  11  15          1.40          8.26         3.15 o                         
   0  11  15         32.04         31.20         4.27 o                         
   1  11  15          1.39          6.34         3.26 o                         
   2  11  15         15.38         20.74         5.77 o                         
   0   0  16         11.00         12.05         0.89 o                         
   1   0  16        107.50        127.35         1.66 o                         
   2   0  16        181.89        176.24         2.27 o                         
   3   0  16          3.92          2.89         0.50 o                         
   4   0  16          9.46          9.10         0.75 o                         
   5   0  16        187.28        170.23         4.25 o                         
   6   0  16          9.81          8.40         1.48 o                         
   7   0  16          0.27         -1.13         1.66 o                         
   8   0  16          3.92          1.96         1.56 o                         
   9   0  16          5.15          4.53         4.46 o                         
  10   0  16          2.02          1.81         2.41 o                         
  11   0  16          6.85          7.29         2.79 o                         
 -11   1  16          0.41          1.21         3.34 o                         
 -10   1  16          4.62          2.40         3.26 o                         
  -9   1  16         49.39         53.21         5.05 o                         
  -8   1  16         46.20         45.75         2.86 o                         
  -7   1  16         27.73         25.30         2.30 o                         
  -6   1  16        510.57        488.17         5.94 o                         
  -5   1  16        888.52        873.39         7.81 o                         
  -4   1  16        446.19        419.27         3.76 o                         
  -3   1  16        316.44        300.33         2.65 o                         
  -2   1  16        512.86        537.54         4.05 o                         
  -1   1  16         62.91         82.31         1.23 o                         
   0   1  16         17.63         12.01         1.06 o                         
   1   1  16         62.87         82.06         1.82 o                         
   2   1  16        512.22        542.23         5.01 o                         
   3   1  16        315.79        295.78         3.62 o                         
   4   1  16        446.39        412.21         4.03 o                         
   5   1  16        888.07        871.24         7.49 o                         
   6   1  16        510.58        494.38        10.77 o                         
   7   1  16         27.75         28.81         1.89 o                         
   8   1  16         46.19         47.50         2.79 o                         
   9   1  16         49.45         48.79         3.92 o                         
  10   1  16          4.64          6.17         2.70 o                         
  11   1  16          0.41         -2.38         2.38 o                         
 -10   2  16         35.75         42.02         3.36 o                         
  -9   2  16          0.22          0.29         1.77 o                         
  -8   2  16         40.73         46.71         2.89 o                         
  -7   2  16        175.41        158.52         4.26 o                         
  -6   2  16         93.80         95.40         3.20 o                         
  -5   2  16        243.01        242.74         3.73 o                         
  -4   2  16        155.56        147.79         2.24 o                         
  -3   2  16        123.79        116.79         2.21 o                         
  -2   2  16         69.70         68.80         1.43 o                         
  -1   2  16        419.32        414.00         4.23 o                         
   0   2  16         29.43         29.89         1.63 o                         
   1   2  16        419.13        420.14         4.11 o                         
   2   2  16         69.67         68.07         1.53 o                         
   3   2  16        123.84        117.07         2.06 o                         
   4   2  16        155.67        146.78         3.32 o                         
   5   2  16        243.13        239.47         4.83 o                         
   6   2  16         93.64         89.66         5.15 o                         
   7   2  16        175.23        162.39         4.68 o                         
   8   2  16         40.74         47.23         2.85 o                         
   9   2  16          0.22          5.01         1.89 o                         
  10   2  16         35.67         38.61         5.75 o                         
 -10   3  16         10.81         18.41         3.17 o                         
  -9   3  16         22.42         14.08         3.23 o                         
  -8   3  16          7.62          5.38         1.78 o                         
  -7   3  16          2.58          3.90         1.74 o                         
  -6   3  16        351.02        333.99         6.01 o                         
  -5   3  16        170.74        158.01         3.83 o                         
  -4   3  16        296.23        285.53         3.49 o                         
  -3   3  16        163.54        158.54         2.26 o                         
  -2   3  16         16.99         16.52         0.90 o                         
  -1   3  16         36.87         37.62         2.00 o                         
   0   3  16          6.37          6.17         0.82 o                         
   1   3  16         36.82         36.42         1.15 o                         
   2   3  16         16.97         16.78         1.01 o                         
   3   3  16        163.24        156.62         3.07 o                         
   4   3  16        296.36        283.71         5.90 o                         
   5   3  16        170.32        161.30         3.09 o                         
   6   3  16        351.16        331.57         7.64 o                         
   7   3  16          2.55          0.76         2.44 o                         
   8   3  16          7.63          4.08         2.07 o                         
   9   3  16         22.45         13.87         3.16 o                         
  10   3  16         10.81         10.57         2.93 o                         
 -10   4  16         13.83         17.11         2.84 o                         
  -9   4  16          3.58         -0.27         1.90 o                         
  -8   4  16         13.74         12.01         1.95 o                         
  -7   4  16         29.70         22.56         3.24 o                         
  -6   4  16         14.71         16.72         1.82 o                         
  -5   4  16        105.47         88.89         2.92 o                         
  -4   4  16         78.00         72.44         3.98 o                         
  -3   4  16        615.12        577.33         5.68 o                         
  -2   4  16        808.68        747.02         5.91 o                         
  -1   4  16         21.17         20.96         0.99 o                         
   0   4  16        168.17        166.68         2.75 o                         
   1   4  16         21.15         21.35         1.53 o                         
   2   4  16        808.91        754.17         7.72 o                         
   3   4  16        614.92        579.68         6.03 o                         
   4   4  16         77.94         71.49         3.07 o                         
   5   4  16        105.60         92.95         2.61 o                         
   6   4  16         14.66         20.86         2.35 o                         
   7   4  16         29.74         22.03         2.51 o                         
   8   4  16         13.79          8.87         3.08 o                         
   9   4  16          3.57          0.27         3.07 o                         
  10   4  16         13.82         14.63         2.58 o                         
  -9   5  16          9.17         10.63         2.47 o                         
  -8   5  16         35.64         27.34         3.48 o                         
  -7   5  16         17.86         13.73         1.92 o                         
  -6   5  16         51.94         52.39         4.59 o                         
  -5   5  16         79.64         82.32         5.35 o                         
  -4   5  16         96.34         88.42         3.53 o                         
  -3   5  16        109.94        100.69         6.00 o                         
  -2   5  16        299.96        279.36         5.28 o                         
  -1   5  16        380.08        369.52         4.09 o                         
   0   5  16         18.63         15.80         1.31 o                         
   1   5  16        379.89        367.31         5.95 o                         
   2   5  16        300.17        281.18         5.43 o                         
   3   5  16        110.13        106.88         3.87 o                         
   4   5  16         96.41         85.07         4.52 o                         
   5   5  16         79.58         81.42         3.67 o                         
   6   5  16         52.12         55.38         3.41 o                         
   7   5  16         17.91         13.43         2.33 o                         
   8   5  16         35.67         30.28         4.54 o                         
   9   5  16          9.19          9.97         2.43 o                         
  -9   6  16         15.06         21.84         2.68 o                         
  -8   6  16         43.54         48.50         5.96 o                         
  -7   6  16          5.46          3.43         2.66 o                         
  -6   6  16         15.00         15.22         2.24 o                         
  -5   6  16         81.15         73.40         2.63 o                         
  -4   6  16         58.21         49.69         3.36 o                         
  -3   6  16        133.05        124.45         3.30 o                         
  -2   6  16         29.24         30.20         1.99 o                         
  -1   6  16        133.29        128.23         3.89 o                         
   0   6  16         33.50         26.08         2.66 o                         
   1   6  16        133.39        126.94         4.50 o                         
   2   6  16         29.14         31.80         2.94 o                         
   3   6  16        133.00        133.32         9.66 o                         
   4   6  16         58.13         52.61         4.09 o                         
   5   6  16         81.31         75.29         6.96 o                         
   6   6  16         14.96         19.80         2.60 o                         
   7   6  16          5.48          4.81         2.10 o                         
   8   6  16         43.54         56.94         3.99 o                         
   9   6  16         15.10         20.37         5.65 o                         
  -8   7  16          3.50          5.16         2.61 o                         
  -7   7  16         25.99         19.01         2.47 o                         
  -6   7  16          6.73          6.97         1.73 o                         
  -5   7  16          7.02          6.29         1.15 o                         
  -4   7  16         47.11         51.51         3.60 o                         
  -3   7  16         24.00         18.52         1.62 o                         
  -2   7  16         74.05         72.90         2.97 o                         
  -1   7  16          2.82          4.35         1.57 o                         
   0   7  16          1.80          6.21         1.61 o                         
   1   7  16          2.85          4.17         2.22 o                         
   2   7  16         74.07         66.64         4.37 o                         
   3   7  16         24.04         18.97         2.99 o                         
   4   7  16         47.07         53.01         4.22 o                         
   5   7  16          6.98          2.11         3.75 o                         
   6   7  16          6.72         12.93         2.46 o                         
   7   7  16         25.90         27.50         3.29 o                         
   8   7  16          3.48          2.62         4.47 o                         
  -7   8  16          4.70          5.49         3.09 o                         
  -6   8  16         40.98         40.68         4.32 o                         
  -5   8  16         22.21         28.79         3.04 o                         
  -4   8  16          7.71          5.97         1.97 o                         
  -3   8  16         10.26          6.35         1.91 o                         
  -2   8  16         56.33         62.00         3.98 o                         
  -1   8  16          4.50          6.48         2.43 o                         
   0   8  16         33.29         39.32         7.39 o                         
   1   8  16          4.49          6.75         3.14 o                         
   2   8  16         56.37         57.60         4.30 o                         
   3   8  16         10.26          5.52         2.54 o                         
   4   8  16          7.69          4.62         2.32 o                         
   5   8  16         22.10         31.31         8.84 o                         
   6   8  16         40.98         38.44         5.02 o                         
   7   8  16          4.69         15.40         3.60 o                         
  -6   9  16         11.21         13.38         3.16 o                         
  -5   9  16         16.19         19.09         2.65 o                         
  -4   9  16         36.21         36.67         4.14 o                         
  -3   9  16          7.83          8.99         2.18 o                         
  -2   9  16          4.20          5.36         3.11 o                         
  -1   9  16          9.18          8.87         2.87 o                         
   0   9  16          1.53         -1.29         2.06 o                         
   1   9  16          9.20          7.20         2.65 o                         
   2   9  16          4.19          6.38         2.71 o                         
   3   9  16          7.81          7.45         5.04 o                         
   4   9  16         36.18         36.03         4.23 o                         
   5   9  16         16.17         19.68         5.22 o                         
   6   9  16         11.21         17.05         3.72 o                         
  -4  10  16          3.66         12.40         3.47 o                         
  -3  10  16          9.63         10.75         3.31 o                         
  -2  10  16         21.08         22.54         4.00 o                         
  -1  10  16          2.90          7.48         2.62 o                         
   0  10  16          2.36          4.09         2.90 o                         
   1  10  16          2.89          7.14         2.88 o                         
   2  10  16         21.09         32.86         4.51 o                         
   3  10  16          9.63         13.45         3.67 o                         
   4  10  16          3.66          7.38         4.77 o                         
  -1  11  16          0.68          6.49         3.04 o                         
   0  11  16         21.41         30.82         4.30 o                         
   1  11  16          0.69          4.73         3.69 o                         
   1   0  17        126.85        121.00         2.07 o                         
   2   0  17         49.71         46.64         1.23 o                         
   3   0  17         43.94         41.27         1.24 o                         
   4   0  17        295.19        293.69         3.80 o                         
   5   0  17         23.82         21.16         1.29 o                         
   6   0  17        492.71        471.66         6.28 o                         
   7   0  17          1.84          0.88         2.05 o                         
   8   0  17         59.42         68.16         4.39 o                         
   9   0  17          0.47          2.62         2.29 o                         
  10   0  17         18.11         20.05         3.39 o                         
 -10   1  17         20.62         23.23         3.45 o                         
  -9   1  17          5.45          9.22         2.40 o                         
  -8   1  17         54.22         56.34         3.06 o                         
  -7   1  17         90.82         89.49         3.89 o                         
  -6   1  17         14.25         13.53         1.86 o                         
  -5   1  17        134.42        134.68         2.80 o                         
  -4   1  17         45.53         46.11         2.96 o                         
  -3   1  17        138.35        130.78         1.78 o                         
  -2   1  17        144.45        146.30         2.03 o                         
  -1   1  17         32.33         35.14         1.18 o                         
   0   1  17        358.26        397.90         3.56 o                         
   1   1  17         32.35         33.90         1.29 o                         
   2   1  17        144.61        155.61         2.64 o                         
   3   1  17        138.40        131.20         2.42 o                         
   4   1  17         45.47         46.14         1.74 o                         
   5   1  17        134.43        134.91         2.59 o                         
   6   1  17         14.20         13.53         1.92 o                         
   7   1  17         90.75         88.17         4.31 o                         
   8   1  17         54.23         58.07         4.02 o                         
   9   1  17          5.47          5.05         5.43 o                         
  10   1  17         20.63         28.13         4.95 o                         
 -10   2  17         24.94         28.29         2.87 o                         
  -9   2  17          7.21          8.28         2.09 o                         
  -8   2  17          1.05          1.04         1.60 o                         
  -7   2  17         89.34         88.14         4.16 o                         
  -6   2  17         39.86         35.08         2.46 o                         
  -5   2  17         46.90         48.82         3.51 o                         
  -4   2  17         38.71         45.46         2.45 o                         
  -3   2  17        106.90        100.14         1.94 o                         
  -2   2  17         17.68         21.24         1.00 o                         
  -1   2  17        230.79        236.24         2.82 o                         
   0   2  17        470.67        490.79         4.19 o                         
   1   2  17        230.26        238.43         3.56 o                         
   2   2  17         17.64         19.58         1.13 o                         
   3   2  17        106.73        103.61         2.53 o                         
   4   2  17         38.81         43.76         1.54 o                         
   5   2  17         46.92         46.46         1.92 o                         
   6   2  17         39.80         38.40         2.09 o                         
   7   2  17         89.25         80.25         3.29 o                         
   8   2  17          1.06          2.71         2.72 o                         
   9   2  17          7.18          6.83         5.40 o                         
  10   2  17         24.93         33.83         7.06 o                         
 -10   3  17         66.32         75.15         3.92 o                         
  -9   3  17          4.57          2.72         2.34 o                         
  -8   3  17          2.22          1.20         2.57 o                         
  -7   3  17         20.81         18.42         2.03 o                         
  -6   3  17        120.85        118.48         6.07 o                         
  -5   3  17          1.16         -0.72         2.04 o                         
  -4   3  17        133.48        138.63         3.41 o                         
  -3   3  17         38.82         41.86         1.72 o                         
  -2   3  17        336.87        323.82         5.18 o                         
  -1   3  17         89.57         90.55         3.26 o                         
   0   3  17          1.28          1.15         0.68 o                         
   1   3  17         89.69         94.88         2.44 o                         
   2   3  17        336.56        329.05         3.79 o                         
   3   3  17         38.79         45.20         1.66 o                         
   4   3  17        133.29        136.00         2.86 o                         
   5   3  17          1.17          2.06         0.99 o                         
   6   3  17        121.01        127.68         8.52 o                         
   7   3  17         20.78         16.80         2.15 o                         
   8   3  17          2.21          2.34         1.75 o                         
   9   3  17          4.57          1.59         4.32 o                         
  10   3  17         66.30         73.76         5.17 o                         
 -10   4  17          2.76          4.21         2.18 o                         
  -9   4  17         37.76         33.45         2.98 o                         
  -8   4  17         18.30         20.71         2.65 o                         
  -7   4  17         38.22         31.49         3.15 o                         
  -6   4  17         68.43         75.74         2.98 o                         
  -5   4  17         50.18         47.62         2.41 o                         
  -4   4  17          4.40          5.12         1.09 o                         
  -3   4  17        173.25        167.81         3.34 o                         
  -2   4  17        233.67        213.32         2.93 o                         
  -1   4  17        208.02        209.07         2.79 o                         
   0   4  17          0.53          0.63         1.38 o                         
   1   4  17        207.95        213.67         3.55 o                         
   2   4  17        233.95        223.26         4.14 o                         
   3   4  17        173.30        177.45         3.78 o                         
   4   4  17          4.40          2.63         1.38 o                         
   5   4  17         50.12         49.78         4.98 o                         
   6   4  17         68.48         76.57         3.61 o                         
   7   4  17         38.35         40.66         3.11 o                         
   8   4  17         18.34         17.79         4.32 o                         
   9   4  17         37.73         28.32         3.02 o                         
  10   4  17          2.74          3.31         2.94 o                         
  -9   5  17         14.00         10.47         2.63 o                         
  -8   5  17         15.53         16.40         2.39 o                         
  -7   5  17        115.07        108.92         6.95 o                         
  -6   5  17          1.79          0.75         1.38 o                         
  -5   5  17         30.09         27.62         3.80 o                         
  -4   5  17         99.86         86.30         3.08 o                         
  -3   5  17        216.52        199.32         3.80 o                         
  -2   5  17         80.86         73.55         2.14 o                         
  -1   5  17        347.75        329.96         7.18 o                         
   0   5  17        187.39        183.99         3.41 o                         
   1   5  17        348.27        328.29         7.33 o                         
   2   5  17         80.77         77.21         2.38 o                         
   3   5  17        216.44        199.26         6.38 o                         
   4   5  17         99.90         89.49         4.63 o                         
   5   5  17         30.15         25.59         2.72 o                         
   6   5  17          1.81          2.79         1.93 o                         
   7   5  17        115.06        125.14         6.89 o                         
   8   5  17         15.58         16.12         2.49 o                         
   9   5  17         14.02         16.38         2.75 o                         
  -9   6  17         19.56         14.76         2.75 o                         
  -8   6  17         27.07         26.28         2.76 o                         
  -7   6  17         23.13         20.55         2.36 o                         
  -6   6  17         39.39         38.61         4.57 o                         
  -5   6  17         60.72         64.70         2.65 o                         
  -4   6  17         28.55         21.58         2.20 o                         
  -3   6  17         61.01         55.30         2.89 o                         
  -2   6  17         49.29         51.24         2.96 o                         
  -1   6  17        234.47        219.38         5.32 o                         
   0   6  17        519.70        526.50         9.92 o                         
   1   6  17        234.20        209.00         6.58 o                         
   2   6  17         49.42         52.18         4.07 o                         
   3   6  17         61.10         57.30         6.92 o                         
   4   6  17         28.57         28.23         3.33 o                         
   5   6  17         60.60         61.01         4.15 o                         
   6   6  17         39.39         46.19         3.35 o                         
   7   6  17         23.15         20.59         2.83 o                         
   8   6  17         27.03         27.64         3.15 o                         
   9   6  17         19.57         25.08         4.04 o                         
  -8   7  17          8.89          8.12         2.90 o                         
  -7   7  17          2.32          4.52         2.39 o                         
  -6   7  17         20.41         22.23         3.41 o                         
  -5   7  17         66.31         54.12         3.10 o                         
  -4   7  17         39.60         37.91         4.01 o                         
  -3   7  17         48.39         49.02         3.04 o                         
  -2   7  17         11.62          9.95         1.92 o                         
  -1   7  17         49.90         47.83         2.95 o                         
   0   7  17        289.78        270.11         7.12 o                         
   1   7  17         49.84         49.84         4.56 o                         
   2   7  17         11.70          9.03         2.47 o                         
   3   7  17         48.23         49.83         8.57 o                         
   4   7  17         39.59         35.56         3.74 o                         
   5   7  17         66.45         55.01        10.00 o                         
   6   7  17         20.35         22.04         2.77 o                         
   7   7  17          2.31         -2.01         2.01 o                         
   8   7  17          8.90          9.25         5.82 o                         
  -7   8  17          4.94          5.18         2.88 o                         
  -6   8  17          1.02          2.00         2.96 o                         
  -5   8  17          1.65          3.19         2.06 o                         
  -4   8  17         23.55         23.02         3.04 o                         
  -3   8  17          2.81         -1.64         1.64 o                         
  -2   8  17         96.73         86.85         5.07 o                         
  -1   8  17         18.11         15.59         2.86 o                         
   0   8  17         47.93         60.80         7.55 o                         
   1   8  17         18.15         22.07         3.34 o                         
   2   8  17         96.71         82.80         4.97 o                         
   3   8  17          2.81          4.56         2.33 o                         
   4   8  17         23.60         22.42         6.83 o                         
   5   8  17          1.65          8.58         5.98 o                         
   6   8  17          1.02          2.06         2.63 o                         
   7   8  17          4.94         10.10         3.17 o                         
  -6   9  17         21.77         29.95         4.03 o                         
  -5   9  17          7.13         10.92         2.47 o                         
  -4   9  17         21.94         30.86         3.89 o                         
  -3   9  17          4.16          8.01         3.06 o                         
  -2   9  17         34.68         34.19         4.35 o                         
  -1   9  17         19.11         22.83         3.84 o                         
   0   9  17         18.80         15.04         3.32 o                         
   1   9  17         19.10         20.47         3.52 o                         
   2   9  17         34.65         30.73         4.24 o                         
   3   9  17          4.14          4.11         2.82 o                         
   4   9  17         21.86         37.17         9.34 o                         
   5   9  17          7.11         14.46         5.02 o                         
   6   9  17         21.74         32.37         4.50 o                         
  -4  10  17          3.22          3.78         2.84 o                         
  -3  10  17         12.47         21.89         4.01 o                         
  -2  10  17          0.40          2.35         2.80 o                         
  -1  10  17          1.16          4.54         3.04 o                         
   0  10  17          3.95          3.80         2.94 o                         
   1  10  17          1.17          4.56         2.88 o                         
   2  10  17          0.40         -1.92         2.47 o                         
   3  10  17         12.49         21.66         3.91 o                         
   4  10  17          3.21         12.50         4.92 o                         
   0   0  18          1.01          4.21         0.71 o                         
   1   0  18        147.41        146.56         1.87 o                         
   2   0  18         27.08         27.62         0.93 o                         
   3   0  18        152.90        154.29         2.22 o                         
   4   0  18        499.31        490.06         5.86 o                         
   5   0  18        555.67        553.16         5.88 o                         
   6   0  18         49.32         56.01         2.79 o                         
   7   0  18          6.56          9.14         2.13 o                         
   8   0  18          0.79          2.48         1.59 o                         
   9   0  18         81.37        100.17         5.25 o                         
  10   0  18          0.00          0.45         2.50 o                         
 -10   1  18         22.50         18.75         3.23 o                         
  -9   1  18          0.53          6.88         2.05 o                         
  -8   1  18         16.89         20.81         2.33 o                         
  -7   1  18         25.84         26.80         2.53 o                         
  -6   1  18         48.80         42.20         3.78 o                         
  -5   1  18        508.14        468.61         9.44 o                         
  -4   1  18         93.19         86.08         2.24 o                         
  -3   1  18        462.04        443.70         5.15 o                         
  -2   1  18        359.96        357.87         3.02 o                         
  -1   1  18         16.91         15.77         0.81 o                         
   0   1  18         75.16         70.48         1.95 o                         
   1   1  18         16.98         15.77         0.88 o                         
   2   1  18        360.10        360.64         3.83 o                         
   3   1  18        461.91        447.85         5.07 o                         
   4   1  18         93.45         86.05         2.09 o                         
   5   1  18        507.57        478.81         7.97 o                         
   6   1  18         48.72         44.51         2.51 o                         
   7   1  18         25.87         22.78         3.60 o                         
   8   1  18         16.84         22.68         6.02 o                         
   9   1  18          0.53          2.39         2.70 o                         
  10   1  18         22.49         22.63         3.44 o                         
 -10   2  18          3.13         12.80         3.94 o                         
  -9   2  18         19.20         19.71         2.59 o                         
  -8   2  18          2.38          1.62         2.61 o                         
  -7   2  18          3.21          1.05         2.31 o                         
  -6   2  18          4.02          5.24         2.15 o                         
  -5   2  18         20.10         21.02         1.96 o                         
  -4   2  18       1128.65       1055.02        10.63 o                         
  -3   2  18          3.82          5.60         0.84 o                         
  -2   2  18        232.27        234.41         5.32 o                         
  -1   2  18        297.76        301.26         4.58 o                         
   0   2  18          0.02          0.33         0.47 o                         
   1   2  18        297.63        304.43         5.07 o                         
   2   2  18        232.14        240.20         3.84 o                         
   3   2  18          3.84          7.83         1.28 o                         
   4   2  18       1128.66       1079.58        10.16 o                         
   5   2  18         20.09         18.64         1.49 o                         
   6   2  18          4.02          8.00         1.43 o                         
   7   2  18          3.24          0.19         1.45 o                         
   8   2  18          2.38         -0.58         2.95 o                         
   9   2  18         19.17         18.23         3.37 o                         
  10   2  18          3.14          6.84         6.43 o                         
 -10   3  18         10.09         10.55         2.31 o                         
  -9   3  18         10.06         16.41         3.00 o                         
  -8   3  18          5.03          3.18         1.75 o                         
  -7   3  18          3.66          3.55         1.76 o                         
  -6   3  18         23.89         24.56         2.22 o                         
  -5   3  18        114.23         92.38         3.12 o                         
  -4   3  18         43.62         47.66         2.20 o                         
  -3   3  18       1042.43        992.36         8.91 o                         
  -2   3  18         67.80         63.70         1.64 o                         
  -1   3  18        162.68        148.84         2.96 o                         
   0   3  18         29.55         29.49         1.51 o                         
   1   3  18        162.45        153.18         2.94 o                         
   2   3  18         67.80         61.66         2.10 o                         
   3   3  18       1042.42        985.71        11.91 o                         
   4   3  18         43.41         44.26         2.35 o                         
   5   3  18        114.37         95.07         2.94 o                         
   6   3  18         23.91         22.27         3.12 o                         
   7   3  18          3.64          2.48         1.57 o                         
   8   3  18          5.04          6.91         2.07 o                         
   9   3  18         10.07         13.68         3.32 o                         
  10   3  18         10.09         13.46         3.14 o                         
  -9   4  18          9.78          8.88         3.29 o                         
  -8   4  18          2.19          3.60         2.07 o                         
  -7   4  18         26.85         29.23         2.67 o                         
  -6   4  18         87.47         84.93         5.83 o                         
  -5   4  18          1.19         -1.02         1.17 o                         
  -4   4  18         77.77         71.30         2.36 o                         
  -3   4  18         47.09         48.53         1.98 o                         
  -2   4  18        581.40        540.55         8.31 o                         
  -1   4  18         90.71         84.68         2.72 o                         
   0   4  18         32.06         22.21         1.52 o                         
   1   4  18         90.62         85.15         2.89 o                         
   2   4  18        581.98        545.28         9.29 o                         
   3   4  18         47.26         49.68         2.43 o                         
   4   4  18         77.79         77.06         8.58 o                         
   5   4  18          1.20         -2.21         2.21 o                         
   6   4  18         87.54         86.17         4.89 o                         
   7   4  18         26.82         33.51         3.00 o                         
   8   4  18          2.17          1.16         1.94 o                         
   9   4  18          9.80         13.60         3.32 o                         
  -9   5  18          5.22          8.02         2.22 o                         
  -8   5  18         22.44         27.70         2.75 o                         
  -7   5  18         19.63         17.85         2.59 o                         
  -6   5  18         18.35         16.59         1.96 o                         
  -5   5  18         14.24         12.98         1.69 o                         
  -4   5  18         70.57         71.69         3.08 o                         
  -3   5  18         49.98         53.70         3.15 o                         
  -2   5  18        257.23        239.51         5.44 o                         
  -1   5  18        177.21        184.84         4.73 o                         
   0   5  18          1.90         -0.23         1.15 o                         
   1   5  18        177.29        172.07         3.93 o                         
   2   5  18        257.61        237.24         5.46 o                         
   3   5  18         49.77         51.59         3.99 o                         
   4   5  18         70.58         74.59         4.71 o                         
   5   5  18         14.29         13.74         2.21 o                         
   6   5  18         18.31         19.99         2.62 o                         
   7   5  18         19.69         16.39         4.71 o                         
   8   5  18         22.37         23.78         4.08 o                         
   9   5  18          5.21          3.97         2.26 o                         
  -8   6  18          0.94          4.41         6.48 o                         
  -7   6  18          1.88          8.15         4.14 o                         
  -6   6  18         14.62         20.96         3.13 o                         
  -5   6  18          4.17          6.42         2.31 o                         
  -4   6  18         20.88         22.69         2.31 o                         
  -3   6  18          0.09          1.01         1.42 o                         
  -2   6  18         50.06         47.13         2.96 o                         
  -1   6  18         52.21         55.10         3.05 o                         
   0   6  18          4.00          2.67         1.61 o                         
   1   6  18         52.33         56.70         3.09 o                         
   2   6  18         50.24         48.80         9.55 o                         
   3   6  18          0.09          0.39         2.09 o                         
   4   6  18         20.94         18.82         5.39 o                         
   5   6  18          4.19          2.34         2.17 o                         
   6   6  18         14.63         22.92         2.86 o                         
   7   6  18          1.86          6.99         2.21 o                         
   8   6  18          0.95          5.09         2.34 o                         
  -7   7  18          7.20          9.63         2.92 o                         
  -6   7  18         12.18         16.48         3.10 o                         
  -5   7  18         46.18         54.91         8.12 o                         
  -4   7  18          7.51          7.61         1.75 o                         
  -3   7  18         14.42         18.39         2.01 o                         
  -2   7  18         16.60         17.52         2.26 o                         
  -1   7  18          8.90         10.33         1.89 o                         
   0   7  18         29.06         34.79         3.63 o                         
   1   7  18          8.89         12.09         2.59 o                         
   2   7  18         16.56         17.55         2.99 o                         
   3   7  18         14.47         17.75         3.01 o                         
   4   7  18          7.49          7.00         2.73 o                         
   5   7  18         46.13         56.82         5.39 o                         
   6   7  18         12.16         18.78         3.85 o                         
   7   7  18          7.20          4.78         3.99 o                         
  -6   8  18          6.70          5.94         2.88 o                         
  -5   8  18         22.74         24.80         2.99 o                         
  -4   8  18         20.15         29.69         3.04 o                         
  -3   8  18          6.51          4.45         1.86 o                         
  -2   8  18         22.93         26.64         2.96 o                         
  -1   8  18         11.52          8.45         2.63 o                         
   0   8  18         17.22         16.52         3.17 o                         
   1   8  18         11.50          7.54         2.67 o                         
   2   8  18         22.86         23.57         3.26 o                         
   3   8  18          6.49          6.19         2.77 o                         
   4   8  18         20.15         28.59         4.07 o                         
   5   8  18         22.73         22.46         3.69 o                         
   6   8  18          6.70          9.00         5.45 o                         
  -5   9  18          1.73          0.98         1.95 o                         
  -4   9  18          2.47          5.39         1.98 o                         
  -3   9  18         18.79         17.20         3.59 o                         
  -2   9  18          4.34          7.92         4.24 o                         
  -1   9  18          4.82         10.09         2.88 o                         
   0   9  18         15.54         24.51         3.85 o                         
   1   9  18          4.80          6.04         3.06 o                         
   2   9  18          4.34         10.42         4.82 o                         
   3   9  18         18.79         25.01         7.93 o                         
   4   9  18          2.47          6.20         3.07 o                         
   5   9  18          1.73          0.35         4.37 o                         
  -3  10  18          3.48         10.08         2.92 o                         
  -2  10  18         28.88         51.23         8.91 o                         
  -1  10  18         10.00         20.59         3.76 o                         
   0  10  18         12.56          9.62         3.21 o                         
   1  10  18         10.00          7.71         3.08 o                         
   2  10  18         28.90         42.56         7.66 o                         
   3  10  18          3.49         11.50         4.87 o                         
   1   0  19          0.00          0.95         0.47 o                         
   2   0  19         25.26         27.83         1.19 o                         
   3   0  19        143.91        144.89         2.45 o                         
   4   0  19        170.13        145.72         3.06 o                         
   5   0  19         24.55         31.56         2.46 o                         
   6   0  19         57.28         52.35         3.12 o                         
   7   0  19        118.56        105.84         6.98 o                         
   8   0  19         43.67         47.95         5.28 o                         
   9   0  19         49.85         43.84         4.31 o                         
  10   0  19          0.56          3.06         2.75 o                         
 -10   1  19          9.36         13.56         3.16 o                         
  -9   1  19         81.09         77.21         4.88 o                         
  -8   1  19         64.04         66.55         3.55 o                         
  -7   1  19         25.09         25.14         2.48 o                         
  -6   1  19        126.08        128.60         3.96 o                         
  -5   1  19         93.25         89.82         3.30 o                         
  -4   1  19        274.00        258.60         4.09 o                         
  -3   1  19          0.06          0.86         0.90 o                         
  -2   1  19        203.73        185.95         3.26 o                         
  -1   1  19        194.00        188.68         3.05 o                         
   0   1  19          7.24          7.31         0.61 o                         
   1   1  19        193.96        189.63         3.40 o                         
   2   1  19        203.68        188.31         2.79 o                         
   3   1  19          0.06          0.83         0.84 o                         
   4   1  19        273.91        262.98         4.04 o                         
   5   1  19         93.59         93.55         7.38 o                         
   6   1  19        126.18        127.70         5.25 o                         
   7   1  19         25.05         27.57         4.02 o                         
   8   1  19         64.04         70.03         4.76 o                         
   9   1  19         81.07         86.69         7.16 o                         
  10   1  19          9.37         16.47         3.32 o                         
 -10   2  19          4.00          6.03         2.64 o                         
  -9   2  19          5.50         10.53         2.44 o                         
  -8   2  19         38.23         39.87         3.18 o                         
  -7   2  19          5.03          3.20         1.61 o                         
  -6   2  19         85.06         85.08         4.36 o                         
  -5   2  19         65.44         64.25         2.87 o                         
  -4   2  19        201.71        194.92         6.80 o                         
  -3   2  19        313.56        307.71         4.05 o                         
  -2   2  19         74.91         66.83         2.23 o                         
  -1   2  19        286.85        279.48         3.51 o                         
   0   2  19        302.73        310.48         3.70 o                         
   1   2  19        287.26        278.57         5.67 o                         
   2   2  19         74.85         66.34         2.44 o                         
   3   2  19        313.25        317.57         7.21 o                         
   4   2  19        201.73        196.92         4.20 o                         
   5   2  19         65.51         65.91         2.96 o                         
   6   2  19         85.20         75.36         3.14 o                         
   7   2  19          5.03          1.62         3.41 o                         
   8   2  19         38.28         39.27         4.16 o                         
   9   2  19          5.50         14.12         3.04 o                         
  10   2  19          3.99         11.98         3.24 o                         
  -9   3  19          4.80          8.79         2.20 o                         
  -8   3  19          8.83         13.96         3.15 o                         
  -7   3  19          5.06          4.50         3.11 o                         
  -6   3  19         65.96         64.14         4.72 o                         
  -5   3  19         48.70         48.20         5.51 o                         
  -4   3  19        199.02        198.39         5.75 o                         
  -3   3  19        309.61        304.82         4.27 o                         
  -2   3  19        360.61        350.62         4.57 o                         
  -1   3  19         19.64         17.90         1.69 o                         
   0   3  19         72.45         63.12         2.03 o                         
   1   3  19         19.64         19.29         1.46 o                         
   2   3  19        360.94        354.50         5.74 o                         
   3   3  19        309.63        302.35         5.30 o                         
   4   3  19        198.86        205.16         4.79 o                         
   5   3  19         48.67         45.53         3.67 o                         
   6   3  19         65.87         63.10         4.73 o                         
   7   3  19          5.07          5.70         1.99 o                         
   8   3  19          8.88          5.36         2.68 o                         
   9   3  19          4.81          9.23         2.92 o                         
  -9   4  19          9.05         12.33         3.42 o                         
  -8   4  19         14.51         12.93         2.19 o                         
  -7   4  19         12.14         14.99         2.18 o                         
  -6   4  19         50.47         56.84         2.82 o                         
  -5   4  19         24.25         17.52         1.86 o                         
  -4   4  19         83.11         72.70         3.72 o                         
  -3   4  19        325.37        304.16         6.18 o                         
  -2   4  19        154.38        160.12         5.59 o                         
  -1   4  19        300.70        283.18         7.14 o                         
   0   4  19         12.78         11.66         1.31 o                         
   1   4  19        301.09        286.76         4.51 o                         
   2   4  19        154.14        154.04         6.26 o                         
   3   4  19        325.47        300.09         5.60 o                         
   4   4  19         83.02         74.66         6.08 o                         
   5   4  19         24.28         20.72         2.47 o                         
   6   4  19         50.45         50.24         4.02 o                         
   7   4  19         12.06         12.18         2.16 o                         
   8   4  19         14.49         18.33         4.42 o                         
   9   4  19          9.08          8.42         3.19 o                         
  -8   5  19         55.77         68.14         5.07 o                         
  -7   5  19         56.77         59.03         4.76 o                         
  -6   5  19          0.85          3.03         2.25 o                         
  -5   5  19         36.21         40.55         5.05 o                         
  -4   5  19         99.65         85.17         4.24 o                         
  -3   5  19         18.67         15.32         2.33 o                         
  -2   5  19         59.03         61.41         3.03 o                         
  -1   5  19        292.94        287.74         6.18 o                         
   0   5  19         94.60         95.13         5.01 o                         
   1   5  19        292.63        272.40         5.13 o                         
   2   5  19         59.04         68.53         3.34 o                         
   3   5  19         18.57          9.95         3.46 o                         
   4   5  19         99.70         87.69         6.26 o                         
   5   5  19         36.13         41.26         3.21 o                         
   6   5  19          0.86          2.07         1.84 o                         
   7   5  19         56.79         60.02         5.81 o                         
   8   5  19         55.71         60.45         3.93 o                         
  -8   6  19         22.81         26.56         3.85 o                         
  -7   6  19          0.41          1.28         2.55 o                         
  -6   6  19          6.51          4.29         2.45 o                         
  -5   6  19         15.82         16.24         2.37 o                         
  -4   6  19          8.27          8.67         1.93 o                         
  -3   6  19        159.83        147.82         4.40 o                         
  -2   6  19         15.53         14.22         2.09 o                         
  -1   6  19        106.15         98.98         3.80 o                         
   0   6  19        284.64        288.78         6.25 o                         
   1   6  19        106.10        103.58         6.79 o                         
   2   6  19         15.63         17.76         3.01 o                         
   3   6  19        159.90        156.17         8.62 o                         
   4   6  19          8.29         13.49         6.73 o                         
   5   6  19         15.77         13.33         2.40 o                         
   6   6  19          6.49          2.29         2.15 o                         
   7   6  19          0.41          0.80         2.57 o                         
   8   6  19         22.80         26.64         3.44 o                         
  -7   7  19          0.50          5.31         2.89 o                         
  -6   7  19          3.15          2.01         2.41 o                         
  -5   7  19         23.63         34.76         3.57 o                         
  -4   7  19         20.54         18.61         2.51 o                         
  -3   7  19         67.69         70.36         4.60 o                         
  -2   7  19          7.85          6.97         1.86 o                         
  -1   7  19         39.42         45.31         4.14 o                         
   0   7  19         19.52         26.92         3.44 o                         
   1   7  19         39.39         46.55         5.73 o                         
   2   7  19          7.81          3.91         3.42 o                         
   3   7  19         67.73         64.26         8.86 o                         
   4   7  19         20.56         18.48         3.32 o                         
   5   7  19         23.59         31.35         3.27 o                         
   6   7  19          3.13          2.20         2.15 o                         
   7   7  19          0.49          4.28         2.14 o                         
  -6   8  19          9.61         12.13         3.33 o                         
  -5   8  19         46.56         46.62         3.68 o                         
  -4   8  19         42.19         51.83         3.73 o                         
  -3   8  19         12.22         19.46         2.60 o                         
  -2   8  19         74.02         69.86         5.85 o                         
  -1   8  19         11.19          7.11         2.72 o                         
   0   8  19         65.11         66.33         4.75 o                         
   1   8  19         11.21         11.03         3.00 o                         
   2   8  19         73.96         74.94         6.86 o                         
   3   8  19         12.24         11.33         3.89 o                         
   4   8  19         42.17         47.32         5.20 o                         
   5   8  19         46.58         58.13         5.50 o                         
   6   8  19          9.62         19.86         3.29 o                         
  -4   9  19         37.50         38.99         4.55 o                         
  -3   9  19          0.95          2.32         2.91 o                         
  -2   9  19         53.68         64.92        11.35 o                         
  -1   9  19         20.37         18.39         3.65 o                         
   0   9  19          1.45          2.96         2.55 o                         
   1   9  19         20.46         22.77         5.52 o                         
   2   9  19         53.70         61.02         5.65 o                         
   3   9  19          0.95          7.17         3.26 o                         
   4   9  19         37.52         46.18         8.94 o                         
  -2  10  19          1.55          4.74         2.88 o                         
  -1  10  19          0.35          0.99         2.62 o                         
   0  10  19          3.99          4.37         3.24 o                         
   1  10  19          0.34          5.03         3.00 o                         
   2  10  19          1.55          0.07         2.82 o                         
   0   0  20        295.39        325.77        16.12 o                         
   1   0  20         29.21         19.02         1.20 o                         
   2   0  20          9.61          9.63         0.96 o                         
   3   0  20        458.64        440.21         7.66 o                         
   4   0  20        223.84        209.97         4.76 o                         
   5   0  20          0.00         -0.58         2.31 o                         
   6   0  20        129.46        128.02         4.18 o                         
   7   0  20          0.03         -0.44         1.63 o                         
   8   0  20         45.21         50.71        11.93 o                         
   9   0  20          6.99         16.26         3.09 o                         
  -9   1  20          2.87          6.71         2.61 o                         
  -8   1  20         24.66         32.98         2.95 o                         
  -7   1  20          5.34          5.64         1.87 o                         
  -6   1  20         43.33         40.62         2.87 o                         
  -5   1  20         50.80         47.46         2.82 o                         
  -4   1  20         50.78         51.38         2.03 o                         
  -3   1  20         29.91         34.83         2.42 o                         
  -2   1  20        270.37        253.73         3.83 o                         
  -1   1  20        407.34        399.38         5.41 o                         
   0   1  20        438.75        413.79         5.32 o                         
   1   1  20        407.36        402.98         7.07 o                         
   2   1  20        270.45        264.88         5.75 o                         
   3   1  20         29.87         35.58         2.18 o                         
   4   1  20         50.90         53.05         3.12 o                         
   5   1  20         50.92         48.48         3.95 o                         
   6   1  20         43.35         43.01         3.00 o                         
   7   1  20          5.35          9.44         2.52 o                         
   8   1  20         24.72         38.41         3.92 o                         
   9   1  20          2.88          5.85         2.55 o                         
  -9   2  20          6.67          9.85         2.26 o                         
  -8   2  20          6.69          4.91         1.93 o                         
  -7   2  20         10.72         12.14         3.09 o                         
  -6   2  20          2.48          3.42         1.53 o                         
  -5   2  20         25.02         21.75         2.24 o                         
  -4   2  20        487.57        472.19         7.99 o                         
  -3   2  20        123.60        117.75         2.34 o                         
  -2   2  20         98.02         94.62         2.18 o                         
  -1   2  20        546.03        526.54         6.25 o                         
   0   2  20        150.45        142.59         2.90 o                         
   1   2  20        546.56        520.36         7.43 o                         
   2   2  20         97.88         98.37         4.84 o                         
   3   2  20        123.59        110.80         4.01 o                         
   4   2  20        488.05        482.91         7.12 o                         
   5   2  20         24.97         22.31         2.77 o                         
   6   2  20          2.50          2.53         2.21 o                         
   7   2  20         10.75          8.10         3.13 o                         
   8   2  20          6.65          4.94         2.74 o                         
   9   2  20          6.66          7.11         3.41 o                         
  -9   3  20          4.95          9.16         3.66 o                         
  -8   3  20         10.47          9.34         2.15 o                         
  -7   3  20          1.17         -0.07         1.59 o                         
  -6   3  20          3.61          3.09         1.51 o                         
  -5   3  20         28.85         29.15         4.22 o                         
  -4   3  20          6.03          4.67         1.82 o                         
  -3   3  20        398.53        378.53         6.89 o                         
  -2   3  20         73.90         58.68         2.00 o                         
  -1   3  20         71.48         67.55         2.11 o                         
   0   3  20         54.88         54.14         2.00 o                         
   1   3  20         71.47         63.77         2.51 o                         
   2   3  20         74.13         68.89         5.27 o                         
   3   3  20        398.80        365.69        14.24 o                         
   4   3  20          6.01          7.64         1.96 o                         
   5   3  20         28.78         30.65         2.55 o                         
   6   3  20          3.61          5.71         2.16 o                         
   7   3  20          1.18          2.07         2.64 o                         
   8   3  20         10.46         17.34         3.14 o                         
   9   3  20          4.95          9.10         3.12 o                         
  -9   4  20          0.26         -0.62         2.99 o                         
  -8   4  20          0.70          1.81         1.80 o                         
  -7   4  20         36.14         35.46         6.52 o                         
  -6   4  20          2.18          2.69         2.30 o                         
  -5   4  20         12.44         10.54         3.20 o                         
  -4   4  20         23.11         18.06         2.17 o                         
  -3   4  20         24.29         20.93         3.10 o                         
  -2   4  20        139.18        158.66         4.67 o                         
  -1   4  20        144.45        134.90         5.51 o                         
   0   4  20         15.03         14.09         1.42 o                         
   1   4  20        144.59        134.35         4.15 o                         
   2   4  20        139.38        154.53         4.28 o                         
   3   4  20         24.24         19.90         2.43 o                         
   4   4  20         23.16         27.32         3.41 o                         
   5   4  20         12.47          9.80         2.62 o                         
   6   4  20          2.17          4.74         1.94 o                         
   7   4  20         36.14         35.90         4.24 o                         
   8   4  20          0.70          1.49         2.65 o                         
   9   4  20          0.27          1.27         2.86 o                         
  -8   5  20          3.16          8.62         2.80 o                         
  -7   5  20          4.56          4.05         2.67 o                         
  -6   5  20         13.24         14.41         3.87 o                         
  -5   5  20         33.26         30.76         3.36 o                         
  -4   5  20          1.50          1.35         1.62 o                         
  -3   5  20        153.70        149.89         7.02 o                         
  -2   5  20        132.61        116.77         4.94 o                         
  -1   5  20        177.19        176.21        11.73 o                         
   0   5  20          0.92         -2.47         2.47 o                         
   1   5  20        177.03        173.39         5.83 o                         
   2   5  20        132.42        131.95         8.78 o                         
   3   5  20        153.63        153.99         6.20 o                         
   4   5  20          1.49          1.51         2.46 o                         
   5   5  20         33.27         33.70         3.04 o                         
   6   5  20         13.25         12.41         2.36 o                         
   7   5  20          4.56          1.35         2.63 o                         
   8   5  20          3.17          8.29         3.12 o                         
  -7   6  20          7.86         10.87         3.06 o                         
  -6   6  20          8.98          7.49         2.56 o                         
  -5   6  20         31.04         31.19         5.21 o                         
  -4   6  20         16.73         18.18         2.93 o                         
  -3   6  20         45.84         47.89         3.59 o                         
  -2   6  20         12.65         11.85         2.09 o                         
  -1   6  20         28.12         29.77         3.09 o                         
   0   6  20         58.94         53.19         3.24 o                         
   1   6  20         28.10         23.29         4.31 o                         
   2   6  20         12.62          9.06         4.25 o                         
   3   6  20         45.88         45.79         4.44 o                         
   4   6  20         16.72         18.84         3.34 o                         
   5   6  20         31.12         35.76         4.82 o                         
   6   6  20          8.97          8.46         2.35 o                         
   7   6  20          7.86         10.11         2.42 o                         
  -7   7  20          2.46          5.91         2.86 o                         
  -6   7  20          3.78          3.95         2.72 o                         
  -5   7  20         14.69         24.23         2.91 o                         
  -4   7  20         52.71         62.17         5.41 o                         
  -3   7  20         41.21         42.87         3.24 o                         
  -2   7  20         18.39         22.70         2.51 o                         
  -1   7  20         16.54         15.65         3.24 o                         
   0   7  20          1.79         18.79         8.21 o                         
   1   7  20         16.48         14.94         4.90 o                         
   2   7  20         18.32         23.42         5.14 o                         
   3   7  20         41.24         32.63         4.04 o                         
   4   7  20         52.72         59.89         4.96 o                         
   5   7  20         14.67         21.25         4.32 o                         
   6   7  20          3.81          4.32         2.33 o                         
   7   7  20          2.47          6.39         3.41 o                         
  -5   8  20         17.30         19.58         4.21 o                         
  -4   8  20         16.93         22.47         2.83 o                         
  -3   8  20         52.48         60.32         3.96 o                         
  -2   8  20         15.27         31.41         6.85 o                         
  -1   8  20          5.91          2.99         4.49 o                         
   0   8  20          0.01          7.15         3.75 o                         
   1   8  20          5.93          7.21         3.34 o                         
   2   8  20         15.32         18.49         3.54 o                         
   3   8  20         52.56         60.25         5.27 o                         
   4   8  20         16.91         30.84         4.90 o                         
   5   8  20         17.29         25.01         6.38 o                         
  -4   9  20          1.93          1.42         3.01 o                         
  -3   9  20          0.13          7.45         2.97 o                         
  -2   9  20         64.38         89.32         5.72 o                         
  -1   9  20          2.71          6.69         2.99 o                         
   0   9  20          0.81          0.07         2.72 o                         
   1   9  20          2.71          6.33         2.75 o                         
   2   9  20         64.43         79.99         5.70 o                         
   3   9  20          0.13         -0.74         2.69 o                         
   4   9  20          1.93          7.93         3.42 o                         
   1   0  21        188.03        180.77         4.66 o                         
   2   0  21        143.68        143.88         4.27 o                         
   3   0  21         96.83        106.38         3.83 o                         
   4   0  21        485.34        407.03         7.84 o                         
   5   0  21         84.78        101.39         4.89 o                         
   6   0  21        130.29        130.11         6.70 o                         
   7   0  21          5.92          1.23         3.86 o                         
   8   0  21         24.18         19.82         3.32 o                         
   9   0  21         47.42         44.41         4.50 o                         
  -9   1  21         38.23         45.91         7.71 o                         
  -8   1  21         40.76         48.66         3.44 o                         
  -7   1  21         21.65         24.13         2.59 o                         
  -6   1  21          9.33          5.79         1.89 o                         
  -5   1  21         42.11         43.55         5.19 o                         
  -4   1  21        332.85        331.57         6.08 o                         
  -3   1  21        116.05        111.79         3.21 o                         
  -2   1  21         61.14         51.40         1.93 o                         
  -1   1  21        109.63        104.33         2.86 o                         
   0   1  21         43.58         46.07         2.73 o                         
   1   1  21        109.39         99.46         3.68 o                         
   2   1  21         61.16         51.94         2.97 o                         
   3   1  21        116.01        111.30         4.11 o                         
   4   1  21        332.57        329.13         8.61 o                         
   5   1  21         42.12         44.27         2.96 o                         
   6   1  21          9.37          6.84         1.88 o                         
   7   1  21         21.68         20.77         3.33 o                         
   8   1  21         40.80         47.81         4.34 o                         
   9   1  21         38.22         51.72         4.80 o                         
  -9   2  21          2.04          4.12         2.19 o                         
  -8   2  21          7.43          8.74         2.24 o                         
  -7   2  21         32.83         38.98         3.06 o                         
  -6   2  21         24.29         28.35         2.53 o                         
  -5   2  21        120.31        119.82         6.10 o                         
  -4   2  21         19.00         23.00         2.19 o                         
  -3   2  21        284.75        271.48         4.03 o                         
  -2   2  21        163.74        143.00         2.98 o                         
  -1   2  21          8.92          8.16         1.42 o                         
   0   2  21          9.55         10.10         3.20 o                         
   1   2  21          8.93          8.92         1.82 o                         
   2   2  21        163.56        150.40         5.94 o                         
   3   2  21        285.10        282.97        11.34 o                         
   4   2  21         19.02         23.29         2.55 o                         
   5   2  21        120.45        123.55         5.54 o                         
   6   2  21         24.31         19.04         5.85 o                         
   7   2  21         32.81         35.40         4.04 o                         
   8   2  21          7.37          3.48         7.23 o                         
   9   2  21          2.03          7.49         2.81 o                         
  -9   3  21          0.53          0.42         1.78 o                         
  -8   3  21         16.15         22.42         2.53 o                         
  -7   3  21         16.58         15.72         2.32 o                         
  -6   3  21         72.63         76.23         4.84 o                         
  -5   3  21          2.30         -1.22         3.06 o                         
  -4   3  21        216.42        202.42         7.89 o                         
  -3   3  21         50.33         50.26         3.33 o                         
  -2   3  21        149.06        130.45         3.38 o                         
  -1   3  21        123.04        115.38         2.78 o                         
   0   3  21        139.32        132.71         4.22 o                         
   1   3  21        123.23        117.41         4.12 o                         
   2   3  21        148.96        130.28         4.35 o                         
   3   3  21         50.22         51.94         3.31 o                         
   4   3  21        216.57        210.02         7.22 o                         
   5   3  21          2.32          1.64         2.21 o                         
   6   3  21         72.55         79.14         5.55 o                         
   7   3  21         16.61         25.49         3.82 o                         
   8   3  21         16.11         22.24         3.49 o                         
   9   3  21          0.53          1.46         2.80 o                         
  -8   4  21         15.31         14.15         3.54 o                         
  -7   4  21          2.23          6.35         2.54 o                         
  -6   4  21         47.80         62.14         5.19 o                         
  -5   4  21         47.41         50.80         5.35 o                         
  -4   4  21         42.06         44.05         2.88 o                         
  -3   4  21         89.90         99.06         4.45 o                         
  -2   4  21         58.91         61.21         3.18 o                         
  -1   4  21         77.87         70.63         3.37 o                         
   0   4  21         10.12          9.27         1.37 o                         
   1   4  21         77.71         69.82         3.78 o                         
   2   4  21         58.84         63.42         3.57 o                         
   3   4  21         89.89        104.25         4.56 o                         
   4   4  21         42.16         42.89         4.18 o                         
   5   4  21         47.41         50.18         3.28 o                         
   6   4  21         47.87         55.47         5.03 o                         
   7   4  21          2.24          3.98         4.52 o                         
   8   4  21         15.34         21.96         3.73 o                         
  -8   5  21         35.73         50.84         5.04 o                         
  -7   5  21          1.59          6.79         2.56 o                         
  -6   5  21         15.92         20.86         3.60 o                         
  -5   5  21         49.56         52.47         4.42 o                         
  -4   5  21         12.90         16.86         3.91 o                         
  -3   5  21         77.60         84.81         4.75 o                         
  -2   5  21        128.00        112.97         4.19 o                         
  -1   5  21          0.92         -1.50         1.50 o                         
   0   5  21         65.70         60.15         3.96 o                         
   1   5  21          0.92         -0.78         1.53 o                         
   2   5  21        128.00        118.80         5.70 o                         
   3   5  21         77.54         82.13         5.01 o                         
   4   5  21         12.93         18.27         3.31 o                         
   5   5  21         49.53         61.70         5.57 o                         
   6   5  21         15.96         21.24         2.77 o                         
   7   5  21          1.62         -2.11         2.67 o                         
   8   5  21         35.71         32.35         4.41 o                         
  -7   6  21         32.59         30.21         4.04 o                         
  -6   6  21          0.92          7.15         2.64 o                         
  -5   6  21          2.97          2.77         2.05 o                         
  -4   6  21         12.58         20.73         2.54 o                         
  -3   6  21         97.61         94.94         4.04 o                         
  -2   6  21         30.34         23.00         2.67 o                         
  -1   6  21          3.01          3.29         3.41 o                         
   0   6  21         28.55         31.45         2.76 o                         
   1   6  21          3.03          4.37         3.82 o                         
   2   6  21         30.41         27.70         3.70 o                         
   3   6  21         97.51         90.40         5.37 o                         
   4   6  21         12.59         21.42         3.51 o                         
   5   6  21          2.98          0.90         1.97 o                         
   6   6  21          0.93          2.19         1.96 o                         
   7   6  21         32.56         30.19         4.31 o                         
  -6   7  21         11.29         19.37         3.56 o                         
  -5   7  21         13.77         14.20         2.54 o                         
  -4   7  21         22.00         23.94         4.52 o                         
  -3   7  21          0.57          2.37         4.09 o                         
  -2   7  21          0.55          2.40         1.94 o                         
  -1   7  21         11.75         11.08         2.91 o                         
   0   7  21         25.66         27.21         3.63 o                         
   1   7  21         11.74         13.84         5.18 o                         
   2   7  21          0.54         -1.10         6.05 o                         
   3   7  21          0.59          3.24         2.85 o                         
   4   7  21         22.02         17.06         3.44 o                         
   5   7  21         13.78         17.81         3.50 o                         
   6   7  21         11.31         13.03         3.20 o                         
  -5   8  21          4.89         10.37         2.49 o                         
  -4   8  21          5.11          5.96         3.30 o                         
  -3   8  21         25.02         39.08         4.73 o                         
  -2   8  21          1.38          4.47         4.29 o                         
  -1   8  21         22.72         21.93         3.65 o                         
   0   8  21          4.34          4.02         2.68 o                         
   1   8  21         22.76         25.43         6.13 o                         
   2   8  21          1.39          3.18         2.55 o                         
   3   8  21         24.95         28.26         4.08 o                         
   4   8  21          5.11          6.90         2.93 o                         
   5   8  21          4.89         11.85         2.58 o                         
  -3   9  21          5.59         16.15         5.35 o                         
  -2   9  21         42.20         44.98         4.80 o                         
  -1   9  21          8.91         19.65         3.62 o                         
   0   9  21          6.16          5.88         2.91 o                         
   1   9  21          8.94         14.97         3.39 o                         
   2   9  21         42.15         58.95         5.55 o                         
   3   9  21          5.59         14.30         3.41 o                         
   0   0  22        655.46        611.67        19.13 o                         
   1   0  22         51.44         56.37         2.91 o                         
   2   0  22         24.89         18.98         2.23 o                         
   3   0  22         14.79         16.79         2.68 o                         
   4   0  22          9.14          8.13         2.00 o                         
   5   0  22        200.85        226.03         5.65 o                         
   6   0  22         64.82         67.74         3.90 o                         
   7   0  22         15.32         14.16         3.32 o                         
   8   0  22          1.42          5.40         2.94 o                         
   9   0  22          0.89          4.18         2.79 o                         
  -9   1  22          2.62          5.47         2.67 o                         
  -8   1  22         22.72         32.14         3.85 o                         
  -7   1  22          8.94         17.19         2.39 o                         
  -6   1  22         27.92         24.75         3.88 o                         
  -5   1  22         53.08         57.97         3.14 o                         
  -4   1  22          6.33          6.90         1.83 o                         
  -3   1  22         42.77         47.79         2.99 o                         
  -2   1  22          9.45         10.72         2.93 o                         
  -1   1  22        285.76        254.02         8.11 o                         
   0   1  22         23.21         30.01         2.52 o                         
   1   1  22        285.93        258.42         5.98 o                         
   2   1  22          9.45         11.77         2.10 o                         
   3   1  22         42.78         42.26         3.12 o                         
   4   1  22          6.27          6.59         1.93 o                         
   5   1  22         53.20         48.45         4.02 o                         
   6   1  22         27.97         28.09         2.70 o                         
   7   1  22          8.94         10.24         4.42 o                         
   8   1  22         22.73         31.20         4.02 o                         
   9   1  22          2.63          7.78         6.13 o                         
  -8   2  22          0.01          2.05         2.21 o                         
  -7   2  22         33.45         43.65         3.88 o                         
  -6   2  22          4.06          4.41         1.85 o                         
  -5   2  22         45.39         50.84         5.79 o                         
  -4   2  22          8.48         12.19         3.06 o                         
  -3   2  22         52.20         61.18         4.58 o                         
  -2   2  22        157.41        141.41         4.36 o                         
  -1   2  22        269.39        247.71         5.91 o                         
   0   2  22         93.48         88.01         3.68 o                         
   1   2  22        269.23        244.08         5.97 o                         
   2   2  22        157.37        137.87         4.62 o                         
   3   2  22         52.12         58.66         3.48 o                         
   4   2  22          8.50         12.98         2.21 o                         
   5   2  22         45.40         48.90         3.27 o                         
   6   2  22          4.07          2.12         6.32 o                         
   7   2  22         33.44         42.08         4.84 o                         
   8   2  22          0.01         -0.47         2.91 o                         
  -8   3  22         17.42         29.30         4.13 o                         
  -7   3  22         15.44         20.28         3.70 o                         
  -6   3  22         14.79         23.23         3.61 o                         
  -5   3  22          6.60          5.34         2.46 o                         
  -4   3  22         56.97         62.19         5.37 o                         
  -3   3  22         55.14         48.69         3.13 o                         
  -2   3  22        302.13        287.78         6.49 o                         
  -1   3  22          7.63          5.59         2.35 o                         
   0   3  22         33.94         33.56         3.09 o                         
   1   3  22          7.67          7.15         1.94 o                         
   2   3  22        301.99        287.99         6.72 o                         
   3   3  22         55.17         55.62         3.44 o                         
   4   3  22         56.84         50.41         5.37 o                         
   5   3  22          6.60          5.10         2.86 o                         
   6   3  22         14.76         21.87         3.44 o                         
   7   3  22         15.44         17.90         3.67 o                         
   8   3  22         17.44         30.51         4.40 o                         
  -8   4  22         11.39         14.16         7.43 o                         
  -7   4  22          1.17          3.03         5.02 o                         
  -6   4  22          7.41          9.20         2.93 o                         
  -5   4  22          6.69          7.76         3.02 o                         
  -4   4  22          9.43          9.51         2.05 o                         
  -3   4  22         36.57         38.70         2.97 o                         
  -2   4  22        198.09        181.61         5.24 o                         
  -1   4  22         33.20         32.80         2.91 o                         
   0   4  22         56.19         51.02         3.38 o                         
   1   4  22         33.27         38.05         3.21 o                         
   2   4  22        198.14        178.89         5.39 o                         
   3   4  22         36.59         31.97         3.86 o                         
   4   4  22          9.38         14.11         3.11 o                         
   5   4  22          6.66          3.66         2.77 o                         
   6   4  22          7.42          5.68         3.00 o                         
   7   4  22          1.18          3.01         2.84 o                         
   8   4  22         11.42         10.94         3.38 o                         
  -7   5  22          6.97         15.53         4.42 o                         
  -6   5  22          0.61          4.25         3.11 o                         
  -5   5  22         19.93         28.57         3.85 o                         
  -4   5  22          9.48         10.72         2.19 o                         
  -3   5  22         10.77          7.42         2.01 o                         
  -2   5  22         18.56         17.19         2.38 o                         
  -1   5  22          9.43          7.44         2.59 o                         
   0   5  22          9.97         13.73         2.31 o                         
   1   5  22          9.45         10.22         2.30 o                         
   2   5  22         18.52         22.95         3.58 o                         
   3   5  22         10.78          8.12         2.65 o                         
   4   5  22          9.49         11.38         5.82 o                         
   5   5  22         19.94         23.10         2.88 o                         
   6   5  22          0.60          2.43         2.64 o                         
   7   5  22          6.95         12.78         4.19 o                         
  -6   6  22         11.78         14.76         3.15 o                         
  -5   6  22         11.22         14.61         2.54 o                         
  -4   6  22         48.27         44.40         4.80 o                         
  -3   6  22         10.13         10.74         2.52 o                         
  -2   6  22          0.95          1.37         1.81 o                         
  -1   6  22         17.51         19.18         2.43 o                         
   0   6  22          4.00          6.88         2.63 o                         
   1   6  22         17.56         18.69         4.53 o                         
   2   6  22          0.95          2.91         2.54 o                         
   3   6  22         10.21         12.48         5.43 o                         
   4   6  22         48.27         46.27        10.95 o                         
   5   6  22         11.20         14.14         2.51 o                         
   6   6  22         11.79         15.97         5.15 o                         
  -5   7  22          8.20          5.77         2.28 o                         
  -4   7  22          7.35          6.41         2.03 o                         
  -3   7  22         32.78         27.42         3.07 o                         
  -2   7  22          3.40          2.34         1.87 o                         
  -1   7  22          1.62         -0.39         2.37 o                         
   0   7  22          6.85         14.96         3.25 o                         
   1   7  22          1.63          3.40         2.57 o                         
   2   7  22          3.41          4.55         2.51 o                         
   3   7  22         32.80         28.24         4.05 o                         
   4   7  22          7.35         14.41         3.51 o                         
   5   7  22          8.22          9.73         2.44 o                         
  -4   8  22          2.39          4.00         2.25 o                         
  -3   8  22         17.64         25.93         6.70 o                         
  -2   8  22         28.51         32.34         4.53 o                         
  -1   8  22          2.89          5.18         2.82 o                         
   0   8  22          1.04          6.05         6.38 o                         
   1   8  22          2.90         -0.29         2.86 o                         
   2   8  22         28.53         29.14         6.10 o                         
   3   8  22         17.64         24.01         3.96 o                         
   4   8  22          2.40          8.78         3.69 o                         
  -1   9  22         11.48         14.15         6.83 o                         
   0   9  22          2.33          1.37         2.68 o                         
   1   9  22         11.48         15.49         4.52 o                         
   1   0  23        216.85        198.45         7.62 o                         
   2   0  23        328.62        307.07         9.21 o                         
   3   0  23        196.54        190.28         5.32 o                         
   4   0  23         38.22         37.23         3.01 o                         
   5   0  23         28.46         35.56         3.04 o                         
   6   0  23        114.16        122.17         7.41 o                         
   7   0  23          0.73          6.22         2.79 o                         
   8   0  23          1.86          3.21         2.51 o                         
  -8   1  23         13.76         20.69         3.44 o                         
  -7   1  23         12.11         20.42         2.58 o                         
  -6   1  23          7.12          9.91         2.40 o                         
  -5   1  23        139.60        135.96        13.56 o                         
  -4   1  23        107.26        110.85         5.72 o                         
  -3   1  23         28.60         30.98         3.96 o                         
  -2   1  23         98.46         95.02         5.66 o                         
  -1   1  23         88.58         99.59         5.52 o                         
   0   1  23        802.08        801.41        18.38 o                         
   1   1  23         88.64         95.90         3.89 o                         
   2   1  23         98.69         93.83         3.83 o                         
   3   1  23         28.55         28.95         2.79 o                         
   4   1  23        107.39        106.77         4.26 o                         
   5   1  23        139.72        147.29         6.47 o                         
   6   1  23          7.12          6.78         6.08 o                         
   7   1  23         12.10         17.39         3.94 o                         
   8   1  23         13.73         18.38         7.91 o                         
  -8   2  23          2.10          1.94         2.62 o                         
  -7   2  23         15.87         22.33         3.84 o                         
  -6   2  23         43.54         48.57         6.83 o                         
  -5   2  23         21.41         16.88         4.78 o                         
  -4   2  23         96.16         93.26         5.39 o                         
  -3   2  23        141.36        149.46         6.59 o                         
  -2   2  23        127.18        127.63        17.60 o                         
  -1   2  23          0.50          2.45         5.95 o                         
   0   2  23         30.61         25.08         2.57 o                         
   1   2  23          0.50          2.82         1.82 o                         
   2   2  23        127.03        126.63         5.36 o                         
   3   2  23        141.52        148.32         4.90 o                         
   4   2  23         96.24         92.19         4.52 o                         
   5   2  23         21.52         15.77         3.25 o                         
   6   2  23         43.58         37.69         4.02 o                         
   7   2  23         15.90         18.30         4.87 o                         
   8   2  23          2.10          4.94         2.87 o                         
  -8   3  23         11.71         21.75         4.92 o                         
  -7   3  23         42.00         43.11         4.67 o                         
  -6   3  23         18.03         22.18         3.53 o                         
  -5   3  23         40.56         31.39         7.66 o                         
  -4   3  23         34.09         42.13         5.42 o                         
  -3   3  23         17.03         23.33         3.55 o                         
  -2   3  23         40.08         48.99         3.53 o                         
  -1   3  23         38.07         34.66         2.87 o                         
   0   3  23        167.05        167.61         5.08 o                         
   1   3  23         37.99         44.39         3.41 o                         
   2   3  23         40.10         42.45         3.24 o                         
   3   3  23         17.05         16.22         2.44 o                         
   4   3  23         34.10         36.96         4.22 o                         
   5   3  23         40.56         42.47         6.93 o                         
   6   3  23         18.03         23.89         5.10 o                         
   7   3  23         42.08         47.17        11.47 o                         
   8   3  23         11.70         22.66         6.23 o                         
  -7   4  23         28.14         34.01         4.77 o                         
  -6   4  23         18.02         23.15         7.93 o                         
  -5   4  23         14.79         12.93         3.09 o                         
  -4   4  23         87.50         71.48         7.16 o
[truncated: 41,311 more chars]
